# Supplementary material for: Fluorescence-detection size-exclusion chromatography utilizing nanobody technology for expression screening of membrane proteins
Source: Commun Biol. 2021 Mar 19;4:366. doi: 10.1038/s42003-021-01891-y (PMC7979870; doi:10.1038/s42003-021-01891-y)
Supplement: Supplementary file 4 — Supplementary Data [file 42003_2021_1891_MOESM4_ESM.xlsx]

## Sheet: Fig. 2a
R.Time (min)	Volume (ml)	ALFA-fused BbZIP	ALFA-fused BbZIP + 0.5 μg GFP-fused NbALFA	ALFA-fused BbZIP + 1 μg GFP-fused NbALFA	ALFA-fused BbZIP + 2 μg GFP-fused NbALFA	1 μg GFP-fused NbALFA
0	0	-6	-152	-2	1	-135
0.00333	0.002331	-6	-152	-2	1	-135
0.00667	0.004669	0	-147	-2	1	-120
0.01	0.007	0	-114	-2	1	-10
0.01333	0.009331	-1	4	-1	0	-26
0.01667	0.011669	-1	9	0	1	-42
0.02	0.014	-2	15	0	1	-56
0.02333	0.016331	-4	22	0	1	-70
0.02667	0.018669	-5	29	0	2	-84
0.03	0.021	-6	37	0	2	-97
0.03333	0.023331	-7	45	-1	2	-110
0.03667	0.025669	-8	54	-2	1	-121
0.04	0.028	-9	63	-3	1	-131
0.04333	0.030331	-10	73	-4	1	-139
0.04667	0.032669	-11	83	-4	2	-147
0.05	0.035	-11	94	-4	2	-153
0.05333	0.037331	-11	105	-4	3	-159
0.05667	0.039669	-10	116	-5	3	-163
0.06	0.042	-9	126	-5	2	-166
0.06333	0.044331	-8	137	-5	2	-167
0.06667	0.046669	-8	149	-5	1	-167
0.07	0.049	-7	160	-5	0	-166
0.07333	0.051331	-6	170	-5	-1	-165
0.07667	0.053669	-6	181	-5	-2	-164
0.08	0.056	-5	192	-5	-2	-162
0.08333	0.058331	-6	202	-5	-3	-160
0.08667	0.060669	-6	212	-5	-2	-159
0.09	0.063	-6	220	-5	-2	-157
0.09333	0.065331	-6	227	-4	-1	-154
0.09667	0.067669	-6	232	-4	-1	-150
0.1	0.07	-7	236	-3	-1	-146
0.10333	0.072331	-7	238	-3	-1	-141
0.10667	0.074669	-7	239	-2	0	-136
0.11	0.077	-8	238	-2	1	-131
0.11333	0.079331	-8	234	-2	1	-127
0.11667	0.081669	-8	228	-2	2	-121
0.12	0.084	-7	220	-3	3	-116
0.12333	0.086331	-7	210	-4	3	-110
0.12667	0.088669	-6	198	-5	3	-105
0.13	0.091	-6	184	-5	4	-100
0.13333	0.093331	-6	169	-5	4	-94
0.13667	0.095669	-7	153	-5	4	-88
0.14	0.098	-8	137	-4	4	-81
0.14333	0.100331	-8	121	-4	5	-74
0.14667	0.102669	-9	103	-3	4	-67
0.15	0.105	-9	86	-3	3	-59
0.15333	0.107331	-9	69	-3	3	-51
0.15667	0.109669	-9	53	-3	3	-43
0.16	0.112	-10	37	-2	3	-34
0.16333	0.114331	-10	22	-2	3	-25
0.16667	0.116669	-11	9	-1	2	-16
0.17	0.119	-10	-3	-1	3	-7
0.17333	0.121331	-10	-13	-1	3	4
0.17667	0.123669	-9	-21	-1	3	14
0.18	0.126	-9	-29	-1	3	25
0.18333	0.128331	-9	-34	-1	4	35
0.18667	0.130669	-9	-38	-1	4	45
0.19	0.133	-9	-40	-1	4	55
0.19333	0.135331	-9	-42	-1	4	65
0.19667	0.137669	-10	-44	0	4	74
0.2	0.14	-10	-45	0	4	83
0.20333	0.142331	-11	-45	0	5	90
0.20667	0.144669	-10	-44	1	5	96
0.21	0.147	-10	-42	2	6	103
0.21333	0.149331	-10	-40	3	6	108
0.21667	0.151669	-10	-38	3	7	113
0.22	0.154	-11	-35	2	7	117
0.22333	0.156331	-11	-31	2	8	121
0.22667	0.158669	-11	-26	2	8	123
0.23	0.161	-11	-21	1	8	126
0.23333	0.163331	-10	-16	1	9	127
0.23667	0.165669	-10	-10	1	10	126
0.24	0.168	-9	-4	1	10	125
0.24333	0.170331	-8	2	1	10	121
0.24667	0.172669	-8	9	1	10	117
0.25	0.175	-8	16	1	10	111
0.25333	0.177331	-8	23	1	10	104
0.25667	0.179669	-9	31	1	10	97
0.26	0.182	-10	39	0	9	88
0.26333	0.184331	-10	49	-1	9	78
0.26667	0.186669	-11	59	-1	9	66
0.27	0.189	-11	69	-1	10	54
0.27333	0.191331	-11	79	-1	11	42
0.27667	0.193669	-12	91	-1	11	29
0.28	0.196	-12	103	0	11	16
0.28333	0.198331	-12	116	0	12	2
0.28667	0.200669	-13	128	1	12	-12
0.29	0.203	-14	141	2	12	-26
0.29333	0.205331	-15	154	2	12	-40
0.29667	0.207669	-15	167	2	11	-54
0.3	0.21	-16	180	2	11	-66
0.30333	0.212331	-17	192	2	11	-78
0.30667	0.214669	-17	204	3	11	-89
0.31	0.217	-18	214	3	11	-100
0.31333	0.219331	-18	223	3	11	-110
0.31667	0.221669	-18	232	3	11	-118
0.32	0.224	-17	240	3	11	-126
0.32333	0.226331	-16	246	3	11	-134
0.32667	0.228669	-16	250	2	11	-140
0.33	0.231	-16	252	2	10	-145
0.33333	0.233331	-16	251	3	11	-149
0.33667	0.235669	-16	247	3	11	-152
0.34	0.238	-17	242	3	12	-154
0.34333	0.240331	-17	235	3	12	-156
0.34667	0.242669	-18	226	4	12	-157
0.35	0.245	-19	215	4	13	-159
0.35333	0.247331	-20	202	4	13	-160
0.35667	0.249669	-20	188	4	13	-161
0.36	0.252	-20	172	4	12	-160
0.36333	0.254331	-21	155	4	12	-159
0.36667	0.256669	-21	138	3	12	-158
0.37	0.259	-22	121	4	12	-157
0.37333	0.261331	-22	104	4	13	-155
0.37667	0.263669	-22	87	5	12	-153
0.38	0.266	-22	71	7	13	-150
0.38333	0.268331	-22	55	7	13	-146
0.38667	0.270669	-22	41	7	13	-143
0.39	0.273	-21	28	7	14	-140
0.39333	0.275331	-21	17	7	14	-136
0.39667	0.277669	-20	7	7	14	-131
0.4	0.28	-20	-1	7	15	-126
0.40333	0.282331	-20	-7	8	16	-122
0.40667	0.284669	-20	-13	8	17	-117
0.41	0.287	-20	-19	8	17	-112
0.41333	0.289331	-20	-23	8	17	-107
0.41667	0.291669	-19	-26	8	17	-102
0.42	0.294	-19	-29	9	17	-97
0.42333	0.296331	-19	-30	9	17	-92
0.42667	0.298669	-19	-31	8	17	-86
0.43	0.301	-19	-31	8	17	-80
0.43333	0.303331	-18	-30	7	17	-74
0.43667	0.305669	-18	-28	7	18	-69
0.44	0.308	-18	-26	6	19	-62
0.44333	0.310331	-19	-23	5	20	-55
0.44667	0.312669	-19	-20	5	21	-47
0.45	0.315	-18	-16	5	21	-40
0.45333	0.317331	-18	-12	5	21	-32
0.45667	0.319669	-17	-7	6	21	-23
0.46	0.322	-17	-2	7	21	-16
0.46333	0.324331	-16	4	8	21	-8
0.46667	0.326669	-16	10	8	21	-1
0.47	0.329	-16	16	9	20	6
0.47333	0.331331	-16	23	10	20	15
0.47667	0.333669	-16	29	10	20	25
0.48	0.336	-16	36	10	20	34
0.48333	0.338331	-16	45	10	19	43
0.48667	0.340669	-16	53	10	19	53
0.49	0.343	-16	62	11	19	61
0.49333	0.345331	-16	72	12	20	70
0.49667	0.347669	-16	83	13	21	78
0.5	0.35	-16	94	14	21	87
0.50333	0.352331	-17	105	14	21	95
0.50667	0.354669	-17	116	14	21	103
0.51	0.357	-17	127	14	22	112
0.51333	0.359331	-17	138	14	23	120
0.51667	0.361669	-17	149	15	23	127
0.52	0.364	-17	161	16	24	134
0.52333	0.366331	-18	173	17	25	140
0.52667	0.368669	-19	185	17	25	144
0.53	0.371	-19	197	17	25	146
0.53333	0.373331	-20	208	17	25	147
0.53667	0.375669	-21	218	16	25	145
0.54	0.378	-21	227	15	25	141
0.54333	0.380331	-22	234	14	26	136
0.54667	0.382669	-22	241	14	26	129
0.55	0.385	-23	246	15	27	120
0.55333	0.387331	-24	249	15	27	110
0.55667	0.389669	-24	250	15	27	97
0.56	0.392	-24	248	16	27	83
0.56333	0.394331	-24	244	16	26	68
0.56667	0.396669	-24	238	16	27	52
0.57	0.399	-23	229	16	27	36
0.57333	0.401331	-23	218	16	27	20
0.57667	0.403669	-21	206	16	27	4
0.58	0.406	-21	193	15	27	-11
0.58333	0.408331	-22	178	15	26	-26
0.58667	0.410669	-22	163	15	26	-41
0.59	0.413	-22	146	15	27	-55
0.59333	0.415331	-22	128	15	26	-67
0.59667	0.417669	-22	111	15	26	-80
0.6	0.42	-22	94	15	26	-91
0.60333	0.422331	-22	78	15	27	-102
0.60667	0.424669	-23	62	14	27	-112
0.61	0.427	-24	47	14	27	-121
0.61333	0.429331	-25	34	14	28	-129
0.61667	0.431669	-26	22	14	29	-136
0.62	0.434	-26	11	15	29	-142
0.62333	0.436331	-27	2	15	29	-148
0.62667	0.438669	-27	-7	16	29	-154
0.63	0.441	-27	-13	16	29	-159
0.63333	0.443331	-27	-18	17	28	-162
0.63667	0.445669	-27	-23	17	29	-165
0.64	0.448	-28	-26	18	29	-166
0.64333	0.450331	-28	-28	17	29	-166
0.64667	0.452669	-28	-30	16	28	-166
0.65	0.455	-28	-31	16	28	-165
0.65333	0.457331	-28	-31	15	28	-163
0.65667	0.459669	-28	-31	15	28	-161
0.66	0.462	-28	-29	16	29	-158
0.66333	0.464331	-28	-28	16	29	-154
0.66667	0.466669	-28	-25	17	29	-150
0.67	0.469	-28	-23	18	29	-146
0.67333	0.471331	-28	-20	18	31	-143
0.67667	0.473669	-28	-16	18	32	-139
0.68	0.476	-28	-12	18	34	-135
0.68333	0.478331	-28	-7	19	34	-131
0.68667	0.480669	-28	-2	19	35	-127
0.69	0.483	-27	4	19	35	-122
0.69333	0.485331	-27	9	19	36	-117
0.69667	0.487669	-26	16	19	37	-112
0.7	0.49	-26	22	19	39	-107
0.70333	0.492331	-26	29	19	40	-101
0.70667	0.494669	-27	37	18	40	-95
0.71	0.497	-26	45	17	41	-89
0.71333	0.499331	-26	54	17	41	-83
0.71667	0.501669	-26	63	16	41	-77
0.72	0.504	-27	72	16	41	-71
0.72333	0.506331	-28	82	16	41	-64
0.72667	0.508669	-27	93	17	40	-58
0.73	0.511	-26	104	18	39	-51
0.73333	0.513331	-26	116	18	39	-44
0.73667	0.515669	-27	128	19	39	-37
0.74	0.518	-28	140	19	39	-30
0.74333	0.520331	-29	152	19	40	-22
0.74667	0.522669	-29	164	19	40	-15
0.75	0.525	-29	176	19	40	-7
0.75333	0.527331	-29	188	19	40	1
0.75667	0.529669	-30	199	18	41	8
0.76	0.532	-30	210	18	41	16
0.76333	0.534331	-31	220	19	41	24
0.76667	0.536669	-31	229	18	41	31
0.77	0.539	-30	238	19	41	39
0.77333	0.541331	-30	245	19	41	47
0.77667	0.543669	-30	252	19	41	56
0.78	0.546	-29	258	19	42	66
0.78333	0.548331	-28	261	19	43	75
0.78667	0.550669	-28	264	19	43	84
0.79	0.553	-27	264	19	44	92
0.79333	0.555331	-26	262	20	44	99
0.79667	0.557669	-26	259	20	44	106
0.8	0.56	-26	255	20	44	112
0.80333	0.562331	-26	248	20	44	117
0.80667	0.564669	-26	241	20	44	122
0.81	0.567	-25	232	21	45	125
0.81333	0.569331	-26	221	21	45	127
0.81667	0.571669	-26	210	21	45	128
0.82	0.574	-27	198	22	45	129
0.82333	0.576331	-27	185	22	45	128
0.82667	0.578669	-27	171	22	45	126
0.83	0.581	-28	156	22	45	123
0.83333	0.583331	-28	141	22	45	118
0.83667	0.585669	-28	126	21	45	112
0.84	0.588	-29	112	21	44	104
0.84333	0.590331	-29	97	21	44	95
0.84667	0.592669	-30	83	21	44	84
0.85	0.595	-31	69	21	44	72
0.85333	0.597331	-33	55	21	45	59
0.85667	0.599669	-34	43	22	46	46
0.86	0.602	-34	32	22	47	32
0.86333	0.604331	-34	21	22	47	17
0.86667	0.606669	-33	12	21	47	2
0.87	0.609	-32	3	21	47	-14
0.87333	0.611331	-31	-3	21	47	-29
0.87667	0.613669	-31	-9	21	47	-45
0.88	0.616	-31	-13	21	47	-60
0.88333	0.618331	-31	-17	22	48	-75
0.88667	0.620669	-30	-19	22	48	-88
0.89	0.623	-30	-21	22	48	-101
0.89333	0.625331	-30	-23	22	47	-113
0.89667	0.627669	-29	-24	22	47	-123
0.9	0.63	-29	-24	22	46	-133
0.90333	0.632331	-29	-24	21	46	-142
0.90667	0.634669	-29	-23	21	45	-149
0.91	0.637	-30	-21	21	45	-156
0.91333	0.639331	-30	-19	21	45	-162
0.91667	0.641669	-30	-15	21	46	-168
0.92	0.644	-29	-11	21	46	-173
0.92333	0.646331	-29	-6	22	46	-177
0.92667	0.648669	-30	-2	23	46	-180
0.93	0.651	-30	2	24	46	-180
0.93333	0.653331	-29	6	25	46	-180
0.93667	0.655669	-29	10	25	46	-180
0.94	0.658	-30	15	24	46	-179
0.94333	0.660331	-30	19	23	46	-177
0.94667	0.662669	-30	24	22	46	-176
0.95	0.665	-30	29	22	46	-174
0.95333	0.667331	-30	34	22	46	-171
0.95667	0.669669	-30	40	22	46	-168
0.96	0.672	-31	46	22	45	-165
0.96333	0.674331	-31	54	21	45	-161
0.96667	0.676669	-31	61	20	45	-157
0.97	0.679	-31	70	20	45	-153
0.97333	0.681331	-31	78	19	46	-149
0.97667	0.683669	-31	88	20	46	-143
0.98	0.686	-31	98	20	46	-138
0.98333	0.688331	-32	109	21	46	-132
0.98667	0.690669	-32	120	21	47	-126
0.99	0.693	-32	131	22	48	-120
0.99333	0.695331	-32	143	22	48	-113
0.99667	0.697669	-32	154	22	49	-106
1	0.7	-32	165	23	49	-99
1.00333	0.702331	-31	176	23	48	-93
1.00667	0.704669	-31	187	23	48	-86
1.01	0.707	-30	197	23	48	-78
1.01333	0.709331	-31	207	22	48	-69
1.01667	0.711669	-32	216	22	48	-60
1.02	0.714	-32	225	23	47	-51
1.02333	0.716331	-31	233	22	47	-42
1.02667	0.718669	-30	240	22	47	-32
1.03	0.721	-29	247	21	47	-21
1.03333	0.723331	-28	252	21	48	-11
1.03667	0.725669	-28	257	20	49	-1
1.04	0.728	-28	259	20	49	10
1.04333	0.730331	-28	262	20	49	21
1.04667	0.732669	-27	263	21	49	31
1.05	0.735	-27	263	21	50	41
1.05333	0.737331	-25	260	21	50	51
1.05667	0.739669	-24	258	21	51	61
1.06	0.742	-24	254	21	51	70
1.06333	0.744331	-24	250	22	51	78
1.06667	0.746669	-25	244	22	50	85
1.07	0.749	-26	236	21	50	92
1.07333	0.751331	-27	228	21	50	98
1.07667	0.753669	-29	218	21	49	104
1.08	0.756	-29	208	21	49	110
1.08333	0.758331	-29	196	21	50	114
1.08667	0.760669	-30	185	21	51	116
1.09	0.763	-30	172	21	53	117
1.09333	0.765331	-31	160	21	54	116
1.09667	0.767669	-32	146	22	54	113
1.1	0.77	-33	132	22	55	109
1.10333	0.772331	-33	118	23	56	102
1.10667	0.774669	-34	103	23	57	93
1.11	0.777	-34	88	24	57	82
1.11333	0.779331	-34	74	24	58	69
1.11667	0.781669	-35	61	25	58	56
1.12	0.784	-36	49	26	58	41
1.12333	0.786331	-36	37	26	57	26
1.12667	0.788669	-37	27	27	57	11
1.13	0.791	-37	17	27	56	-5
1.13333	0.793331	-37	8	27	56	-21
1.13667	0.795669	-39	0	26	55	-37
1.14	0.798	-40	-8	26	55	-53
1.14333	0.800331	-40	-14	27	55	-69
1.14667	0.802669	-41	-19	27	55	-84
1.15	0.805	-42	-22	27	55	-98
1.15333	0.807331	-42	-24	26	56	-111
1.15667	0.809669	-41	-25	25	56	-123
1.16	0.812	-41	-26	25	56	-134
1.16333	0.814331	-40	-26	25	57	-143
1.16667	0.816669	-40	-26	24	57	-151
1.17	0.819	-42	-26	24	57	-159
1.17333	0.821331	-43	-24	24	57	-165
1.17667	0.823669	-43	-23	24	56	-171
1.18	0.826	-44	-21	23	56	-174
1.18333	0.828331	-43	-18	23	55	-177
1.18667	0.830669	-43	-15	23	55	-179
1.19	0.833	-42	-11	24	55	-179
1.19333	0.835331	-42	-7	24	56	-178
1.19667	0.837669	-43	-3	25	56	-177
1.2	0.84	-43	2	25	56	-177
1.20333	0.842331	-44	7	26	56	-176
1.20667	0.844669	-44	12	26	56	-174
1.21	0.847	-43	18	26	56	-172
1.21333	0.849331	-41	25	26	56	-170
1.21667	0.851669	-40	32	25	57	-168
1.22	0.854	-39	39	23	57	-164
1.22333	0.856331	-40	46	22	57	-161
1.22667	0.858669	-40	54	21	57	-157
1.23	0.861	-40	63	20	57	-153
1.23333	0.863331	-41	73	20	57	-148
1.23667	0.865669	-42	83	20	56	-144
1.24	0.868	-43	93	21	56	-138
1.24333	0.870331	-44	104	20	56	-132
1.24667	0.872669	-45	115	20	57	-127
1.25	0.875	-45	126	20	58	-120
1.25333	0.877331	-45	137	20	58	-114
1.25667	0.879669	-45	149	21	59	-107
1.26	0.882	-44	162	21	60	-99
1.26333	0.884331	-44	175	22	60	-91
1.26667	0.886669	-44	187	23	60	-82
1.27	0.889	-44	199	25	60	-73
1.27333	0.891331	-43	210	25	60	-64
1.27667	0.893669	-43	221	26	60	-54
1.28	0.896	-43	231	27	60	-44
1.28333	0.898331	-42	241	28	60	-33
1.28667	0.900669	-42	249	29	60	-22
1.29	0.903	-41	257	29	60	-10
1.29333	0.905331	-40	263	30	60	1
1.29667	0.907669	-40	267	30	60	12
1.3	0.91	-39	268	31	60	22
1.30333	0.912331	-39	268	31	60	32
1.30667	0.914669	-40	265	32	60	42
1.31	0.917	-40	260	32	61	51
1.31333	0.919331	-40	254	33	61	60
1.31667	0.921669	-40	246	33	61	68
1.32	0.924	-40	237	33	61	75
1.32333	0.926331	-40	226	33	62	81
1.32667	0.928669	-40	214	33	61	86
1.33	0.931	-41	201	32	61	89
1.33333	0.933331	-42	187	31	62	91
1.33667	0.935669	-41	172	31	62	91
1.34	0.938	-41	156	30	62	89
1.34333	0.940331	-39	140	30	62	86
1.34667	0.942669	-38	124	30	63	80
1.35	0.945	-36	108	29	63	73
1.35333	0.947331	-35	93	29	64	63
1.35667	0.949669	-35	78	28	64	52
1.36	0.952	-34	63	28	64	40
1.36333	0.954331	-35	50	29	64	27
1.36667	0.956669	-35	38	29	63	13
1.37	0.959	-36	28	29	62	-1
1.37333	0.961331	-36	18	28	62	-16
1.37667	0.963669	-35	10	28	61	-33
1.38	0.966	-36	3	29	61	-49
1.38333	0.968331	-36	-3	30	61	-67
1.38667	0.970669	-36	-8	29	61	-83
1.39	0.973	-37	-11	29	61	-99
1.39333	0.975331	-38	-14	28	61	-114
1.39667	0.977669	-39	-16	28	62	-127
1.4	0.98	-40	-18	27	62	-140
1.40333	0.982331	-41	-18	26	62	-152
1.40667	0.984669	-41	-18	26	62	-161
1.41	0.987	-40	-17	27	62	-169
1.41333	0.989331	-40	-16	27	62	-176
1.41667	0.991669	-39	-14	27	63	-182
1.42	0.994	-40	-12	27	63	-186
1.42333	0.996331	-40	-8	27	63	-189
1.42667	0.998669	-40	-5	27	63	-191
1.43	1.001	-41	-1	27	64	-192
1.43333	1.00333	-41	2	28	64	-194
1.43667	1.00567	-41	6	28	65	-193
1.44	1.008	-41	10	29	66	-193
1.44333	1.01033	-41	14	29	66	-192
1.44667	1.01267	-42	19	30	66	-190
1.45	1.015	-43	23	30	66	-188
1.45333	1.01733	-44	29	30	67	-185
1.45667	1.01967	-44	35	30	67	-182
1.46	1.022	-44	42	31	68	-178
1.46333	1.02433	-43	49	31	67	-174
1.46667	1.02667	-42	56	31	68	-170
1.47	1.029	-41	63	31	69	-165
1.47333	1.03133	-41	70	30	69	-161
1.47667	1.03367	-41	78	30	69	-155
1.48	1.036	-41	86	30	68	-150
1.48333	1.03833	-41	94	30	68	-144
1.48667	1.04067	-41	103	30	68	-138
1.49	1.043	-41	111	30	68	-131
1.49333	1.04533	-40	120	29	68	-124
1.49667	1.04767	-39	131	29	69	-116
1.5	1.05	-38	142	29	70	-108
1.50333	1.05233	-38	154	28	70	-100
1.50667	1.05467	-38	165	28	71	-90
1.51	1.057	-38	176	28	70	-80
1.51333	1.05933	-38	186	28	70	-70
1.51667	1.06167	-38	197	29	69	-60
1.52	1.064	-37	206	30	69	-50
1.52333	1.06633	-37	216	31	68	-41
1.52667	1.06867	-36	227	31	67	-31
1.53	1.071	-36	236	32	66	-22
1.53333	1.07333	-37	244	33	66	-12
1.53667	1.07567	-38	252	33	66	-2
1.54	1.078	-38	258	33	66	8
1.54333	1.08033	-37	263	33	67	19
1.54667	1.08267	-36	266	33	67	31
1.55	1.085	-36	267	33	68	41
1.55333	1.08733	-36	265	32	69	52
1.55667	1.08967	-36	262	32	69	62
1.56	1.092	-37	257	31	69	72
1.56333	1.09433	-39	251	30	69	80
1.56667	1.09667	-41	242	29	69	88
1.57	1.099	-42	231	29	69	94
1.57333	1.10133	-43	219	29	70	98
1.57667	1.10367	-44	206	29	70	101
1.58	1.106	-43	191	29	71	101
1.58333	1.10833	-42	175	29	70	100
1.58667	1.11067	-42	158	29	70	97
1.59	1.113	-42	141	29	71	92
1.59333	1.11533	-41	123	30	71	85
1.59667	1.11767	-40	106	30	72	77
1.6	1.12	-40	89	31	72	68
1.60333	1.12233	-41	73	31	72	57
1.60667	1.12467	-41	58	32	72	44
1.61	1.127	-41	44	33	73	31
1.61333	1.12933	-41	32	33	74	17
1.61667	1.13167	-41	20	34	75	2
1.62	1.134	-40	11	34	75	-14
1.62333	1.13633	-38	2	34	75	-29
1.62667	1.13867	-37	-6	34	75	-46
1.63	1.141	-37	-12	35	76	-61
1.63333	1.14333	-38	-17	35	76	-77
1.63667	1.14567	-39	-21	36	76	-92
1.64	1.148	-39	-24	36	76	-106
1.64333	1.15033	-38	-26	36	77	-119
1.64667	1.15267	-38	-28	35	76	-131
1.65	1.155	-39	-29	34	76	-143
1.65333	1.15733	-39	-30	34	76	-154
1.65667	1.15967	-38	-29	34	76	-163
1.66	1.162	-39	-29	34	75	-171
1.66333	1.16433	-38	-26	33	74	-178
1.66667	1.16667	-37	-24	33	74	-184
1.67	1.169	-35	-21	33	74	-189
1.67333	1.17133	-34	-18	33	74	-192
1.67667	1.17367	-34	-14	33	75	-195
1.68	1.176	-35	-9	32	76	-198
1.68333	1.17833	-35	-5	32	78	-200
1.68667	1.18067	-36	0	32	78	-201
1.69	1.183	-37	4	32	79	-201
1.69333	1.18533	-37	9	33	79	-200
1.69667	1.18767	-38	15	33	79	-199
1.7	1.19	-39	21	34	78	-198
1.70333	1.19233	-41	27	34	77	-196
1.70667	1.19467	-43	33	34	77	-194
1.71	1.197	-43	41	34	78	-191
1.71333	1.19933	-44	48	34	78	-188
1.71667	1.20167	-45	56	33	79	-186
1.72	1.204	-46	64	33	79	-182
1.72333	1.20633	-47	72	33	79	-178
1.72667	1.20867	-48	81	33	80	-173
1.73	1.211	-50	89	32	79	-168
1.73333	1.21333	-52	98	32	78	-164
1.73667	1.21567	-53	107	32	78	-159
1.74	1.218	-54	117	32	78	-153
1.74333	1.22033	-55	127	32	79	-148
1.74667	1.22267	-55	137	32	79	-143
1.75	1.225	-55	147	33	79	-137
1.75333	1.22733	-55	158	33	79	-131
1.75667	1.22967	-55	168	34	79	-127
1.76	1.232	-54	179	35	79	-122
1.76333	1.23433	-54	190	35	79	-117
1.76667	1.23667	-54	201	35	78	-111
1.77	1.239	-54	212	35	78	-105
1.77333	1.24133	-54	221	35	77	-97
1.77667	1.24367	-55	231	35	77	-90
1.78	1.246	-56	240	36	77	-82
1.78333	1.24833	-56	248	36	77	-73
1.78667	1.25067	-56	256	36	78	-65
1.79	1.253	-55	262	35	78	-56
1.79333	1.25533	-55	266	35	78	-48
1.79667	1.25767	-55	268	34	78	-38
1.8	1.26	-54	268	33	79	-29
1.80333	1.26233	-53	266	33	79	-20
1.80667	1.26467	-53	263	32	80	-11
1.81	1.267	-52	257	31	81	-2
1.81333	1.26933	-51	250	30	82	6
1.81667	1.27167	-51	241	30	82	15
1.82	1.274	-49	231	31	81	23
1.82333	1.27633	-47	219	30	81	31
1.82667	1.27867	-45	206	30	81	39
1.83	1.281	-44	192	29	81	46
1.83333	1.28333	-44	177	29	81	52
1.83667	1.28567	-44	162	29	81	59
1.84	1.288	-44	146	29	81	67
1.84333	1.29033	-45	130	30	81	74
1.84667	1.29267	-45	114	31	81	81
1.85	1.295	-45	98	32	81	87
1.85333	1.29733	-45	84	32	81	92
1.85667	1.29967	-45	70	32	82	97
1.86	1.302	-45	57	32	82	102
1.86333	1.30433	-43	46	32	82	105
1.86667	1.30667	-42	35	32	82	108
1.87	1.309	-42	25	32	81	109
1.87333	1.31133	-42	16	31	81	110
1.87667	1.31367	-42	8	31	82	110
1.88	1.316	-41	0	31	82	109
1.88333	1.31833	-39	-6	31	82	107
1.88667	1.32067	-38	-11	31	82	104
1.89	1.323	-36	-16	31	82	100
1.89333	1.32533	-35	-19	31	81	94
1.89667	1.32767	-35	-22	31	80	87
1.9	1.33	-37	-23	31	80	78
1.90333	1.33233	-38	-23	31	80	69
1.90667	1.33467	-38	-23	31	79	59
1.91	1.337	-39	-21	31	78	48
1.91333	1.33933	-38	-19	32	77	38
1.91667	1.34167	-38	-18	33	78	28
1.92	1.344	-38	-15	34	79	16
1.92333	1.34633	-38	-12	34	80	3
1.92667	1.34867	-38	-9	34	81	-12
1.93	1.351	-38	-5	33	81	-26
1.93333	1.35333	-39	-2	33	82	-42
1.93667	1.35567	-39	2	33	83	-57
1.94	1.358	-38	5	33	84	-71
1.94333	1.36033	-38	8	32	84	-86
1.94667	1.36267	-39	12	32	84	-101
1.95	1.365	-39	16	32	85	-115
1.95333	1.36733	-39	20	32	85	-129
1.95667	1.36967	-39	24	32	85	-142
1.96	1.372	-40	30	33	85	-155
1.96333	1.37433	-41	36	33	85	-165
1.96667	1.37667	-42	43	34	85	-175
1.97	1.379	-43	49	35	86	-184
1.97333	1.38133	-44	56	35	86	-191
1.97667	1.38367	-46	63	35	86	-197
1.98	1.386	-47	71	35	86	-202
1.98333	1.38833	-48	80	35	86	-207
1.98667	1.39067	-48	89	35	87	-209
1.99	1.393	-47	98	35	87	-211
1.99333	1.39533	-47	108	35	87	-211
1.99667	1.39767	-47	118	34	87	-212
2	1.4	-46	128	34	86	-212
2.00333	1.40233	-45	138	34	86	-211
2.00667	1.40467	-44	148	34	86	-210
2.01	1.407	-45	158	34	86	-208
2.01333	1.40933	-46	167	34	86	-206
2.01667	1.41167	-46	177	33	86	-204
2.02	1.414	-46	187	33	86	-202
2.02333	1.41633	-45	198	34	85	-199
2.02667	1.41867	-44	208	33	85	-195
2.03	1.421	-43	218	33	85	-192
2.03333	1.42333	-42	226	33	85	-187
2.03667	1.42567	-43	234	32	86	-182
2.04	1.428	-43	241	32	86	-178
2.04333	1.43033	-42	249	32	85	-174
2.04667	1.43267	-42	255	32	85	-170
2.05	1.435	-43	261	32	85	-165
2.05333	1.43733	-44	266	31	85	-160
2.05667	1.43967	-45	269	31	85	-155
2.06	1.442	-47	271	31	85	-149
2.06333	1.44433	-49	272	32	85	-143
2.06667	1.44667	-50	271	32	85	-137
2.07	1.449	-51	268	33	86	-130
2.07333	1.45133	-53	264	34	86	-122
2.07667	1.45367	-52	258	34	87	-114
2.08	1.456	-50	250	34	88	-106
2.08333	1.45833	-48	241	34	89	-98
2.08667	1.46067	-47	231	34	89	-90
2.09	1.463	-47	220	33	89	-81
2.09333	1.46533	-47	208	33	89	-72
2.09667	1.46767	-47	194	34	89	-62
2.1	1.47	-47	180	34	89	-53
2.10333	1.47233	-47	166	35	89	-43
2.10667	1.47467	-48	150	36	88	-33
2.11	1.477	-48	134	36	88	-23
2.11333	1.47933	-49	118	36	89	-13
2.11667	1.48167	-50	102	36	89	-4
2.12	1.484	-51	86	35	89	6
2.12333	1.48633	-53	71	35	88	16
2.12667	1.48867	-54	56	35	88	25
2.13	1.491	-55	43	35	88	35
2.13333	1.49333	-56	31	35	87	44
2.13667	1.49567	-57	20	35	87	52
2.14	1.498	-57	11	35	87	60
2.14333	1.50033	-57	3	35	88	68
2.14667	1.50267	-57	-3	34	88	75
2.15	1.505	-57	-9	34	88	81
2.15333	1.50733	-58	-13	34	88	86
2.15667	1.50967	-60	-17	34	88	89
2.16	1.512	-61	-20	34	88	92
2.16333	1.51433	-61	-22	35	89	93
2.16667	1.51667	-60	-24	35	89	93
2.17	1.519	-59	-25	35	89	92
2.17333	1.52133	-58	-25	36	89	89
2.17667	1.52367	-58	-25	37	90	86
2.18	1.526	-58	-23	37	90	81
2.18333	1.52833	-58	-21	37	90	74
2.18667	1.53067	-57	-19	37	90	67
2.19	1.533	-57	-16	37	90	57
2.19333	1.53533	-56	-12	37	90	47
2.19667	1.53767	-56	-7	36	90	36
2.2	1.54	-57	-2	36	89	26
2.20333	1.54233	-58	3	36	89	15
2.20667	1.54467	-60	8	36	88	3
2.21	1.547	-60	12	36	88	-10
2.21333	1.54933	-61	17	36	87	-22
2.21667	1.55167	-61	23	36	88	-35
2.22	1.554	-61	28	37	88	-47
2.22333	1.55633	-61	34	38	88	-60
2.22667	1.55867	-60	41	38	88	-74
2.23	1.561	-59	47	38	89	-87
2.23333	1.56333	-59	55	38	89	-100
2.23667	1.56567	-58	62	37	89	-112
2.24	1.568	-56	70	36	89	-123
2.24333	1.57033	-56	78	36	89	-133
2.24667	1.57267	-55	87	35	89	-143
2.25	1.575	-55	96	35	89	-153
2.25333	1.57733	-54	105	35	90	-163
2.25667	1.57967	-55	115	35	90	-172
2.26	1.582	-55	126	35	91	-181
2.26333	1.58433	-54	136	35	92	-188
2.26667	1.58667	-54	147	34	92	-194
2.27	1.589	-53	157	34	92	-199
2.27333	1.59133	-53	167	34	92	-204
2.27667	1.59367	-54	177	34	91	-207
2.28	1.596	-55	187	34	91	-209
2.28333	1.59833	-54	196	35	90	-212
2.28667	1.60067	-54	206	35	90	-214
2.29	1.603	-53	216	36	90	-217
2.29333	1.60533	-52	225	36	90	-219
2.29667	1.60767	-51	234	36	90	-221
2.3	1.61	-53	242	36	90	-223
2.30333	1.61233	-54	249	36	90	-223
2.30667	1.61467	-54	256	36	90	-223
2.31	1.617	-54	261	35	90	-223
2.31333	1.61933	-54	265	35	90	-222
2.31667	1.62167	-52	267	35	91	-221
2.32	1.624	-51	268	35	91	-220
2.32333	1.62633	-51	267	34	91	-219
2.32667	1.62867	-51	264	34	92	-217
2.33	1.631	-51	259	33	92	-214
2.33333	1.63333	-51	253	33	92	-211
2.33667	1.63567	-51	245	33	92	-207
2.34	1.638	-52	236	33	92	-203
2.34333	1.64033	-52	226	33	92	-200
2.34667	1.64267	-52	215	34	92	-197
2.35	1.645	-52	202	34	92	-194
2.35333	1.64733	-52	187	34	92	-191
2.35667	1.64967	-51	172	35	92	-187
2.36	1.652	-51	156	35	92	-183
2.36333	1.65433	-52	139	35	91	-178
2.36667	1.65667	-51	123	35	91	-173
2.37	1.659	-51	107	34	91	-169
2.37333	1.66133	-50	91	33	91	-164
2.37667	1.66367	-50	76	33	92	-159
2.38	1.666	-50	62	33	91	-155
2.38333	1.66833	-50	49	32	91	-150
2.38667	1.67067	-50	37	32	91	-145
2.39	1.673	-51	26	33	90	-139
2.39333	1.67533	-51	15	33	90	-133
2.39667	1.67767	-51	6	33	89	-127
2.4	1.68	-50	-1	34	88	-121
2.40333	1.68233	-49	-7	34	88	-115
2.40667	1.68467	-49	-12	34	88	-109
2.41	1.687	-48	-16	35	88	-102
2.41333	1.68933	-48	-20	35	89	-95
2.41667	1.69167	-48	-22	34	90	-87
2.42	1.694	-48	-24	34	91	-79
2.42333	1.69633	-49	-25	34	91	-71
2.42667	1.69867	-50	-26	34	92	-62
2.43	1.701	-50	-26	34	92	-53
2.43333	1.70333	-50	-26	34	93	-44
2.43667	1.70567	-50	-25	34	93	-34
2.44	1.708	-50	-25	33	93	-25
2.44333	1.71033	-51	-23	33	93	-16
2.44667	1.71267	-53	-21	33	93	-7
2.45	1.715	-55	-18	32	92	2
2.45333	1.71733	-55	-15	32	92	12
2.45667	1.71967	-55	-13	32	92	21
2.46	1.722	-54	-12	33	92	29
2.46333	1.72433	-53	-10	33	92	37
2.46667	1.72667	-52	-6	34	93	46
2.47	1.729	-51	-2	34	93	53
2.47333	1.73133	-50	3	34	94	60
2.47667	1.73367	-50	8	33	95	66
2.48	1.736	-50	14	33	95	72
2.48333	1.73833	-50	19	33	95	75
2.48667	1.74067	-50	24	33	95	77
2.49	1.743	-50	29	33	96	79
2.49333	1.74533	-50	34	33	96	79
2.49667	1.74767	-49	40	34	95	78
2.5	1.75	-50	45	33	96	74
2.50333	1.75233	-51	50	33	96	69
2.50667	1.75467	-53	56	32	96	61
2.51	1.757	-55	61	33	96	52
2.51333	1.75933	-57	67	33	95	41
2.51667	1.76167	-58	72	33	95	30
2.52	1.764	-58	78	34	95	17
2.52333	1.76633	-58	83	34	95	3
2.52667	1.76867	-58	89	35	96	-12
2.53	1.771	-58	95	35	97	-27
2.53333	1.77333	-58	102	34	97	-43
2.53667	1.77567	-57	110	34	97	-59
2.54	1.778	-58	117	35	97	-75
2.54333	1.78033	-58	124	34	96	-91
2.54667	1.78267	-59	131	34	95	-107
2.55	1.785	-60	138	34	94	-122
2.55333	1.78733	-61	146	33	94	-136
2.55667	1.78967	-61	154	33	93	-150
2.56	1.792	-62	163	32	93	-163
2.56333	1.79433	-63	171	32	93	-174
2.56667	1.79667	-65	180	32	92	-184
2.57	1.799	-66	188	31	92	-194
2.57333	1.80133	-68	196	31	92	-202
2.57667	1.80367	-70	204	31	91	-209
2.58	1.806	-71	212	30	91	-215
2.58333	1.80833	-71	219	30	91	-220
2.58667	1.81067	-70	226	29	92	-225
2.59	1.813	-69	232	29	93	-228
2.59333	1.81533	-68	238	29	94	-230
2.59667	1.81767	-66	244	30	95	-232
2.6	1.82	-65	249	30	95	-233
2.60333	1.82233	-63	254	31	95	-233
2.60667	1.82467	-61	258	31	95	-232
2.61	1.827	-60	262	31	96	-231
2.61333	1.82933	-60	265	32	96	-230
2.61667	1.83167	-60	267	32	96	-228
2.62	1.834	-59	267	32	96	-225
2.62333	1.83633	-58	267	32	95	-222
2.62667	1.83867	-58	266	33	95	-218
2.63	1.841	-59	264	34	95	-214
2.63333	1.84333	-60	261	33	95	-209
2.63667	1.84567	-61	257	33	95	-204
2.64	1.848	-62	252	32	95	-198
2.64333	1.85033	-63	245	32	96	-192
2.64667	1.85267	-63	238	32	96	-186
2.65	1.855	-64	230	32	97	-178
2.65333	1.85733	-66	221	33	98	-168
2.65667	1.85967	-68	211	33	98	-158
2.66	1.862	-70	199	33	98	-149
2.66333	1.86433	-72	187	33	98	-141
2.66667	1.86667	-74	174	33	98	-135
2.67	1.869	-76	160	33	98	-129
2.67333	1.87133	-77	146	34	99	-125
2.67667	1.87367	-78	133	34	100	-122
2.68	1.876	-79	119	34	100	-119
2.68333	1.87833	-79	104	35	100	-117
2.68667	1.88067	-79	90	35	100	-115
2.69	1.883	-80	75	36	100	-113
2.69333	1.88533	-80	62	37	99	-111
2.69667	1.88767	-79	49	37	99	-110
2.7	1.89	-78	37	37	99	-110
2.70333	1.89233	-77	27	36	99	-110
2.70667	1.89467	-76	17	36	99	-109
2.71	1.897	-76	9	35	100	-109
2.71333	1.89933	-75	1	35	100	-108
2.71667	1.90167	-75	-5	35	100	-107
2.72	1.904	-74	-11	35	100	-107
2.72333	1.90633	-73	-16	35	101	-107
2.72667	1.90867	-72	-19	36	102	-106
2.73	1.911	-70	-22	36	102	-106
2.73333	1.91333	-69	-24	37	102	-107
2.73667	1.91567	-68	-26	37	103	-107
2.74	1.918	-67	-26	38	102	-107
2.74333	1.92033	-66	-26	38	102	-107
2.74667	1.92267	-66	-25	38	102	-107
2.75	1.925	-66	-24	38	102	-108
2.75333	1.92733	-65	-22	38	101	-108
2.75667	1.92967	-65	-20	37	101	-108
2.76	1.932	-64	-18	37	101	-107
2.76333	1.93433	-64	-15	37	100	-106
2.76667	1.93667	-63	-11	37	100	-105
2.77	1.939	-62	-6	37	99	-105
2.77333	1.94133	-61	-2	37	98	-104
2.77667	1.94367	-61	3	36	98	-104
2.78	1.946	-61	8	36	99	-104
2.78333	1.94833	-60	14	36	98	-104
2.78667	1.95067	-60	20	36	98	-105
2.79	1.953	-59	27	36	98	-105
2.79333	1.95533	-58	34	36	98	-105
2.79667	1.95767	-59	43	36	98	-105
2.8	1.96	-59	51	36	98	-106
2.80333	1.96233	-58	60	36	98	-106
2.80667	1.96467	-58	70	36	98	-106
2.81	1.967	-57	80	35	97	-107
2.81333	1.96933	-56	91	35	97	-106
2.81667	1.97167	-54	101	35	97	-106
2.82	1.974	-53	113	35	97	-107
2.82333	1.97633	-53	125	34	97	-107
2.82667	1.97867	-53	137	34	97	-106
2.83	1.981	-53	150	35	97	-107
2.83333	1.98333	-53	162	35	98	-107
2.83667	1.98567	-52	174	35	98	-108
2.84	1.988	-52	186	35	98	-108
2.84333	1.99033	-53	198	35	98	-108
2.84667	1.99267	-54	209	34	98	-109
2.85	1.995	-57	219	35	98	-109
2.85333	1.99733	-59	228	35	98	-109
2.85667	1.99967	-60	237	35	98	-109
2.86	2.002	-61	244	34	99	-108
2.86333	2.00433	-62	250	34	99	-109
2.86667	2.00667	-63	255	34	99	-109
2.87	2.009	-65	259	34	99	-110
2.87333	2.01133	-67	261	33	99	-110
2.87667	2.01367	-68	261	33	99	-110
2.88	2.016	-69	260	33	100	-110
2.88333	2.01833	-69	257	33	100	-109
2.88667	2.02067	-68	254	33	100	-109
2.89	2.023	-68	248	33	99	-108
2.89333	2.02533	-68	240	34	99	-107
2.89667	2.02767	-68	231	34	100	-107
2.9	2.03	-68	219	34	100	-106
2.90333	2.03233	-67	207	33	100	-106
2.90667	2.03467	-66	194	33	101	-106
2.91	2.037	-64	180	33	101	-106
2.91333	2.03933	-63	166	33	101	-106
2.91667	2.04167	-62	150	33	101	-106
2.92	2.044	-61	135	33	102	-107
2.92333	2.04633	-61	118	34	102	-107
2.92667	2.04867	-61	103	34	102	-107
2.93	2.051	-60	87	33	101	-108
2.93333	2.05333	-60	72	34	101	-108
2.93667	2.05567	-61	58	34	101	-108
2.94	2.058	-62	45	35	101	-109
2.94333	2.06033	-63	32	35	101	-110
2.94667	2.06267	-64	21	35	101	-110
2.95	2.065	-64	10	35	101	-110
2.95333	2.06733	-66	2	35	101	-111
2.95667	2.06967	-68	-6	34	101	-111
2.96	2.072	-70	-12	34	101	-111
2.96333	2.07433	-71	-17	33	100	-112
2.96667	2.07667	-72	-22	33	100	-111
2.97	2.079	-72	-25	34	100	-111
2.97333	2.08133	-72	-27	34	101	-111
2.97667	2.08367	-71	-28	35	101	-111
2.98	2.086	-70	-28	35	102	-111
2.98333	2.08833	-68	-28	35	102	-111
2.98667	2.09067	-68	-27	35	102	-111
2.99	2.093	-67	-26	35	102	-111
2.99333	2.09533	-66	-25	35	101	-110
2.99667	2.09767	-64	-22	35	100	-110
3	2.1	-64	-19	35	100	-110
3.00333	2.10233	-65	-16	36	100	-110
3.00667	2.10467	-67	-12	36	101	-110
3.01	2.107	-70	-8	37	101	-110
3.01333	2.10933	-72	-3	37	101	-110
3.01667	2.11167	-74	1	36	101	-109
3.02	2.114	-75	6	36	102	-110
3.02333	2.11633	-75	11	36	102	-110
3.02667	2.11867	-75	17	35	102	-111
3.03	2.121	-74	22	35	103	-112
3.03333	2.12333	-73	27	35	103	-112
3.03667	2.12567	-73	33	35	103	-113
3.04	2.128	-73	40	36	103	-113
3.04333	2.13033	-73	46	36	103	-113
3.04667	2.13267	-73	53	37	102	-113
3.05	2.135	-73	60	37	102	-113
3.05333	2.13733	-72	68	36	101	-113
3.05667	2.13967	-70	76	36	101	-112
3.06	2.142	-68	86	35	101	-112
3.06333	2.14433	-65	95	35	100	-111
3.06667	2.14667	-64	106	34	101	-111
3.07	2.149	-63	117	33	101	-111
3.07333	2.15133	-62	128	32	102	-112
3.07667	2.15367	-60	139	31	103	-112
3.08	2.156	-58	150	30	103	-112
3.08333	2.15833	-55	162	30	104	-113
3.08667	2.16067	-52	173	29	103	-113
3.09	2.163	-47	184	29	104	-113
3.09333	2.16533	-44	194	30	104	-114
3.09667	2.16767	-42	204	30	104	-114
3.1	2.17	-42	214	31	104	-115
3.10333	2.17233	-42	222	31	104	-116
3.10667	2.17467	-42	230	31	104	-116
3.11	2.177	-43	238	31	103	-116
3.11333	2.17933	-44	244	31	103	-116
3.11667	2.18167	-45	250	30	103	-117
3.12	2.184	-46	255	31	102	-117
3.12333	2.18633	-48	258	31	102	-117
3.12667	2.18867	-50	261	31	103	-117
3.13	2.191	-53	261	31	103	-118
3.13333	2.19333	-55	261	31	104	-118
3.13667	2.19567	-54	259	31	104	-118
3.14	2.198	-53	255	31	105	-118
3.14333	2.20033	-54	251	31	106	-117
3.14667	2.20267	-54	245	31	106	-117
3.15	2.205	-53	238	32	106	-116
3.15333	2.20733	-51	230	32	106	-116
3.15667	2.20967	-50	221	32	107	-115
3.16	2.212	-50	212	32	107	-114
3.16333	2.21433	-51	201	32	108	-114
3.16667	2.21667	-53	190	32	109	-114
3.17	2.219	-55	177	33	109	-114
3.17333	2.22133	-57	164	33	109	-114
3.17667	2.22367	-60	150	34	109	-114
3.18	2.226	-61	136	35	108	-115
3.18333	2.22833	-63	122	35	108	-116
3.18667	2.23067	-65	108	36	108	-116
3.19	2.233	-67	94	37	107	-116
3.19333	2.23533	-70	80	38	107	-116
3.19667	2.23767	-72	68	38	107	-117
3.2	2.24	-73	56	38	106	-118
3.20333	2.24233	-73	45	37	106	-118
3.20667	2.24467	-72	34	37	106	-119
3.21	2.247	-72	23	36	106	-120
3.21333	2.24933	-71	14	35	106	-121
3.21667	2.25167	-70	6	35	105	-122
3.22	2.254	-69	-2	34	105	-122
3.22333	2.25633	-68	-9	33	105	-122
3.22667	2.25867	-68	-15	33	105	-122
3.23	2.261	-68	-20	33	104	-121
3.23333	2.26333	-68	-24	33	104	-121
3.23667	2.26567	-68	-28	32	105	-120
3.24	2.268	-69	-31	32	105	-121
3.24333	2.27033	-68	-34	32	106	-121
3.24667	2.27267	-68	-36	33	106	-121
3.25	2.275	-67	-37	34	106	-122
3.25333	2.27733	-67	-38	34	107	-122
3.25667	2.27967	-67	-38	34	107	-122
3.26	2.282	-67	-38	33	107	-122
3.26333	2.28433	-67	-36	33	107	-122
3.26667	2.28667	-67	-35	33	106	-123
3.27	2.289	-66	-34	32	107	-123
3.27333	2.29133	-66	-32	32	107	-124
3.27667	2.29367	-66	-31	31	106	-124
3.28	2.296	-67	-29	31	106	-123
3.28333	2.29833	-67	-26	30	106	-123
3.28667	2.30067	-68	-22	30	107	-123
3.29	2.303	-68	-19	30	107	-123
3.29333	2.30533	-69	-15	30	106	-123
3.29667	2.30767	-69	-11	30	106	-123
3.3	2.31	-70	-7	29	105	-123
3.30333	2.31233	-70	-3	29	104	-124
3.30667	2.31467	-70	1	29	104	-124
3.31	2.317	-70	6	30	104	-125
3.31333	2.31933	-71	11	30	103	-125
3.31667	2.32167	-71	16	30	103	-126
3.32	2.324	-72	21	31	103	-126
3.32333	2.32633	-72	26	31	104	-125
3.32667	2.32867	-71	32	31	104	-125
3.33	2.331	-70	38	32	105	-125
3.33333	2.33333	-69	45	32	105	-124
3.33667	2.33567	-69	52	32	105	-124
3.34	2.338	-69	59	32	105	-124
3.34333	2.34033	-69	67	33	105	-124
3.34667	2.34267	-69	76	33	105	-124
3.35	2.345	-70	85	33	105	-124
3.35333	2.34733	-70	94	33	105	-124
3.35667	2.34967	-70	104	32	105	-124
3.36	2.352	-70	114	32	104	-125
3.36333	2.35433	-71	125	33	104	-126
3.36667	2.35667	-71	136	34	104	-126
3.37	2.359	-71	148	34	104	-127
3.37333	2.36133	-72	159	34	104	-126
3.37667	2.36367	-72	170	34	104	-126
3.38	2.366	-73	181	33	103	-125
3.38333	2.36833	-73	192	33	103	-125
3.38667	2.37067	-73	203	34	103	-125
3.39	2.373	-74	214	34	103	-124
3.39333	2.37533	-74	224	34	103	-124
3.39667	2.37767	-74	233	34	102	-124
3.4	2.38	-73	243	33	102	-124
3.40333	2.38233	-72	251	33	103	-124
3.40667	2.38467	-72	257	33	104	-124
3.41	2.387	-72	262	33	104	-124
3.41333	2.38933	-72	263	33	105	-124
3.41667	2.39167	-72	263	33	105	-124
3.42	2.394	-72	261	33	106	-124
3.42333	2.39633	-72	256	33	106	-125
3.42667	2.39867	-73	250	33	106	-125
3.43	2.401	-73	241	33	106	-125
3.43333	2.40333	-72	231	33	106	-125
3.43667	2.40567	-72	218	33	106	-125
3.44	2.408	-71	204	33	106	-126
3.44333	2.41033	-71	190	33	107	-126
3.44667	2.41267	-72	174	33	107	-126
3.45	2.415	-72	158	32	108	-126
3.45333	2.41733	-72	141	32	108	-127
3.45667	2.41967	-72	123	32	108	-127
3.46	2.422	-71	105	31	108	-126
3.46333	2.42433	-72	89	31	109	-126
3.46667	2.42667	-72	72	31	109	-126
3.47	2.429	-73	56	31	109	-126
3.47333	2.43133	-74	42	31	110	-126
3.47667	2.43367	-74	29	32	110	-127
3.48	2.436	-74	17	32	110	-127
3.48333	2.43833	-74	6	33	110	-127
3.48667	2.44067	-74	-3	33	110	-127
3.49	2.443	-73	-11	34	109	-127
3.49333	2.44533	-73	-17	34	109	-128
3.49667	2.44767	-72	-22	33	108	-128
3.5	2.45	-73	-26	33	108	-129
3.50333	2.45233	-73	-30	32	107	-130
3.50667	2.45467	-73	-32	32	106	-130
3.51	2.457	-73	-34	32	106	-130
3.51333	2.45933	-73	-34	33	105	-131
3.51667	2.46167	-73	-34	32	105	-131
3.52	2.464	-73	-33	32	105	-130
3.52333	2.46633	-74	-32	32	105	-131
3.52667	2.46867	-74	-30	31	105	-137
3.53	2.471	-73	-28	31	104	-146
3.53333	2.47333	-73	-25	31	104	-157
3.53667	2.47567	-72	-21	31	104	-167
3.54	2.478	-73	-16	32	104	-177
3.54333	2.48033	-73	-11	33	103	-186
3.54667	2.48267	-74	-5	33	103	-193
3.55	2.485	-75	0	33	104	-199
3.55333	2.48733	-75	6	33	103	-203
3.55667	2.48967	-75	12	33	103	-205
3.56	2.492	-74	18	33	102	-207
3.56333	2.49433	-74	23	33	102	-207
3.56667	2.49667	-74	28	32	102	-207
3.57	2.499	-74	34	31	101	-207
3.57333	2.50133	-74	40	31	101	-206
3.57667	2.50367	-74	47	30	100	-204
3.58	2.506	-74	55	30	100	-202
3.58333	2.50833	-75	63	30	100	-199
3.58667	2.51067	-75	73	30	100	-196
3.59	2.513	-76	82	31	100	-193
3.59333	2.51533	-76	92	31	101	-190
3.59667	2.51767	-76	102	31	101	-185
3.6	2.52	-75	112	32	102	-180
3.60333	2.52233	-74	122	32	102	-175
3.60667	2.52467	-74	132	31	102	-168
3.61	2.527	-75	143	31	103	-162
3.61333	2.52933	-75	154	29	103	-155
3.61667	2.53167	-75	165	29	103	-148
3.62	2.534	-76	177	29	103	-141
3.62333	2.53633	-76	188	29	104	-133
3.62667	2.53867	-76	199	30	104	-125
3.63	2.541	-76	210	30	104	-117
3.63333	2.54333	-76	220	30	104	-109
3.63667	2.54567	-76	229	31	105	-100
3.64	2.548	-76	236	32	104	-93
3.64333	2.55033	-77	242	33	105	-88
3.64667	2.55267	-79	245	33	105	-91
3.65	2.555	-80	248	32	106	-95
3.65333	2.55733	-81	248	32	106	-100
3.65667	2.55967	-81	247	32	108	-105
3.66	2.562	-81	243	32	109	-110
3.66333	2.56433	-81	237	32	109	-114
3.66667	2.56667	-80	229	32	109	-119
3.67	2.569	-81	219	33	109	-122
3.67333	2.57133	-81	207	32	108	-125
3.67667	2.57367	-81	193	32	107	-128
3.68	2.576	-81	178	31	107	-130
3.68333	2.57833	-80	162	30	108	-132
3.68667	2.58067	-79	145	29	107	-133
3.69	2.583	-78	128	28	107	-134
3.69333	2.58533	-77	110	28	107	-135
3.69667	2.58767	-77	93	28	107	-136
3.7	2.59	-77	76	29	107	-137
3.70333	2.59233	-77	61	30	107	-137
3.70667	2.59467	-77	46	30	108	-137
3.71	2.597	-76	32	32	108	-138
3.71333	2.59933	-76	20	32	108	-137
3.71667	2.60167	-75	9	33	107	-137
3.72	2.604	-75	-1	35	107	-137
3.72333	2.60633	-75	-9	35	108	-137
3.72667	2.60867	-76	-17	35	109	-136
3.73	2.611	-77	-23	36	109	-136
3.73333	2.61333	-77	-28	36	109	-136
3.73667	2.61567	-78	-32	36	109	-136
3.74	2.618	-78	-35	35	108	-137
3.74333	2.62033	-79	-37	34	107	-137
3.74667	2.62267	-79	-39	33	107	-137
3.75	2.625	-81	-40	32	107	-137
3.75333	2.62733	-82	-40	31	107	-137
3.75667	2.62967	-82	-39	31	107	-137
3.76	2.632	-82	-37	31	107	-137
3.76333	2.63433	-82	-35	31	107	-137
3.76667	2.63667	-82	-33	31	107	-136
3.77	2.639	-82	-30	32	107	-136
3.77333	2.64133	-82	-27	33	107	-135
3.77667	2.64367	-82	-23	33	106	-135
3.78	2.646	-82	-18	33	106	-136
3.78333	2.64833	-82	-13	33	105	-136
3.78667	2.65067	-82	-9	33	105	-137
3.79	2.653	-81	-3	33	106	-138
3.79333	2.65533	-80	3	32	106	-138
3.79667	2.65767	-80	9	31	106	-138
3.8	2.66	-79	15	30	106	-139
3.80333	2.66233	-79	23	30	106	-139
3.80667	2.66467	-79	30	30	106	-140
3.81	2.667	-80	39	29	106	-141
3.81333	2.66933	-80	49	29	106	-141
3.81667	2.67167	-79	59	29	105	-141
3.82	2.674	-79	69	29	105	-141
3.82333	2.67633	-79	81	29	105	-141
3.82667	2.67867	-79	93	29	105	-141
3.83	2.681	-79	106	29	105	-141
3.83333	2.68333	-80	119	29	105	-142
3.83667	2.68567	-80	132	29	104	-143
3.84	2.688	-81	145	30	104	-143
3.84333	2.69033	-81	157	31	104	-143
3.84667	2.69267	-81	170	32	105	-143
3.85	2.695	-80	182	32	105	-143
3.85333	2.69733	-80	195	32	105	-143
3.85667	2.69967	-80	207	32	106	-143
3.86	2.702	-81	219	32	106	-144
3.86333	2.70433	-81	229	32	107	-144
3.86667	2.70667	-82	238	31	107	-145
3.87	2.709	-82	245	31	107	-144
3.87333	2.71133	-82	250	30	107	-144
3.87667	2.71367	-82	253	30	107	-144
3.88	2.716	-82	253	30	107	-144
3.88333	2.71833	-83	252	30	108	-144
3.88667	2.72067	-83	250	29	108	-144
3.89	2.723	-83	245	29	109	-144
3.89333	2.72533	-82	238	28	109	-144
3.89667	2.72767	-82	230	28	110	-143
3.9	2.73	-82	219	28	109	-143
3.90333	2.73233	-81	207	27	109	-143
3.90667	2.73467	-81	194	27	109	-143
3.91	2.737	-80	179	27	109	-143
3.91333	2.73933	-80	163	27	108	-143
3.91667	2.74167	-80	146	28	108	-143
3.92	2.744	-81	130	28	108	-144
3.92333	2.74633	-82	113	28	108	-143
3.92667	2.74867	-83	95	29	108	-144
3.93	2.751	-83	79	29	108	-144
3.93333	2.75333	-82	63	29	108	-144
3.93667	2.75567	-82	48	28	107	-143
3.94	2.758	-82	34	29	107	-143
3.94333	2.76033	-82	22	29	107	-143
3.94667	2.76267	-82	11	30	107	-143
3.95	2.765	-83	2	30	108	-143
3.95333	2.76733	-83	-6	30	108	-143
3.95667	2.76967	-83	-14	29	108	-142
3.96	2.772	-83	-20	29	108	-142
3.96333	2.77433	-84	-25	29	107	-142
3.96667	2.77667	-84	-30	28	107	-142
3.97	2.779	-84	-33	28	107	-142
3.97333	2.78133	-83	-35	27	106	-141
3.97667	2.78367	-83	-35	27	107	-141
3.98	2.786	-83	-35	28	107	-141
3.98333	2.78833	-84	-33	28	107	-142
3.98667	2.79067	-84	-32	28	107	-142
3.99	2.793	-83	-30	28	107	-142
3.99333	2.79533	-83	-27	29	107	-143
3.99667	2.79767	-83	-24	29	107	-144
4	2.8	-84	-21	29	107	-144
4.00333	2.80233	-84	-17	28	107	-144
4.00667	2.80467	-84	-12	27	107	-143
4.01	2.807	-83	-6	26	106	-143
4.01333	2.80933	-83	0	26	105	-143
4.01667	2.81167	-83	6	26	104	-143
4.02	2.814	-84	12	26	104	-143
4.02333	2.81633	-84	18	27	103	-143
4.02667	2.81867	-84	24	27	103	-143
4.03	2.821	-84	30	27	103	-143
4.03333	2.82333	-85	37	26	102	-143
4.03667	2.82567	-85	44	26	102	-144
4.04	2.828	-84	52	26	101	-144
4.04333	2.83033	-85	60	26	101	-144
4.04667	2.83267	-85	69	26	101	-145
4.05	2.835	-85	78	26	101	-145
4.05333	2.83733	-85	88	27	101	-145
4.05667	2.83967	-85	98	27	101	-145
4.06	2.842	-85	108	28	101	-145
4.06333	2.84433	-86	119	28	101	-145
4.06667	2.84667	-86	129	28	102	-145
4.07	2.849	-87	141	27	102	-145
4.07333	2.85133	-87	153	27	103	-146
4.07667	2.85367	-87	165	26	103	-146
4.08	2.856	-87	176	26	104	-146
4.08333	2.85833	-87	187	26	104	-146
4.08667	2.86067	-87	198	26	104	-146
4.09	2.863	-87	207	25	104	-146
4.09333	2.86533	-87	216	25	105	-146
4.09667	2.86767	-87	225	25	104	-147
4.1	2.87	-87	232	24	105	-148
4.10333	2.87233	-87	238	25	105	-148
4.10667	2.87467	-87	243	26	106	-149
4.11	2.877	-86	247	26	106	-149
4.11333	2.87933	-86	248	27	106	-150
4.11667	2.88167	-87	247	27	106	-150
4.12	2.884	-87	244	27	106	-151
4.12333	2.88633	-88	238	26	106	-151
4.12667	2.88867	-88	230	26	106	-151
4.13	2.891	-89	220	26	106	-151
4.13333	2.89333	-89	208	26	106	-150
4.13667	2.89567	-89	196	27	106	-150
4.14	2.898	-89	182	27	106	-151
4.14333	2.90033	-88	167	27	105	-152
4.14667	2.90267	-88	150	27	105	-152
4.15	2.905	-87	133	27	106	-152
4.15333	2.90733	-87	115	26	106	-152
4.15667	2.90967	-86	97	26	106	-153
4.16	2.912	-86	80	26	106	-153
4.16333	2.91433	-87	63	25	106	-153
4.16667	2.91667	-87	47	25	106	-152
4.17	2.919	-86	32	26	106	-152
4.17333	2.92133	-86	18	25	106	-151
4.17667	2.92367	-85	6	25	106	-150
4.18	2.926	-86	-5	25	105	-149
4.18333	2.92833	-87	-14	25	105	-149
4.18667	2.93067	-90	-21	25	105	-148
4.19	2.933	-99	-27	24	105	-148
4.19333	2.93533	-111	-31	24	106	-147
4.19667	2.93767	-125	-34	23	106	-147
4.2	2.94	-140	-36	24	106	-147
4.20333	2.94233	-153	-38	24	106	-147
4.20667	2.94467	-165	-39	25	106	-148
4.21	2.947	-176	-40	25	106	-149
4.21333	2.94933	-185	-39	25	105	-150
4.21667	2.95167	-193	-38	24	105	-151
4.22	2.954	-199	-36	24	105	-151
4.22333	2.95633	-203	-33	24	105	-151
4.22667	2.95867	-207	-30	24	105	-151
4.23	2.961	-209	-26	24	105	-151
4.23333	2.96333	-209	-22	24	105	-151
4.23667	2.96567	-208	-17	24	105	-152
4.24	2.968	-206	-13	24	104	-152
4.24333	2.97033	-203	-9	24	104	-152
4.24667	2.97267	-200	-4	25	104	-152
4.25	2.975	-197	2	25	103	-152
4.25333	2.97733	-194	7	25	103	-152
4.25667	2.97967	-190	13	26	103	-153
4.26	2.982	-185	20	26	103	-153
4.26333	2.98433	-179	28	26	103	-154
4.26667	2.98667	-173	37	26	103	-154
4.27	2.989	-167	45	26	103	-154
4.27333	2.99133	-160	55	25	103	-155
4.27667	2.99367	-153	65	25	104	-155
4.28	2.996	-145	75	25	104	-155
4.28333	2.99833	-137	85	25	104	-156
4.28667	3.00067	-129	95	25	104	-156
4.29	3.003	-120	106	25	105	-156
4.29333	3.00533	-110	118	26	105	-157
4.29667	3.00767	-100	130	26	105	-158
4.3	3.01	-88	142	26	105	-158
4.30333	3.01233	-77	154	25	105	-157
4.30667	3.01467	-65	166	25	106	-156
4.31	3.017	-53	177	25	106	-156
4.31333	3.01933	-42	188	25	106	-155
4.31667	3.02167	-30	199	24	107	-155
4.32	3.024	-18	209	23	106	-155
4.32333	3.02633	-7	218	23	106	-155
4.32667	3.02867	5	226	23	106	-154
4.33	3.031	16	233	24	106	-154
4.33333	3.03333	27	240	24	107	-153
4.33667	3.03567	37	245	25	107	-152
4.34	3.038	46	249	25	107	-152
4.34333	3.04033	54	252	24	107	-152
4.34667	3.04267	61	253	24	107	-153
4.35	3.045	66	253	24	107	-153
4.35333	3.04733	70	251	24	107	-153
4.35667	3.04967	72	248	24	107	-153
4.36	3.052	71	243	25	106	-152
4.36333	3.05433	68	237	25	105	-152
4.36667	3.05667	64	228	26	104	-152
4.37	3.059	57	218	26	103	-152
4.37333	3.06133	48	206	25	102	-152
4.37667	3.06367	38	194	24	101	-153
4.38	3.066	26	180	24	102	-154
4.38333	3.06833	12	165	24	102	-156
4.38667	3.07067	-3	150	24	102	-156
4.39	3.073	-18	134	25	102	-157
4.39333	3.07533	-33	117	26	101	-157
4.39667	3.07767	-49	101	26	102	-158
4.4	3.08	-66	84	26	102	-157
4.40333	3.08233	-82	68	26	103	-157
4.40667	3.08467	-98	53	26	103	-156
4.41	3.087	-114	39	25	103	-156
4.41333	3.08933	-129	26	25	103	-156
4.41667	3.09167	-143	15	24	103	-156
4.42	3.094	-155	5	24	104	-156
4.42333	3.09633	-165	-3	25	104	-157
4.42667	3.09867	-174	-11	24	104	-157
4.43	3.101	-182	-18	24	104	-158
4.43333	3.10333	-188	-24	24	104	-159
4.43667	3.10567	-192	-29	23	104	-160
4.44	3.108	-196	-32	22	104	-160
4.44333	3.11033	-199	-35	22	103	-161
4.44667	3.11267	-201	-37	23	103	-160
4.45	3.115	-202	-39	24	102	-160
4.45333	3.11733	-202	-40	24	102	-160
4.45667	3.11967	-201	-41	25	103	-159
4.46	3.122	-200	-40	25	104	-158
4.46333	3.12433	-198	-39	25	104	-158
4.46667	3.12667	-196	-37	25	104	-158
4.47	3.129	-192	-35	25	103	-158
4.47333	3.13133	-189	-33	25	103	-159
4.47667	3.13367	-185	-30	26	102	-158
4.48	3.136	-182	-26	25	101	-158
4.48333	3.13833	-178	-23	25	101	-158
4.48667	3.14067	-173	-18	25	100	-158
4.49	3.143	-168	-13	25	100	-158
4.49333	3.14533	-163	-8	24	101	-158
4.49667	3.14767	-158	-2	25	102	-158
4.5	3.15	-151	3	25	102	-159
4.50333	3.15233	-145	9	25	103	-159
4.50667	3.15467	-138	15	24	102	-159
4.51	3.157	-130	22	23	102	-159
4.51333	3.15933	-121	30	23	101	-159
4.51667	3.16167	-112	37	23	101	-159
4.52	3.164	-102	46	23	100	-159
4.52333	3.16633	-93	55	22	101	-160
4.52667	3.16867	-82	65	22	101	-160
4.53	3.171	-70	74	22	101	-160
4.53333	3.17333	-59	84	23	102	-161
4.53667	3.17567	-47	94	23	103	-161
4.54	3.178	-35	105	24	104	-161
4.54333	3.18033	-23	115	23	105	-161
4.54667	3.18267	-10	126	23	105	-161
4.55	3.185	2	137	22	106	-161
4.55333	3.18733	12	147	22	105	-161
4.55667	3.18967	22	158	21	105	-161
4.56	3.192	31	170	21	104	-160
4.56333	3.19433	39	181	21	103	-160
4.56667	3.19667	45	192	22	102	-159
4.57	3.199	51	203	23	102	-159
4.57333	3.20133	55	212	24	102	-160
4.57667	3.20367	56	220	25	101	-160
4.58	3.206	56	228	25	101	-161
4.58333	3.20833	54	234	25	101	-162
4.58667	3.21067	50	240	25	101	-163
4.59	3.213	43	243	26	101	-163
4.59333	3.21533	34	243	26	101	-163
4.59667	3.21767	24	242	26	101	-163
4.6	3.22	11	240	26	102	-163
4.60333	3.22233	-2	235	25	103	-162
4.60667	3.22467	-17	228	24	103	-162
4.61	3.227	-32	220	23	104	-161
4.61333	3.22933	-48	210	23	103	-162
4.61667	3.23167	-63	198	22	103	-161
4.62	3.234	-79	186	22	103	-161
4.62333	3.23633	-94	172	21	103	-161
4.62667	3.23867	-110	157	21	103	-161
4.63	3.241	-124	141	21	102	-161
4.63333	3.24333	-138	125	21	102	-161
4.63667	3.24567	-151	109	21	102	-162
4.64	3.248	-163	91	21	101	-162
4.64333	3.25033	-173	74	21	100	-162
4.64667	3.25267	-182	58	22	99	-162
4.65	3.255	-189	43	22	99	-162
4.65333	3.25733	-195	28	22	100	-162
4.65667	3.25967	-200	15	22	100	-161
4.66	3.262	-204	2	22	100	-161
4.66333	3.26433	-207	-9	21	100	-161
4.66667	3.26667	-210	-18	20	101	-161
4.67	3.269	-212	-25	19	102	-162
4.67333	3.27133	-213	-31	18	102	-162
4.67667	3.27367	-214	-36	17	102	-163
4.68	3.276	-214	-40	16	102	-164
4.68333	3.27833	-213	-43	16	102	-165
4.68667	3.28067	-210	-45	15	102	-165
4.69	3.283	-207	-46	15	101	-166
4.69333	3.28533	-204	-47	16	101	-166
4.69667	3.28767	-199	-46	16	101	-167
4.7	3.29	-195	-45	17	101	-167
4.70333	3.29233	-190	-43	18	101	-167
4.70667	3.29467	-186	-41	18	100	-167
4.71	3.297	-181	-39	19	100	-166
4.71333	3.29933	-177	-35	19	99	-165
4.71667	3.30167	-172	-31	20	98	-164
4.72	3.304	-167	-27	20	98	-164
4.72333	3.30633	-161	-22	20	98	-164
4.72667	3.30867	-155	-18	21	99	-164
4.73	3.311	-149	-13	21	100	-165
4.73333	3.31333	-141	-8	21	100	-165
4.73667	3.31567	-132	-2	21	101	-165
4.74	3.318	-123	4	22	101	-166
4.74333	3.32033	-113	11	23	100	-166
4.74667	3.32267	-102	18	23	100	-166
4.75	3.325	-91	26	24	99	-166
4.75333	3.32733	-81	36	24	99	-166
4.75667	3.32967	-69	45	24	99	-166
4.76	3.332	-58	55	24	99	-166
4.76333	3.33433	-46	65	24	99	-166
4.76667	3.33667	-34	75	24	100	-167
4.77	3.339	-22	85	24	100	-167
4.77333	3.34133	-10	97	23	101	-168
4.77667	3.34367	1	109	23	101	-168
4.78	3.346	12	121	22	102	-168
4.78333	3.34833	21	133	21	102	-168
4.78667	3.35067	29	146	21	101	-169
4.79	3.353	36	159	21	100	-169
4.79333	3.35533	42	171	21	100	-170
4.79667	3.35767	47	184	21	101	-170
4.8	3.36	50	195	20	100	-170
4.80333	3.36233	50	205	19	100	-171
4.80667	3.36467	49	215	19	100	-171
4.81	3.367	46	223	18	100	-171
4.81333	3.36933	42	231	18	101	-171
4.81667	3.37167	37	237	18	101	-170
4.82	3.374	28	240	18	102	-170
4.82333	3.37633	18	242	18	103	-170
4.82667	3.37867	6	240	17	103	-169
4.83	3.381	-8	237	16	104	-169
4.83333	3.38333	-24	232	16	104	-169
4.83667	3.38567	-41	225	16	103	-169
4.84	3.388	-59	217	16	103	-170
4.84333	3.39033	-77	206	16	102	-170
4.84667	3.39267	-94	195	17	102	-171
4.85	3.395	-110	182	18	102	-171
4.85333	3.39733	-126	168	19	102	-171
4.85667	3.39967	-142	152	20	102	-170
4.86	3.402	-155	135	20	103	-170
4.86333	3.40433	-168	118	20	102	-170
4.86667	3.40667	-180	101	20	102	-169
4.87	3.409	-190	85	20	101	-169
4.87333	3.41133	-200	69	20	101	-168
4.87667	3.41367	-208	54	20	101	-168
4.88	3.416	-215	41	20	101	-168
4.88333	3.41833	-221	29	20	101	-169
4.88667	3.42067	-225	18	20	101	-169
4.89	3.423	-228	8	20	101	-170
4.89333	3.42533	-230	-1	19	101	-169
4.89667	3.42767	-231	-9	19	101	-169
4.9	3.43	-230	-16	18	101	-169
4.90333	3.43233	-229	-22	17	101	-168
4.90667	3.43467	-227	-27	16	101	-169
4.91	3.437	-225	-31	16	101	-169
4.91333	3.43933	-221	-34	16	100	-169
4.91667	3.44167	-216	-36	16	100	-168
4.92	3.444	-211	-37	17	100	-168
4.92333	3.44633	-205	-37	18	100	-168
4.92667	3.44867	-199	-36	18	100	-167
4.93	3.451	-193	-34	19	100	-167
4.93333	3.45333	-187	-32	20	100	-167
4.93667	3.45567	-181	-30	20	100	-167
4.94	3.458	-175	-28	20	101	-167
4.94333	3.46033	-168	-25	20	102	-168
4.94667	3.46267	-160	-21	20	103	-168
4.95	3.465	-151	-17	20	103	-169
4.95333	3.46733	-142	-13	20	103	-169
4.95667	3.46967	-132	-8	20	104	-170
4.96	3.472	-121	-2	20	104	-170
4.96333	3.47433	-111	4	19	103	-170
4.96667	3.47667	-100	11	19	102	-171
4.97	3.479	-89	18	18	102	-172
4.97333	3.48133	-77	26	18	102	-172
4.97667	3.48367	-66	35	18	102	-172
4.98	3.486	-53	44	17	102	-173
4.98333	3.48833	-41	54	17	102	-173
4.98667	3.49067	-29	65	17	101	-174
4.99	3.493	-17	76	18	101	-174
4.99333	3.49533	-6	87	19	100	-175
4.99667	3.49767	5	99	20	99	-175
5	3.5	16	111	20	99	-175
5.00333	3.50233	27	124	21	99	-174
5.00667	3.50467	37	136	21	99	-174
5.01	3.507	46	149	21	100	-174
5.01333	3.50933	54	163	20	100	-175
5.01667	3.51167	61	176	19	100	-175
5.02	3.514	65	188	18	101	-175
5.02333	3.51633	67	200	18	101	-175
5.02667	3.51867	67	211	18	101	-175
5.03	3.521	66	221	18	102	-174
5.03333	3.52333	62	231	18	103	-174
5.03667	3.52567	57	238	18	103	-175
5.04	3.528	49	244	19	103	-175
5.04333	3.53033	40	249	20	103	-175
5.04667	3.53267	28	252	20	103	-175
5.05	3.535	14	252	20	103	-175
5.05333	3.53733	-2	250	20	103	-174
5.05667	3.53967	-18	244	20	103	-174
5.06	3.542	-35	237	20	103	-175
5.06333	3.54433	-53	228	20	103	-175
5.06667	3.54667	-71	218	20	103	-175
5.07	3.549	-90	206	19	102	-174
5.07333	3.55133	-107	192	19	103	-174
5.07667	3.55367	-124	177	18	103	-174
5.08	3.556	-138	161	18	103	-174
5.08333	3.55833	-152	144	17	103	-174
5.08667	3.56067	-164	127	17	103	-175
5.09	3.563	-176	110	17	103	-175
5.09333	3.56533	-186	93	16	103	-175
5.09667	3.56767	-195	76	16	103	-175
5.1	3.57	-203	60	16	103	-175
5.10333	3.57233	-210	43	17	103	-175
5.10667	3.57467	-215	28	17	103	-175
5.11	3.577	-220	14	18	102	-174
5.11333	3.57933	-224	0	18	102	-174
5.11667	3.58167	-227	-12	18	101	-174
5.12	3.584	-229	-22	18	100	-174
5.12333	3.58633	-230	-32	19	100	-174
5.12667	3.58867	-230	-40	18	100	-175
5.13	3.591	-230	-46	19	100	-175
5.13333	3.59333	-230	-51	19	99	-174
5.13667	3.59567	-229	-56	19	99	-174
5.14	3.598	-227	-59	20	99	-174
5.14333	3.60033	-224	-62	20	99	-173
5.14667	3.60267	-220	-63	20	99	-173
5.15	3.605	-215	-64	20	100	-173
5.15333	3.60733	-210	-65	20	100	-173
5.15667	3.60967	-204	-65	20	102	-174
5.16	3.612	-197	-64	21	103	-174
5.16333	3.61433	-191	-63	21	103	-174
5.16667	3.61667	-184	-61	22	104	-174
5.17	3.619	-177	-59	22	104	-175
5.17333	3.62133	-170	-56	22	103	-175
5.17667	3.62367	-163	-52	23	102	-175
5.18	3.626	-155	-48	24	101	-175
5.18333	3.62833	-147	-44	25	101	-174
5.18667	3.63067	-138	-40	25	101	-174
5.19	3.633	-129	-35	25	101	-174
5.19333	3.63533	-119	-30	25	101	-174
5.19667	3.63767	-109	-24	24	100	-174
5.2	3.64	-98	-19	24	100	-174
5.20333	3.64233	-87	-12	23	100	-173
5.20667	3.64467	-75	-6	23	101	-173
5.21	3.647	-63	1	23	100	-173
5.21333	3.64933	-49	9	23	100	-173
5.21667	3.65167	-36	16	23	100	-172
5.22	3.654	-23	25	23	99	-172
5.22333	3.65633	-10	33	23	99	-172
5.22667	3.65867	3	42	22	98	-172
5.23	3.661	15	52	22	98	-172
5.23333	3.66333	27	63	22	98	-172
5.23667	3.66567	38	74	22	98	-172
5.24	3.668	48	85	22	98	-171
5.24333	3.67033	56	97	21	98	-171
5.24667	3.67267	63	109	21	99	-171
5.25	3.675	68	121	21	99	-170
5.25333	3.67733	70	134	21	99	-170
5.25667	3.67967	70	148	20	99	-170
5.26	3.682	67	162	20	100	-170
5.26333	3.68433	63	175	19	101	-170
5.26667	3.68667	56	189	19	102	-169
5.27	3.689	47	202	19	102	-169
5.27333	3.69133	36	214	19	103	-169
5.27667	3.69367	22	226	19	103	-169
5.28	3.696	7	236	18	103	-169
5.28333	3.69833	-8	244	18	103	-170
5.28667	3.70067	-25	252	17	103	-170
5.29	3.703	-43	258	17	103	-171
5.29333	3.70533	-61	261	17	103	-171
5.29667	3.70767	-78	263	17	103	-172
5.3	3.71	-96	262	17	102	-172
5.30333	3.71233	-113	258	17	102	-173
5.30667	3.71467	-129	252	18	102	-173
5.31	3.717	-144	243	18	101	-172
5.31333	3.71933	-158	231	18	102	-172
5.31667	3.72167	-170	218	18	102	-172
5.32	3.724	-181	203	18	101	-172
5.32333	3.72633	-190	187	18	101	-172
5.32667	3.72867	-197	170	18	100	-172
5.33	3.731	-204	153	18	100	-171
5.33333	3.73333	-210	134	19	99	-171
5.33667	3.73567	-215	114	20	98	-170
5.34	3.738	-219	93	21	98	-170
5.34333	3.74033	-222	74	21	98	-170
5.34667	3.74267	-223	55	22	98	-169
5.35	3.745	-223	37	22	98	-169
5.35333	3.74733	-221	21	23	98	-169
5.35667	3.74967	-219	7	23	98	-170
5.36	3.752	-216	-6	22	98	-171
5.36333	3.75433	-213	-17	22	98	-171
5.36667	3.75667	-209	-27	21	98	-171
5.37	3.759	-206	-35	22	98	-172
5.37333	3.76133	-202	-42	22	98	-173
5.37667	3.76367	-199	-47	21	99	-174
5.38	3.766	-194	-51	21	99	-174
5.38333	3.76833	-189	-54	21	100	-174
5.38667	3.77067	-184	-55	21	100	-175
5.39	3.773	-179	-56	21	100	-175
5.39333	3.77533	-174	-54	21	101	-175
5.39667	3.77767	-168	-52	21	101	-175
5.4	3.78	-161	-50	20	100	-175
5.40333	3.78233	-154	-47	19	100	-175
5.40667	3.78467	-145	-43	19	100	-175
5.41	3.787	-136	-38	20	100	-175
5.41333	3.78933	-126	-33	19	100	-175
5.41667	3.79167	-116	-28	19	100	-174
5.42	3.794	-105	-22	19	100	-174
5.42333	3.79633	-94	-16	18	100	-173
5.42667	3.79867	-82	-9	18	100	-173
5.43	3.801	-69	-3	18	100	-173
5.43333	3.80333	-57	5	18	101	-173
5.43667	3.80567	-43	14	18	102	-173
5.44	3.808	-30	24	18	102	-174
5.44333	3.81033	-18	34	18	103	-174
5.44667	3.81267	-7	44	18	104	-174
5.45	3.815	4	54	19	104	-174
5.45333	3.81733	14	66	20	104	-175
5.45667	3.81967	22	78	20	104	-176
5.46	3.822	30	90	20	103	-176
5.46333	3.82433	37	103	21	103	-177
5.46667	3.82667	42	116	22	102	-176
5.47	3.829	45	130	23	102	-176
5.47333	3.83133	47	144	23	103	-175
5.47667	3.83367	46	158	23	103	-175
5.48	3.836	44	171	23	103	-174
5.48333	3.83833	39	184	23	102	-174
5.48667	3.84067	33	197	23	102	-173
5.49	3.843	25	209	23	101	-173
5.49333	3.84533	15	219	23	101	-173
5.49667	3.84767	3	229	22	100	-173
5.5	3.85	-10	239	21	100	-173
5.50333	3.85233	-23	246	21	100	-173
5.50667	3.85467	-38	253	21	101	-173
5.51	3.857	-54	257	21	102	-173
5.51333	3.85933	-71	259	21	103	-174
5.51667	3.86167	-88	259	21	104	-174
5.52	3.864	-105	256	20	104	-174
5.52333	3.86633	-122	251	20	104	-175
5.52667	3.86867	-138	244	21	104	-175
5.53	3.871	-153	234	21	104	-175
5.53333	3.87333	-165	223	22	103	-175
5.53667	3.87567	-177	209	23	102	-174
5.54	3.878	-188	193	24	102	-174
5.54333	3.88033	-198	175	25	102	-174
5.54667	3.88267	-207	156	25	102	-174
5.55	3.885	-214	137	24	103	-174
5.55333	3.88733	-220	117	24	103	-174
5.55667	3.88967	-224	97	23	103	-175
5.56	3.892	-226	77	23	102	-175
5.56333	3.89433	-228	58	23	101	-175
5.56667	3.89667	-229	41	23	101	-175
5.57	3.899	-228	24	22	102	-175
5.57333	3.90133	-227	10	21	103	-175
5.57667	3.90367	-224	-3	21	103	-175
5.58	3.906	-221	-15	20	103	-175
5.58333	3.90833	-217	-25	20	103	-175
5.58667	3.91067	-213	-33	19	103	-175
5.59	3.913	-209	-39	19	103	-175
5.59333	3.91533	-205	-44	18	103	-175
5.59667	3.91767	-200	-47	18	103	-175
5.6	3.92	-195	-49	19	103	-176
5.60333	3.92233	-189	-50	19	102	-176
5.60667	3.92467	-184	-51	19	102	-175
5.61	3.927	-178	-50	19	101	-175
5.61333	3.92933	-171	-48	19	101	-175
5.61667	3.93167	-164	-45	19	102	-176
5.62	3.934	-156	-42	19	102	-176
5.62333	3.93633	-148	-37	20	103	-177
5.62667	3.93867	-140	-33	21	104	-177
5.63	3.941	-131	-28	22	105	-176
5.63333	3.94333	-121	-23	22	105	-176
5.63667	3.94567	-111	-17	23	105	-176
5.64	3.948	-101	-12	23	105	-177
5.64333	3.95033	-91	-6	23	105	-177
5.64667	3.95267	-80	1	24	105	-177
5.65	3.955	-69	9	23	105	-178
5.65333	3.95733	-58	18	24	105	-178
5.65667	3.95967	-47	26	24	104	-177
5.66	3.962	-36	35	24	104	-177
5.66333	3.96433	-25	45	24	103	-176
5.66667	3.96667	-14	56	24	102	-176
5.67	3.969	-4	67	23	102	-176
5.67333	3.97133	6	79	23	102	-175
5.67667	3.97367	15	93	24	101	-175
5.68	3.976	23	107	23	101	-175
5.68333	3.97833	30	121	23	101	-175
5.68667	3.98067	35	135	23	100	-175
5.69	3.983	39	149	23	100	-175
5.69333	3.98533	42	162	23	99	-175
5.69667	3.98767	41	174	23	99	-175
5.7	3.99	38	187	23	99	-176
5.70333	3.99233	33	200	23	100	-176
5.70667	3.99467	26	212	22	100	-177
5.71	3.997	17	224	22	101	-177
5.71333	3.99933	7	233	22	101	-177
5.71667	4.00167	-4	241	23	101	-178
5.72	4.004	-17	246	23	101	-178
5.72333	4.00633	-32	249	22	101	-179
5.72667	4.00867	-48	250	22	101	-180
5.73	4.011	-64	248	22	101	-181
5.73333	4.01333	-79	244	22	101	-181
5.73667	4.01567	-93	237	22	101	-180
5.74	4.018	-106	228	22	101	-179
5.74333	4.02033	-118	217	21	101	-179
5.74667	4.02267	-130	204	21	101	-178
5.75	4.025	-140	190	21	103	-178
5.75333	4.02733	-150	174	21	103	-178
5.75667	4.02967	-159	156	21	103	-178
5.76	4.032	-167	138	20	104	-178
5.76333	4.03433	-175	119	20	105	-178
5.76667	4.03667	-181	100	20	105	-177
5.77	4.039	-187	82	21	105	-177
5.77333	4.04133	-191	65	21	105	-177
5.77667	4.04367	-195	49	21	105	-177
5.78	4.046	-197	34	21	104	-177
5.78333	4.04833	-199	21	20	104	-177
5.78667	4.05067	-201	9	20	104	-177
5.79	4.053	-202	-2	19	104	-177
5.79333	4.05533	-202	-12	19	103	-176
5.79667	4.05767	-202	-20	18	103	-177
5.8	4.06	-201	-26	18	102	-176
5.80333	4.06233	-200	-31	18	102	-176
5.80667	4.06467	-198	-35	19	102	-176
5.81	4.067	-195	-38	19	101	-176
5.81333	4.06933	-192	-40	20	100	-175
5.81667	4.07167	-189	-40	21	99	-176
5.82	4.074	-185	-40	21	99	-176
5.82333	4.07633	-181	-39	22	99	-176
5.82667	4.07867	-177	-38	22	98	-177
5.83	4.081	-173	-36	23	98	-177
5.83333	4.08333	-169	-33	23	98	-177
5.83667	4.08567	-164	-29	24	98	-177
5.84	4.088	-158	-25	23	99	-176
5.84333	4.09033	-152	-20	23	99	-176
5.84667	4.09267	-146	-14	22	99	-176
5.85	4.095	-138	-8	22	100	-175
5.85333	4.09733	-130	-1	23	101	-175
5.85667	4.09967	-122	6	23	101	-174
5.86	4.102	-113	14	24	102	-175
5.86333	4.10433	-103	22	24	101	-176
5.86667	4.10667	-93	30	24	101	-177
5.87	4.109	-83	39	25	100	-177
5.87333	4.11133	-73	49	25	100	-178
5.87667	4.11367	-63	59	25	99	-178
5.88	4.116	-52	69	24	98	-178
5.88333	4.11833	-41	80	23	98	-178
5.88667	4.12067	-30	90	23	98	-178
5.89	4.123	-20	102	23	98	-179
5.89333	4.12533	-9	114	24	98	-179
5.89667	4.12767	3	127	25	98	-179
5.9	4.13	16	139	25	98	-180
5.90333	4.13233	27	151	25	98	-180
5.90667	4.13467	37	163	26	98	-180
5.91	4.137	45	175	26	97	-181
5.91333	4.13933	52	188	27	97	-182
5.91667	4.14167	57	199	28	96	-181
5.92	4.144	60	211	28	96	-180
5.92333	4.14633	60	221	28	97	-180
5.92667	4.14867	57	230	27	98	-180
5.93	4.151	52	238	26	99	-181
5.93333	4.15333	46	244	26	99	-181
5.93667	4.15567	38	249	26	100	-182
5.94	4.158	28	252	25	100	-182
5.94333	4.16033	15	253	25	100	-182
5.94667	4.16267	0	252	25	101	-182
5.95	4.165	-16	248	25	101	-182
5.95333	4.16733	-33	241	24	101	-181
5.95667	4.16967	-52	232	24	102	-181
5.96	4.172	-72	221	23	102	-180
5.96333	4.17433	-92	208	23	101	-180
5.96667	4.17667	-112	193	22	101	-179
5.97	4.179	-130	177	22	100	-179
5.97333	4.18133	-148	160	22	100	-179
5.97667	4.18367	-164	141	22	99	-179
5.98	4.186	-178	122	22	99	-179
5.98333	4.18833	-192	102	21	99	-179
5.98667	4.19067	-204	83	21	99	-179
5.99	4.193	-214	66	21	99	-180
5.99333	4.19533	-222	49	21	99	-181
5.99667	4.19767	-230	33	21	99	-182
6	4.2	-236	19	22	99	-183
6.00333	4.20233	-240	5	23	99	-183
6.00667	4.20467	-243	-7	23	99	-182
6.01	4.207	-245	-18	23	98	-182
6.01333	4.20933	-245	-27	22	98	-183
6.01667	4.21167	-245	-34	22	97	-182
6.02	4.214	-243	-41	21	97	-182
6.02333	4.21633	-241	-47	21	96	-182
6.02667	4.21867	-239	-51	20	96	-182
6.03	4.221	-236	-54	19	96	-182
6.03333	4.22333	-232	-56	19	96	-182
6.03667	4.22567	-228	-57	19	97	-181
6.04	4.228	-224	-58	20	97	-181
6.04333	4.23033	-220	-57	20	97	-181
6.04667	4.23267	-215	-56	20	97	-181
6.05	4.235	-210	-54	20	97	-181
6.05333	4.23733	-204	-51	20	97	-181
6.05667	4.23967	-198	-48	21	97	-180
6.06	4.242	-191	-44	21	97	-180
6.06333	4.24433	-184	-39	21	98	-181
6.06667	4.24667	-176	-35	21	98	-182
6.07	4.249	-167	-30	21	99	-183
6.07333	4.25133	-159	-25	21	99	-184
6.07667	4.25367	-150	-19	22	99	-186
6.08	4.256	-141	-13	22	99	-187
6.08333	4.25833	-131	-6	22	98	-187
6.08667	4.26067	-121	0	22	98	-187
6.09	4.263	-111	7	23	98	-186
6.09333	4.26533	-99	13	23	98	-186
6.09667	4.26767	-87	20	24	98	-186
6.1	4.27	-75	28	24	99	-187
6.10333	4.27233	-61	36	23	99	-187
6.10667	4.27467	-48	44	23	100	-187
6.11	4.277	-35	52	23	100	-187
6.11333	4.27933	-22	60	23	100	-187
6.11667	4.28167	-9	68	23	99	-187
6.12	4.284	2	77	23	98	-186
6.12333	4.28633	14	86	23	98	-186
6.12667	4.28867	25	95	23	98	-186
6.13	4.291	35	105	22	97	-187
6.13333	4.29333	44	114	22	96	-187
6.13667	4.29567	51	123	22	95	-187
6.14	4.298	56	133	22	95	-187
6.14333	4.30033	59	143	22	95	-187
6.14667	4.30267	60	152	22	96	-187
6.15	4.305	59	162	23	96	-187
6.15333	4.30733	56	172	23	96	-187
6.15667	4.30967	52	182	22	96	-187
6.16	4.312	45	192	22	97	-188
6.16333	4.31433	36	202	22	97	-188
6.16667	4.31667	26	211	22	97	-188
6.17	4.319	13	220	21	97	-188
6.17333	4.32133	0	228	21	97	-188
6.17667	4.32367	-14	235	21	97	-188
6.18	4.326	-30	242	21	97	-188
6.18333	4.32833	-46	248	21	97	-188
6.18667	4.33067	-63	254	21	97	-188
6.19	4.333	-79	259	21	98	-187
6.19333	4.33533	-95	261	20	97	-187
6.19667	4.33767	-110	262	20	96	-187
6.2	4.34	-125	262	20	96	-187
6.20333	4.34233	-140	259	19	96	-188
6.20667	4.34467	-154	254	19	96	-188
6.21	4.347	-167	247	19	95	-187
6.21333	4.34933	-178	239	20	95	-187
6.21667	4.35167	-189	228	21	95	-187
6.22	4.354	-198	216	20	95	-186
6.22333	4.35633	-206	203	20	95	-186
6.22667	4.35867	-213	188	20	95	-186
6.23	4.361	-219	172	21	95	-186
6.23333	4.36333	-224	156	21	95	-186
6.23667	4.36567	-227	139	21	95	-187
6.24	4.368	-229	121	21	94	-187
6.24333	4.37033	-231	104	21	93	-188
6.24667	4.37267	-232	87	21	93	-188
6.25	4.375	-232	70	21	92	-188
6.25333	4.37733	-231	53	21	92	-189
6.25667	4.37967	-230	37	21	93	-189
6.26	4.382	-228	22	21	93	-190
6.26333	4.38433	-226	8	21	94	-190
6.26667	4.38667	-223	-5	21	93	-190
6.27	4.389	-219	-16	21	93	-191
6.27333	4.39133	-215	-26	21	94	-191
6.27667	4.39367	-211	-35	20	94	-191
6.28	4.396	-206	-42	19	94	-191
6.28333	4.39833	-201	-48	18	95	-191
6.28667	4.40067	-195	-52	17	95	-191
6.29	4.403	-189	-55	16	96	-192
6.29333	4.40533	-183	-56	16	96	-193
6.29667	4.40767	-177	-56	16	95	-193
6.3	4.41	-170	-56	15	95	-193
6.30333	4.41233	-163	-56	14	94	-194
6.30667	4.41467	-155	-55	13	94	-194
6.31	4.417	-146	-55	12	94	-194
6.31333	4.41933	-136	-53	12	94	-194
6.31667	4.42167	-127	-51	12	95	-194
6.32	4.424	-117	-48	12	95	-193
6.32333	4.42633	-107	-46	12	95	-192
6.32667	4.42867	-95	-43	12	95	-191
6.33	4.431	-83	-40	12	95	-190
6.33333	4.43333	-70	-36	12	94	-190
6.33667	4.43567	-57	-32	12	94	-190
6.34	4.438	-44	-27	12	94	-190
6.34333	4.44033	-32	-23	12	93	-190
6.34667	4.44267	-20	-18	12	94	-191
6.35	4.445	-9	-12	13	93	-191
6.35333	4.44733	2	-6	13	93	-191
6.35667	4.44967	12	0	14	92	-191
6.36	4.452	21	7	15	91	-191
6.36333	4.45433	28	14	15	91	-191
6.36667	4.45667	35	22	15	91	-192
6.37	4.459	38	29	15	92	-192
6.37333	4.46133	39	37	15	92	-193
6.37667	4.46367	38	46	16	92	-194
6.38	4.466	34	55	16	91	-194
6.38333	4.46833	28	65	16	91	-194
6.38667	4.47067	21	75	17	91	-194
6.39	4.473	11	85	17	91	-194
6.39333	4.47533	1	96	18	91	-194
6.39667	4.47767	-12	107	18	91	-194
6.4	4.48	-25	119	17	91	-195
6.40333	4.48233	-40	130	17	91	-195
6.40667	4.48467	-55	142	16	91	-195
6.41	4.487	-70	153	16	91	-195
6.41333	4.48933	-87	164	16	91	-196
6.41667	4.49167	-103	175	15	91	-196
6.42	4.494	-119	186	15	91	-196
6.42333	4.49633	-134	196	14	91	-196
6.42667	4.49867	-148	207	14	90	-196
6.43	4.501	-162	217	14	89	-195
6.43333	4.50333	-174	226	13	88	-195
6.43667	4.50567	-184	235	13	87	-194
6.44	4.508	-194	243	13	86	-194
6.44333	4.51033	-203	249	13	86	-195
6.44667	4.51267	-211	255	14	86	-195
6.45	4.515	-217	258	14	87	-195
6.45333	4.51733	-223	259	14	87	-196
6.45667	4.51967	-228	259	14	87	-196
6.46	4.522	-232	256	14	87	-196
6.46333	4.52433	-235	251	13	87	-197
6.46667	4.52667	-237	244	13	87	-197
6.47	4.529	-238	235	12	88	-197
6.47333	4.53133	-238	224	12	88	-198
6.47667	4.53367	-238	212	12	88	-198
6.48	4.536	-237	198	12	88	-198
6.48333	4.53833	-234	184	12	88	-198
6.48667	4.54067	-231	168	12	87	-199
6.49	4.543	-228	152	12	86	-199
6.49333	4.54533	-224	135	12	86	-199
6.49667	4.54767	-220	117	12	86	-199
6.5	4.55	-216	100	12	86	-199
6.50333	4.55233	-212	83	12	86	-199
6.50667	4.55467	-208	66	11	85	-199
6.51	4.557	-204	49	11	85	-199
6.51333	4.55933	-199	34	10	85	-198
6.51667	4.56167	-194	19	10	85	-198
6.52	4.564	-188	5	10	86	-198
6.52333	4.56633	-181	-7	9	86	-197
6.52667	4.56867	-174	-17	10	86	-198
6.53	4.571	-166	-26	10	85	-198
6.53333	4.57333	-157	-34	11	86	-198
6.53667	4.57567	-149	-41	11	86	-198
6.54	4.578	-139	-48	12	85	-199
6.54333	4.58033	-129	-53	12	85	-199
6.54667	4.58267	-119	-57	12	84	-199
6.55	4.585	-108	-61	12	84	-199
6.55333	4.58733	-96	-64	12	84	-200
6.55667	4.58967	-84	-66	12	83	-200
6.56	4.592	-72	-68	12	83	-200
6.56333	4.59433	-60	-69	13	83	-200
6.56667	4.59667	-48	-70	13	83	-201
6.57	4.599	-36	-71	13	82	-201
6.57333	4.60133	-24	-71	12	82	-201
6.57667	4.60367	-13	-72	12	82	-200
6.58	4.606	-2	-71	12	82	-200
6.58333	4.60833	9	-70	12	82	-201
6.58667	4.61067	19	-69	12	82	-201
6.59	4.613	28	-67	12	82	-201
6.59333	4.61533	35	-65	12	81	-201
6.59667	4.61767	41	-62	11	81	-201
6.6	4.62	45	-60	10	82	-201
6.60333	4.62233	47	-57	9	82	-202
6.60667	4.62467	46	-54	8	82	-202
6.61	4.627	43	-52	7	82	-202
6.61333	4.62933	38	-49	6	82	-203
6.61667	4.63167	31	-46	6	82	-203
6.62	4.634	23	-43	6	82	-203
6.62333	4.63633	14	-39	7	82	-202
6.62667	4.63867	3	-35	7	82	-203
6.63	4.641	-10	-32	7	81	-203
6.63333	4.64333	-23	-29	8	81	-203
6.63667	4.64567	-38	-26	8	80	-202
6.64	4.648	-53	-23	7	81	-202
6.64333	4.65033	-69	-20	7	81	-202
6.64667	4.65267	-85	-17	7	81	-201
6.65	4.655	-101	-14	7	81	-201
6.65333	4.65733	-117	-12	7	81	-200
6.65667	4.65967	-133	-9	7	81	-200
6.66	4.662	-147	-6	7	81	-199
[truncated: 8,502 more rows]

## Sheet: Fig. 2b
R.Time (min)	Volume (ml)	BC2-fused BbZIP	BC2-fused BbZIP + 0.5 μg GFP-fused NbBC2	BC2-fused BbZIP + 1 μg GFP-fused NbBC2	BC2-fused BbZIP + 2 μg GFP-fused NbBC2	1 μg GFP-fused NbBC2
0	0	-1	-17	-19	47	-2
0.00333	0.002331	-1	-17	-19	47	-2
0.00667	0.004669	-1	-12	-19	2	-1
0.01	0.007	-1	0	-6	6	0
0.01333	0.009331	-2	0	0	10	0
0.01667	0.011669	-2	0	0	15	-1
0.02	0.014	-3	0	-1	20	-1
0.02333	0.016331	-3	0	-2	24	-1
0.02667	0.018669	-4	0	-2	29	0
0.03	0.021	-4	-1	-3	33	0
0.03333	0.023331	-5	-2	-3	37	0
0.03667	0.025669	-5	-3	-3	40	0
0.04	0.028	-5	-3	-3	42	1
0.04333	0.030331	-6	-4	-3	44	1
0.04667	0.032669	-5	-4	-4	46	2
0.05	0.035	-5	-4	-4	47	2
0.05333	0.037331	-5	-4	-4	47	2
0.05667	0.039669	-5	-3	-4	45	1
0.06	0.042	-5	-3	-4	42	0
0.06333	0.044331	-5	-3	-5	38	-1
0.06667	0.046669	-4	-3	-6	33	-1
0.07	0.049	-4	-2	-6	26	-2
0.07333	0.051331	-3	-2	-7	20	-2
0.07667	0.053669	-3	-2	-7	13	-2
0.08	0.056	-3	-3	-6	5	-1
0.08333	0.058331	-3	-4	-6	-3	0
0.08667	0.060669	-3	-4	-6	-11	1
0.09	0.063	-2	-5	-5	-18	2
0.09333	0.065331	-2	-5	-5	-26	2
0.09667	0.067669	-1	-6	-5	-33	3
0.1	0.07	-2	-6	-5	-41	2
0.10333	0.072331	-2	-6	-6	-49	2
0.10667	0.074669	-2	-6	-6	-57	1
0.11	0.077	-2	-6	-6	-64	0
0.11333	0.079331	-3	-6	-6	-70	0
0.11667	0.081669	-3	-6	-6	-76	-1
0.12	0.084	-3	-5	-6	-82	-1
0.12333	0.086331	-3	-5	-7	-86	-1
0.12667	0.088669	-3	-5	-7	-90	-2
0.13	0.091	-4	-5	-8	-93	-1
0.13333	0.093331	-4	-5	-8	-96	-1
0.13667	0.095669	-4	-5	-9	-98	-1
0.14	0.098	-4	-6	-9	-99	0
0.14333	0.100331	-3	-6	-10	-100	1
0.14667	0.102669	-3	-6	-10	-101	2
0.15	0.105	-3	-7	-11	-102	2
0.15333	0.107331	-3	-7	-11	-102	3
0.15667	0.109669	-3	-7	-11	-102	4
0.16	0.112	-3	-7	-11	-103	4
0.16333	0.114331	-4	-7	-10	-102	4
0.16667	0.116669	-4	-6	-10	-102	4
0.17	0.119	-4	-6	-10	-101	4
0.17333	0.121331	-4	-5	-10	-100	4
0.17667	0.123669	-4	-4	-9	-100	4
0.18	0.126	-5	-3	-9	-99	4
0.18333	0.128331	-4	-2	-8	-99	4
0.18667	0.130669	-4	-1	-8	-98	4
0.19	0.133	-3	-1	-7	-98	5
0.19333	0.135331	-3	0	-8	-96	5
0.19667	0.137669	-3	0	-8	-94	5
0.2	0.14	-3	0	-8	-92	5
0.20333	0.142331	-3	0	-9	-89	5
0.20667	0.144669	-4	-2	-9	-86	5
0.21	0.147	-4	-4	-9	-83	5
0.21333	0.149331	-5	-5	-9	-80	5
0.21667	0.151669	-5	-7	-9	-77	4
0.22	0.154	-5	-7	-9	-74	4
0.22333	0.156331	-6	-7	-9	-71	4
0.22667	0.158669	-6	-7	-9	-67	3
0.23	0.161	-6	-7	-8	-63	3
0.23333	0.163331	-6	-7	-7	-60	3
0.23667	0.165669	-6	-6	-7	-57	3
0.24	0.168	-5	-7	-8	-52	3
0.24333	0.170331	-5	-6	-8	-48	3
0.24667	0.172669	-4	-6	-8	-44	3
0.25	0.175	-4	-6	-9	-40	3
0.25333	0.177331	-3	-6	-9	-36	3
0.25667	0.179669	-3	-6	-10	-31	2
0.26	0.182	-2	-6	-10	-26	2
0.26333	0.184331	-1	-6	-10	-21	2
0.26667	0.186669	-1	-6	-10	-16	2
0.27	0.189	-1	-5	-10	-10	2
0.27333	0.191331	-1	-5	-11	-4	1
0.27667	0.193669	-1	-5	-11	2	1
0.28	0.196	-1	-5	-11	8	1
0.28333	0.198331	-2	-5	-10	15	0
0.28667	0.200669	-2	-6	-10	20	0
0.29	0.203	-1	-6	-10	26	0
0.29333	0.205331	-1	-6	-9	30	0
0.29667	0.207669	-1	-6	-9	34	0
0.3	0.21	-1	-6	-9	38	1
0.30333	0.212331	-1	-5	-10	40	1
0.30667	0.214669	-2	-5	-10	41	2
0.31	0.217	-3	-5	-10	41	2
0.31333	0.219331	-3	-5	-10	41	2
0.31667	0.221669	-4	-5	-10	39	1
0.32	0.224	-4	-5	-10	36	2
0.32333	0.226331	-4	-5	-11	33	2
0.32667	0.228669	-3	-4	-11	29	2
0.33	0.231	-3	-4	-12	24	2
0.33333	0.233331	-3	-5	-12	19	2
0.33667	0.235669	-3	-6	-12	12	1
0.34	0.238	-3	-7	-12	5	1
0.34333	0.240331	-4	-7	-12	-2	0
0.34667	0.242669	-4	-8	-12	-9	-1
0.35	0.245	-4	-8	-11	-16	-1
0.35333	0.247331	-4	-8	-11	-22	-1
0.35667	0.249669	-4	-7	-11	-29	-2
0.36	0.252	-4	-6	-10	-36	-2
0.36333	0.254331	-4	-6	-10	-43	-3
0.36667	0.256669	-4	-6	-9	-49	-3
0.37	0.259	-3	-7	-9	-55	-3
0.37333	0.261331	-3	-7	-10	-61	-3
0.37667	0.263669	-2	-6	-10	-66	-2
0.38	0.266	-1	-6	-11	-71	-1
0.38333	0.268331	-1	-6	-11	-76	-1
0.38667	0.270669	-1	-6	-12	-80	0
0.39	0.273	-1	-5	-12	-83	0
0.39333	0.275331	-2	-3	-11	-86	1
0.39667	0.277669	-2	-2	-11	-89	2
0.4	0.28	-2	-2	-11	-92	1
0.40333	0.282331	-2	-2	-11	-94	1
0.40667	0.284669	-2	-2	-11	-96	1
0.41	0.287	-2	-3	-11	-98	1
0.41333	0.289331	-3	-3	-11	-99	1
0.41667	0.291669	-3	-3	-11	-100	1
0.42	0.294	-3	-3	-11	-101	1
0.42333	0.296331	-4	-3	-12	-102	1
0.42667	0.298669	-4	-2	-12	-102	1
0.43	0.301	-4	-2	-12	-101	1
0.43333	0.303331	-5	-2	-12	-100	2
0.43667	0.305669	-5	-2	-12	-99	2
0.44	0.308	-5	-2	-13	-97	3
0.44333	0.310331	-6	-2	-13	-96	3
0.44667	0.312669	-6	-2	-13	-95	3
0.45	0.315	-6	-1	-13	-93	3
0.45333	0.317331	-5	0	-13	-91	3
0.45667	0.319669	-5	0	-13	-90	3
0.46	0.322	-5	1	-13	-88	3
0.46333	0.324331	-5	1	-13	-86	3
0.46667	0.326669	-4	1	-13	-85	3
0.47	0.329	-4	1	-12	-83	2
0.47333	0.331331	-4	1	-12	-82	1
0.47667	0.333669	-3	1	-12	-81	1
0.48	0.336	-4	1	-12	-79	0
0.48333	0.338331	-4	0	-12	-78	1
0.48667	0.340669	-4	0	-13	-77	1
0.49	0.343	-5	-1	-13	-75	0
0.49333	0.345331	-5	0	-12	-74	0
0.49667	0.347669	-4	0	-11	-72	0
0.5	0.35	-4	-1	-11	-70	-1
0.50333	0.352331	-5	-1	-10	-67	-1
0.50667	0.354669	-6	-2	-10	-64	0
0.51	0.357	-6	-1	-10	-62	1
0.51333	0.359331	-6	-1	-10	-60	1
0.51667	0.361669	-6	-1	-10	-58	2
0.52	0.364	-6	0	-10	-55	2
0.52333	0.366331	-5	0	-10	-53	2
0.52667	0.368669	-5	0	-10	-50	2
0.53	0.371	-5	0	-10	-48	2
0.53333	0.373331	-5	0	-9	-45	3
0.53667	0.375669	-5	0	-9	-43	3
0.54	0.378	-5	0	-9	-40	3
0.54333	0.380331	-4	0	-8	-37	3
0.54667	0.382669	-4	0	-8	-34	3
0.55	0.385	-4	0	-8	-30	3
0.55333	0.387331	-5	1	-8	-26	3
0.55667	0.389669	-5	1	-8	-22	3
0.56	0.392	-6	1	-8	-19	3
0.56333	0.394331	-6	1	-8	-14	3
0.56667	0.396669	-6	1	-8	-9	3
0.57	0.399	-6	0	-9	-5	3
0.57333	0.401331	-5	0	-10	-1	3
0.57667	0.403669	-5	0	-10	3	3
0.58	0.406	-5	0	-10	7	4
0.58333	0.408331	-5	0	-10	12	3
0.58667	0.410669	-5	0	-9	17	3
0.59	0.413	-4	1	-9	22	3
0.59333	0.415331	-3	1	-9	26	2
0.59667	0.417669	-3	1	-10	30	2
0.6	0.42	-3	1	-10	33	2
0.60333	0.422331	-3	1	-11	36	2
0.60667	0.424669	-3	1	-11	38	2
0.61	0.427	-3	1	-12	39	3
0.61333	0.429331	-3	1	-12	41	3
0.61667	0.431669	-3	1	-12	42	4
0.62	0.434	-3	1	-12	43	5
0.62333	0.436331	-2	1	-12	43	5
0.62667	0.438669	-2	2	-12	44	5
0.63	0.441	-2	3	-12	43	5
0.63333	0.443331	-1	3	-12	42	5
0.63667	0.445669	-1	3	-13	40	5
0.64	0.448	-1	2	-12	37	5
0.64333	0.450331	-2	2	-12	33	4
0.64667	0.452669	-2	1	-12	29	3
0.65	0.455	-3	1	-11	24	3
0.65333	0.457331	-3	0	-11	20	3
0.65667	0.459669	-4	0	-11	14	3
0.66	0.462	-4	-1	-10	9	3
0.66333	0.464331	-4	-1	-10	4	3
0.66667	0.466669	-4	-2	-10	-1	3
0.67	0.469	-4	-2	-11	-5	4
0.67333	0.471331	-4	-2	-11	-11	4
0.67667	0.473669	-4	-3	-11	-17	3
0.68	0.476	-5	-4	-11	-23	3
0.68333	0.478331	-6	-5	-11	-30	2
0.68667	0.480669	-6	-5	-12	-36	2
0.69	0.483	-6	-6	-12	-41	2
0.69333	0.485331	-7	-5	-12	-47	2
0.69667	0.487669	-7	-5	-12	-53	2
0.7	0.49	-7	-5	-12	-57	2
0.70333	0.492331	-7	-5	-12	-62	1
0.70667	0.494669	-7	-5	-13	-67	1
0.71	0.497	-6	-4	-13	-71	1
0.71333	0.499331	-6	-4	-13	-75	1
0.71667	0.501669	-6	-4	-13	-79	1
0.72	0.504	-6	-4	-13	-83	1
0.72333	0.506331	-6	-4	-13	-86	1
0.72667	0.508669	-5	-4	-13	-89	1
0.73	0.511	-4	-2	-13	-91	1
0.73333	0.513331	-3	-2	-13	-93	1
0.73667	0.515669	-3	-1	-13	-94	1
0.74	0.518	-4	-1	-14	-95	1
0.74333	0.520331	-4	-1	-14	-96	2
0.74667	0.522669	-4	-1	-13	-96	2
0.75	0.525	-4	-2	-12	-97	2
0.75333	0.527331	-4	-2	-12	-99	3
0.75667	0.529669	-4	-2	-13	-100	3
0.76	0.532	-4	-2	-13	-100	4
0.76333	0.534331	-5	-2	-13	-101	4
0.76667	0.536669	-5	-2	-14	-102	4
0.77	0.539	-5	-2	-15	-104	4
0.77333	0.541331	-6	-3	-15	-106	5
0.77667	0.543669	-6	-3	-15	-107	4
0.78	0.546	-7	-4	-15	-108	4
0.78333	0.548331	-7	-4	-16	-108	3
0.78667	0.550669	-7	-4	-16	-108	3
0.79	0.553	-7	-3	-17	-108	3
0.79333	0.555331	-7	-3	-17	-107	3
0.79667	0.557669	-7	-2	-18	-106	3
0.8	0.56	-6	-2	-18	-106	3
0.80333	0.562331	-6	-1	-19	-105	3
0.80667	0.564669	-5	-1	-18	-103	3
0.81	0.567	-6	0	-18	-102	3
0.81333	0.569331	-6	0	-17	-101	3
0.81667	0.571669	-5	1	-17	-100	3
0.82	0.574	-5	1	-16	-97	2
0.82333	0.576331	-5	1	-16	-96	2
0.82667	0.578669	-5	1	-15	-94	2
0.83	0.581	-5	2	-15	-93	2
0.83333	0.583331	-5	2	-15	-91	2
0.83667	0.585669	-5	2	-15	-89	1
0.84	0.588	-5	2	-15	-88	2
0.84333	0.590331	-5	2	-16	-87	2
0.84667	0.592669	-5	2	-16	-85	3
0.85	0.595	-4	2	-16	-83	3
0.85333	0.597331	-3	2	-16	-82	4
0.85667	0.599669	-3	2	-15	-80	4
0.86	0.602	-3	2	-15	-78	4
0.86333	0.604331	-4	1	-15	-77	4
0.86667	0.606669	-5	1	-15	-75	3
0.87	0.609	-5	1	-15	-72	3
0.87333	0.611331	-5	1	-16	-68	2
0.87667	0.613669	-5	1	-16	-65	1
0.88	0.616	-5	0	-15	-61	1
0.88333	0.618331	-5	0	-15	-57	1
0.88667	0.620669	-5	1	-15	-53	1
0.89	0.623	-5	1	-15	-50	1
0.89333	0.625331	-4	1	-15	-47	2
0.89667	0.627669	-4	2	-15	-42	2
0.9	0.63	-3	3	-16	-38	2
0.90333	0.632331	-3	4	-16	-34	1
0.90667	0.634669	-3	4	-17	-30	1
0.91	0.637	-4	4	-17	-27	0
0.91333	0.639331	-4	4	-17	-24	-1
0.91667	0.641669	-5	4	-17	-21	-1
0.92	0.644	-5	3	-17	-18	-2
0.92333	0.646331	-6	3	-17	-14	-2
0.92667	0.648669	-6	2	-17	-10	-1
0.93	0.651	-5	2	-17	-6	-1
0.93333	0.653331	-5	1	-17	-2	-1
0.93667	0.655669	-5	1	-17	2	-1
0.94	0.658	-5	1	-17	7	-1
0.94333	0.660331	-5	1	-18	12	-1
0.94667	0.662669	-6	1	-17	16	-1
0.95	0.665	-6	2	-17	21	-1
0.95333	0.667331	-6	1	-16	24	-1
0.95667	0.669669	-6	2	-16	28	-1
0.96	0.672	-7	1	-15	31	-1
0.96333	0.674331	-7	1	-14	35	-1
0.96667	0.676669	-8	1	-14	37	-1
0.97	0.679	-9	0	-13	39	0
0.97333	0.681331	-9	0	-14	42	1
0.97667	0.683669	-9	0	-14	44	2
0.98	0.686	-9	1	-14	47	3
0.98333	0.688331	-9	1	-14	49	3
0.98667	0.690669	-9	1	-14	50	3
0.99	0.693	-9	1	-14	51	3
0.99333	0.695331	-9	1	-14	52	3
0.99667	0.697669	-9	0	-14	52	2
1	0.7	-9	0	-13	52	1
1.00333	0.702331	-9	0	-13	51	1
1.00667	0.704669	-9	0	-14	51	1
1.01	0.707	-9	1	-15	50	1
1.01333	0.709331	-9	1	-15	48	0
1.01667	0.711669	-9	1	-15	47	0
1.02	0.714	-9	1	-14	45	0
1.02333	0.716331	-9	1	-14	44	0
1.02667	0.718669	-9	1	-14	42	0
1.03	0.721	-9	1	-14	40	0
1.03333	0.723331	-9	1	-15	38	0
1.03667	0.725669	-8	1	-15	35	1
1.04	0.728	-8	0	-15	32	2
1.04333	0.730331	-8	0	-15	29	2
1.04667	0.732669	-8	0	-15	26	3
1.05	0.735	-8	-1	-15	22	3
1.05333	0.737331	-8	-1	-15	18	3
1.05667	0.739669	-7	-1	-16	15	3
1.06	0.742	-7	0	-16	11	3
1.06333	0.744331	-6	0	-17	7	2
1.06667	0.746669	-6	1	-18	3	2
1.07	0.749	-6	1	-19	-1	2
1.07333	0.751331	-6	2	-20	-5	2
1.07667	0.753669	-6	2	-21	-9	2
1.08	0.756	-7	2	-21	-13	2
1.08333	0.758331	-7	2	-22	-18	2
1.08667	0.760669	-8	2	-22	-22	1
1.09	0.763	-7	1	-22	-27	0
1.09333	0.765331	-7	1	-22	-32	0
1.09667	0.767669	-6	1	-21	-37	0
1.1	0.77	-6	1	-21	-41	0
1.10333	0.772331	-5	1	-21	-46	0
1.10667	0.774669	-5	1	-20	-51	0
1.11	0.777	-5	1	-20	-56	0
1.11333	0.779331	-5	0	-20	-61	0
1.11667	0.781669	-5	1	-20	-65	0
1.12	0.784	-4	1	-20	-69	1
1.12333	0.786331	-4	1	-21	-73	1
1.12667	0.788669	-4	1	-22	-76	1
1.13	0.791	-5	0	-22	-79	1
1.13333	0.793331	-5	0	-21	-83	1
1.13667	0.795669	-6	0	-21	-86	1
1.14	0.798	-7	0	-20	-89	0
1.14333	0.800331	-7	0	-19	-93	0
1.14667	0.802669	-7	-1	-18	-96	0
1.15	0.805	-7	-2	-17	-99	0
1.15333	0.807331	-7	-3	-17	-101	-1
1.15667	0.809669	-7	-3	-17	-103	-1
1.16	0.812	-8	-3	-17	-105	-1
1.16333	0.814331	-8	-2	-18	-107	-1
1.16667	0.816669	-8	-2	-19	-109	-1
1.17	0.819	-8	-2	-20	-110	-2
1.17333	0.821331	-8	-3	-20	-112	-2
1.17667	0.823669	-8	-4	-21	-114	-2
1.18	0.826	-7	-5	-21	-116	-1
1.18333	0.828331	-7	-5	-20	-117	-1
1.18667	0.830669	-7	-5	-20	-118	-1
1.19	0.833	-6	-4	-20	-119	-1
1.19333	0.835331	-6	-5	-20	-120	0
1.19667	0.837669	-6	-5	-20	-121	0
1.2	0.84	-6	-5	-20	-121	0
1.20333	0.842331	-7	-4	-20	-121	0
1.20667	0.844669	-7	-3	-21	-122	1
1.21	0.847	-7	-3	-22	-122	0
1.21333	0.849331	-7	-2	-22	-123	0
1.21667	0.851669	-7	-2	-22	-123	-1
1.22	0.854	-7	-1	-22	-122	-1
1.22333	0.856331	-7	-1	-22	-121	-2
1.22667	0.858669	-7	-1	-22	-120	-2
1.23	0.861	-7	-1	-22	-118	-2
1.23333	0.863331	-7	0	-22	-117	-1
1.23667	0.865669	-7	0	-21	-115	0
1.24	0.868	-7	0	-21	-114	0
1.24333	0.870331	-8	0	-21	-112	-1
1.24667	0.872669	-8	0	-22	-111	-2
1.25	0.875	-7	0	-22	-110	-3
1.25333	0.877331	-7	0	-22	-109	-4
1.25667	0.879669	-8	0	-22	-108	-4
1.26	0.882	-8	0	-22	-107	-5
1.26333	0.884331	-8	0	-22	-106	-5
1.26667	0.886669	-8	1	-23	-106	-5
1.27	0.889	-8	0	-23	-105	-5
1.27333	0.891331	-8	0	-24	-104	-5
1.27667	0.893669	-8	-2	-25	-103	-6
1.28	0.896	-9	-2	-26	-102	-6
1.28333	0.898331	-9	-3	-27	-101	-6
1.28667	0.900669	-9	-3	-28	-99	-5
1.29	0.903	-9	-3	-28	-98	-5
1.29333	0.905331	-8	-3	-28	-97	-5
1.29667	0.907669	-8	-3	-28	-97	-6
1.3	0.91	-8	-4	-28	-95	-6
1.30333	0.912331	-8	-4	-29	-94	-5
1.30667	0.914669	-8	-4	-29	-92	-5
1.31	0.917	-8	-4	-29	-89	-5
1.31333	0.919331	-7	-4	-29	-86	-5
1.31667	0.921669	-7	-3	-29	-83	-5
1.32	0.924	-7	-3	-29	-80	-6
1.32333	0.926331	-7	-3	-28	-78	-6
1.32667	0.928669	-7	-2	-28	-75	-7
1.33	0.931	-7	-2	-27	-72	-7
1.33333	0.933331	-7	-2	-27	-68	-7
1.33667	0.935669	-6	-2	-28	-65	-6
1.34	0.938	-6	-3	-28	-61	-6
1.34333	0.940331	-6	-4	-28	-57	-6
1.34667	0.942669	-6	-5	-28	-53	-6
1.35	0.945	-6	-5	-28	-49	-5
1.35333	0.947331	-6	-5	-28	-45	-5
1.35667	0.949669	-6	-5	-28	-42	-6
1.36	0.952	-6	-5	-28	-38	-6
1.36333	0.954331	-6	-4	-29	-35	-6
1.36667	0.956669	-5	-4	-29	-32	-6
1.37	0.959	-4	-4	-29	-29	-5
1.37333	0.961331	-4	-4	-29	-25	-4
1.37667	0.963669	-4	-4	-29	-21	-4
1.38	0.966	-4	-3	-29	-18	-4
1.38333	0.968331	-4	-3	-29	-14	-5
1.38667	0.970669	-4	-3	-29	-11	-5
1.39	0.973	-4	-4	-28	-7	-5
1.39333	0.975331	-5	-4	-27	-4	-5
1.39667	0.977669	-5	-5	-27	-1	-5
1.4	0.98	-4	-6	-27	2	-5
1.40333	0.982331	-4	-7	-28	5	-4
1.40667	0.984669	-4	-7	-28	8	-4
1.41	0.987	-4	-6	-28	11	-4
1.41333	0.989331	-4	-6	-28	15	-4
1.41667	0.991669	-4	-5	-28	18	-4
1.42	0.994	-5	-5	-29	22	-4
1.42333	0.996331	-5	-4	-30	24	-4
1.42667	0.998669	-7	-4	-30	25	-4
1.43	1.001	-8	-4	-30	26	-5
1.43333	1.00333	-9	-4	-31	27	-5
1.43667	1.00567	-9	-4	-31	27	-5
1.44	1.008	-8	-4	-32	28	-5
1.44333	1.01033	-8	-5	-32	28	-5
1.44667	1.01267	-8	-5	-32	28	-4
1.45	1.015	-8	-5	-32	27	-4
1.45333	1.01733	-9	-5	-32	26	-4
1.45667	1.01967	-9	-5	-33	24	-3
1.46	1.022	-8	-5	-32	22	-3
1.46333	1.02433	-7	-5	-31	20	-2
1.46667	1.02667	-7	-6	-31	17	-3
1.47	1.029	-6	-6	-32	14	-2
1.47333	1.03133	-6	-6	-33	10	-2
1.47667	1.03367	-6	-5	-33	5	-2
1.48	1.036	-6	-5	-33	1	-2
1.48333	1.03833	-6	-5	-33	-4	-2
1.48667	1.04067	-7	-5	-32	-9	-2
1.49	1.043	-8	-5	-32	-14	-2
1.49333	1.04533	-9	-5	-31	-20	-2
1.49667	1.04767	-9	-5	-31	-26	-3
1.5	1.05	-9	-6	-31	-31	-4
1.50333	1.05233	-10	-6	-31	-36	-4
1.50667	1.05467	-10	-7	-30	-42	-4
1.51	1.057	-10	-7	-30	-47	-5
1.51333	1.05933	-10	-7	-30	-53	-6
1.51667	1.06167	-10	-7	-31	-60	-7
1.52	1.064	-10	-7	-31	-65	-7
1.52333	1.06633	-10	-7	-32	-71	-8
1.52667	1.06867	-9	-7	-32	-77	-8
1.53	1.071	-10	-7	-33	-83	-8
1.53333	1.07333	-10	-6	-33	-88	-8
1.53667	1.07567	-11	-6	-33	-94	-7
1.54	1.078	-11	-6	-32	-99	-7
1.54333	1.08033	-11	-6	-32	-103	-7
1.54667	1.08267	-10	-6	-31	-108	-7
1.55	1.085	-10	-6	-30	-111	-7
1.55333	1.08733	-11	-6	-29	-115	-8
1.55667	1.08967	-11	-6	-29	-118	-9
1.56	1.092	-11	-6	-29	-121	-9
1.56333	1.09433	-11	-6	-29	-123	-9
1.56667	1.09667	-10	-6	-29	-124	-9
1.57	1.099	-10	-6	-29	-125	-8
1.57333	1.10133	-10	-5	-29	-125	-8
1.57667	1.10367	-10	-5	-29	-126	-7
1.58	1.106	-11	-5	-29	-127	-6
1.58333	1.10833	-12	-5	-29	-128	-5
1.58667	1.11067	-12	-5	-29	-129	-4
1.59	1.113	-12	-6	-29	-130	-4
1.59333	1.11533	-12	-6	-30	-130	-4
1.59667	1.11767	-12	-6	-29	-130	-4
1.6	1.12	-11	-6	-30	-129	-4
1.60333	1.12233	-11	-6	-30	-128	-4
1.60667	1.12467	-12	-5	-30	-127	-4
1.61	1.127	-12	-5	-31	-127	-4
1.61333	1.12933	-12	-5	-31	-127	-4
1.61667	1.13167	-12	-5	-32	-127	-3
1.62	1.134	-12	-5	-32	-127	-3
1.62333	1.13633	-12	-5	-33	-127	-2
1.62667	1.13867	-12	-6	-33	-127	-2
1.63	1.141	-12	-6	-33	-127	-2
1.63333	1.14333	-12	-6	-33	-126	-2
1.63667	1.14567	-12	-6	-33	-125	-2
1.64	1.148	-12	-6	-34	-124	-1
1.64333	1.15033	-13	-5	-35	-122	-1
1.64667	1.15267	-13	-5	-35	-121	0
1.65	1.155	-12	-5	-36	-119	1
1.65333	1.15733	-12	-5	-37	-117	1
1.65667	1.15967	-13	-5	-37	-115	1
1.66	1.162	-13	-5	-38	-112	1
1.66333	1.16433	-13	-6	-38	-110	1
1.66667	1.16667	-13	-6	-38	-107	1
1.67	1.169	-14	-7	-38	-104	2
1.67333	1.17133	-14	-7	-38	-100	2
1.67667	1.17367	-13	-8	-37	-97	2
1.68	1.176	-14	-8	-37	-93	2
1.68333	1.17833	-13	-7	-37	-89	1
1.68667	1.18067	-13	-7	-37	-85	1
1.69	1.183	-13	-6	-37	-82	1
1.69333	1.18533	-13	-6	-37	-78	1
1.69667	1.18767	-12	-6	-37	-74	1
1.7	1.19	-11	-6	-37	-70	0
1.70333	1.19233	-11	-6	-37	-67	0
1.70667	1.19467	-12	-5	-38	-62	0
1.71	1.197	-12	-6	-38	-58	0
1.71333	1.19933	-12	-6	-38	-54	-1
1.71667	1.20167	-12	-6	-38	-50	-1
1.72	1.204	-12	-6	-38	-47	-1
1.72333	1.20633	-11	-6	-39	-42	-1
1.72667	1.20867	-11	-6	-39	-38	-2
1.73	1.211	-11	-6	-38	-33	-2
1.73333	1.21333	-11	-6	-38	-28	-2
1.73667	1.21567	-11	-6	-38	-24	-2
1.74	1.218	-11	-7	-38	-20	-2
1.74333	1.22033	-11	-7	-38	-17	-2
1.74667	1.22267	-11	-8	-38	-13	-2
1.75	1.225	-11	-8	-38	-9	-2
1.75333	1.22733	-11	-8	-38	-6	-3
1.75667	1.22967	-11	-8	-38	-3	-3
1.76	1.232	-11	-9	-39	1	-3
1.76333	1.23433	-11	-9	-39	3	-2
1.76667	1.23667	-11	-10	-39	6	-1
1.77	1.239	-12	-10	-39	8	0
1.77333	1.24133	-13	-10	-39	10	0
1.77667	1.24367	-13	-10	-39	11	0
1.78	1.246	-13	-10	-40	12	0
1.78333	1.24833	-13	-10	-40	13	0
1.78667	1.25067	-12	-9	-41	13	0
1.79	1.253	-12	-9	-41	13	0
1.79333	1.25533	-12	-8	-40	11	0
1.79667	1.25767	-12	-8	-40	8	0
1.8	1.26	-12	-8	-39	4	0
1.80333	1.26233	-12	-9	-39	0	0
1.80667	1.26467	-13	-10	-39	-4	0
1.81	1.267	-13	-11	-39	-9	1
1.81333	1.26933	-13	-11	-38	-14	1
1.81667	1.27167	-14	-12	-38	-19	1
1.82	1.274	-14	-12	-38	-24	1
1.82333	1.27633	-14	-12	-39	-30	1
1.82667	1.27867	-14	-12	-39	-36	0
1.83	1.281	-14	-12	-40	-42	0
1.83333	1.28333	-13	-11	-40	-49	0
1.83667	1.28567	-12	-10	-41	-56	-1
1.84	1.288	-12	-10	-42	-62	-1
1.84333	1.29033	-13	-9	-42	-68	-1
1.84667	1.29267	-13	-9	-42	-74	-1
1.85	1.295	-12	-9	-42	-79	-1
1.85333	1.29733	-12	-8	-41	-85	-1
1.85667	1.29967	-12	-8	-40	-90	0
1.86	1.302	-12	-8	-39	-94	0
1.86333	1.30433	-13	-8	-38	-98	0
1.86667	1.30667	-13	-8	-38	-101	1
1.87	1.309	-13	-8	-38	-105	1
1.87333	1.31133	-13	-8	-38	-108	1
1.87667	1.31367	-13	-7	-38	-111	1
1.88	1.316	-13	-7	-37	-114	1
1.88333	1.31833	-13	-7	-37	-117	1
1.88667	1.32067	-14	-6	-38	-119	1
1.89	1.323	-14	-6	-38	-121	0
1.89333	1.32533	-14	-6	-38	-123	-1
1.89667	1.32767	-14	-6	-38	-124	-1
1.9	1.33	-15	-7	-38	-125	-2
1.90333	1.33233	-15	-7	-39	-126	-2
1.90667	1.33467	-14	-8	-39	-127	-3
1.91	1.337	-14	-9	-40	-128	-3
1.91333	1.33933	-14	-10	-41	-128	-3
1.91667	1.34167	-14	-10	-41	-128	-2
1.92	1.344	-14	-10	-41	-129	-2
1.92333	1.34633	-15	-10	-41	-128	-2
1.92667	1.34867	-15	-10	-41	-127	-2
1.93	1.351	-15	-11	-41	-126	-2
1.93333	1.35333	-15	-11	-41	-124	-1
1.93667	1.35567	-15	-10	-41	-123	0
1.94	1.358	-15	-10	-41	-121	0
1.94333	1.36033	-15	-11	-41	-119	0
1.94667	1.36267	-16	-11	-41	-117	0
1.95	1.365	-16	-11	-41	-115	0
1.95333	1.36733	-17	-12	-41	-112	0
1.95667	1.36967	-17	-12	-40	-110	0
1.96	1.372	-17	-12	-40	-107	0
1.96333	1.37433	-17	-13	-40	-105	1
1.96667	1.37667	-17	-13	-40	-102	0
1.97	1.379	-17	-14	-41	-99	0
1.97333	1.38133	-17	-14	-41	-96	0
1.97667	1.38367	-17	-15	-41	-92	0
1.98	1.386	-17	-15	-41	-87	0
1.98333	1.38833	-16	-15	-41	-82	0
1.98667	1.39067	-16	-15	-41	-77	0
1.99	1.393	-16	-14	-41	-71	-1
1.99333	1.39533	-16	-13	-42	-65	-1
1.99667	1.39767	-17	-13	-42	-59	-1
2	1.4	-17	-12	-42	-53	-1
2.00333	1.40233	-17	-12	-42	-47	-2
2.00667	1.40467	-17	-12	-42	-41	-2
2.01	1.407	-16	-12	-42	-36	-2
2.01333	1.40933	-16	-12	-42	-31	-2
2.01667	1.41167	-16	-12	-43	-27	-2
2.02	1.414	-16	-12	-43	-23	-2
2.02333	1.41633	-16	-12	-44	-20	-2
2.02667	1.41867	-16	-11	-45	-16	-2
2.03	1.421	-16	-11	-46	-13	-3
2.03333	1.42333	-16	-10	-47	-10	-3
2.03667	1.42567	-16	-10	-47	-7	-3
2.04	1.428	-16	-10	-47	-4	-3
2.04333	1.43033	-16	-10	-47	-2	-3
2.04667	1.43267	-16	-11	-46	-1	-3
2.05	1.435	-15	-12	-46	-1	-3
2.05333	1.43733	-15	-13	-46	-1	-2
2.05667	1.43967	-16	-13	-46	-2	-2
2.06	1.442	-16	-14	-46	-4	-2
2.06333	1.44433	-17	-14	-46	-6	-1
2.06667	1.44667	-17	-14	-46	-9	-1
2.07	1.449	-17	-14	-45	-12	-1
2.07333	1.45133	-18	-14	-45	-16	0
2.07667	1.45367	-19	-14	-45	-21	1
2.08	1.456	-20	-15	-44	-26	1
2.08333	1.45833	-21	-15	-44	-30	2
2.08667	1.46067	-21	-15	-44	-35	3
2.09	1.463	-21	-15	-44	-41	3
2.09333	1.46533	-21	-15	-44	-48	3
2.09667	1.46767	-21	-15	-44	-55	3
2.1	1.47	-20	-15	-44	-63	3
2.10333	1.47233	-19	-15	-44	-70	3
2.10667	1.47467	-17	-16	-45	-78	3
2.11	1.477	-17	-16	-45	-85	2
2.11333	1.47933	-17	-16	-46	-91	2
2.11667	1.48167	-16	-15	-46	-98	2
2.12	1.484	-17	-16	-46	-104	3
2.12333	1.48633	-17	-16	-46	-109	3
2.12667	1.48867	-17	-16	-46	-114	2
2.13	1.491	-17	-17	-46	-120	2
2.13333	1.49333	-17	-17	-46	-124	0
2.13667	1.49567	-16	-17	-47	-128	-1
2.14	1.498	-16	-18	-47	-131	-1
2.14333	1.50033	-16	-18	-47	-133	-1
2.14667	1.50267	-16	-19	-47	-135	-1
2.15	1.505	-16	-19	-47	-137	-1
2.15333	1.50733	-16	-19	-48	-138	-1
2.15667	1.50967	-17	-19	-48	-139	-1
2.16	1.512	-17	-19	-49	-140	-1
2.16333	1.51433	-18	-19	-49	-140	-1
2.16667	1.51667	-18	-19	-48	-141	-1
2.17	1.519	-17	-19	-47	-140	-1
2.17333	1.52133	-17	-19	-46	-140	-1
2.17667	1.52367	-16	-19	-46	-139	-1
2.18	1.526	-16	-19	-46	-137	-1
2.18333	1.52833	-17	-18	-46	-136	0
2.18667	1.53067	-17	-18	-46	-135	0
2.19	1.533	-17	-18	-47	-133	1
2.19333	1.53533	-17	-18	-48	-131	1
2.19667	1.53767	-18	-17	-49	-128	2
2.2	1.54	-19	-17	-50	-126	1
2.20333	1.54233	-19	-18	-50	-123	1
2.20667	1.54467	-20	-18	-50	-121	1
2.21	1.547	-19	-18	-51	-119	0
2.21333	1.54933	-19	-17	-50	-115	0
2.21667	1.55167	-18	-18	-50	-112	-1
2.22	1.554	-17	-18	-49	-109	-2
2.22333	1.55633	-16	-18	-49	-105	-2
2.22667	1.55867	-15	-19	-49	-101	-2
2.23	1.561	-15	-19	-49	-96	-2
2.23333	1.56333	-14	-20	-49	-92	-2
2.23667	1.56567	-14	-20	-49	-87	-3
2.24	1.568	-14	-21	-49	-82	-3
2.24333	1.57033	-14	-21	-50	-77	-2
2.24667	1.57267	-15	-22	-50	-71	-2
2.25	1.575	-15	-22	-51	-65	-2
2.25333	1.57733	-16	-22	-51	-59	-2
2.25667	1.57967	-16	-22	-50	-53	-2
2.26	1.582	-16	-21	-50	-46	-2
2.26333	1.58433	-16	-20	-49	-40	-3
2.26667	1.58667	-16	-20	-49	-34	-3
2.27	1.589	-16	-20	-49	-28	-3
2.27333	1.59133	-17	-19	-48	-22	-2
2.27667	1.59367	-16	-19	-48	-16	-2
2.28	1.596	-16	-20	-47	-12	-3
2.28333	1.59833	-16	-20	-48	-8	-3
2.28667	1.60067	-17	-20	-48	-5	-3
2.29	1.603	-17	-21	-49	-2	-4
2.29333	1.60533	-17	-22	-49	0	-4
2.29667	1.60767	-17	-23	-50	2	-4
2.3	1.61	-16	-23	-50	1	-4
2.30333	1.61233	-16	-23	-50	0	-5
2.30667	1.61467	-16	-23	-51	-3	-5
2.31	1.617	-16	-22	-51	-6	-5
2.31333	1.61933	-16	-22	-51	-11	-5
2.31667	1.62167	-16	-21	-51	-15	-5
2.32	1.624	-16	-21	-51	-21	-4
2.32333	1.62633	-15	-22	-51	-27	-4
2.32667	1.62867	-15	-22	-51	-33	-4
2.33	1.631	-15	-22	-52	-41	-3
2.33333	1.63333	-15	-23	-53	-48	-4
2.33667	1.63567	-16	-24	-54	-56	-4
2.34	1.638	-16	-24	-54	-64	-3
2.34333	1.64033	-16	-24	-54	-71	-3
2.34667	1.64267	-16	-23	-54	-78	-4
2.35	1.645	-16	-22	-54	-85	-4
2.35333	1.64733	-16	-22	-53	-91	-4
2.35667	1.64967	-17	-21	-53	-96	-5
2.36	1.652	-17	-21	-52	-102	-5
2.36333	1.65433	-17	-21	-52	-108	-5
2.36667	1.65667	-17	-22	-52	-114	-5
2.37	1.659	-17	-22	-52	-120	-5
2.37333	1.66133	-17	-23	-52	-125	-4
2.37667	1.66367	-16	-22	-52	-130	-4
2.38	1.666	-16	-22	-53	-134	-4
2.38333	1.66833	-16	-22	-53	-137	-3
2.38667	1.67067	-16	-22	-54	-140	-3
2.39	1.673	-16	-22	-54	-141	-2
2.39333	1.67533	-16	-22	-55	-142	-1
2.39667	1.67767	-15	-23	-55	-143	-1
2.4	1.68	-14	-23	-55	-144	0
2.40333	1.68233	-13	-23	-55	-146	0
2.40667	1.68467	-13	-24	-55	-147	0
2.41	1.687	-12	-24	-55	-148	-1
2.41333	1.68933	-13	-24	-55	-148	-1
2.41667	1.69167	-13	-24	-55	-147	-1
2.42	1.694	-14	-25	-55	-146	-1
2.42333	1.69633	-14	-25	-55	-145	-2
2.42667	1.69867	-15	-25	-55	-143	-2
2.43	1.701	-15	-25	-54	-141	-3
2.43333	1.70333	-15	-25	-53	-139	-3
2.43667	1.70567	-16	-26	-51	-136	-4
2.44	1.708	-16	-26	-51	-134	-4
2.44333	1.71033	-16	-26	-50	-133	-4
2.44667	1.71267	-17	-25	-50	-131	-4
2.45	1.715	-17	-26	-50	-129	-5
2.45333	1.71733	-18	-26	-50	-127	-5
2.45667	1.71967	-18	-26	-51	-125	-5
2.46	1.722	-19	-25	-51	-123	-4
2.46333	1.72433	-19	-25	-51	-121	-3
2.46667	1.72667	-18	-24	-52	-119	-2
2.47	1.729	-18	-24	-52	-117	-2
2.47333	1.73133	-17	-25	-53	-114	-2
2.47667	1.73367	-17	-25	-53	-111	-1
2.48	1.736	-17	-26	-53	-108	-1
2.48333	1.73833	-17	-26	-53	-105	0
2.48667	1.74067	-17	-26	-53	-102	0
2.49	1.743	-16	-26	-52	-98	0
2.49333	1.74533	-16	-26	-52	-93	0
2.49667	1.74767	-16	-26	-53	-89	0
2.5	1.75	-16	-26	-53	-85	0
2.50333	1.75233	-15	-26	-54	-81	0
2.50667	1.75467	-15	-26	-55	-76	1
2.51	1.757	-14	-26	-56	-71	1
2.51333	1.75933	-13	-26	-57	-66	1
2.51667	1.76167	-13	-26	-57	-62	0
2.52	1.764	-14	-26	-57	-58	0
2.52333	1.76633	-14	-27	-57	-54	0
2.52667	1.76867	-15	-27	-57	-50	0
2.53	1.771	-14	-27	-57	-45	0
2.53333	1.77333	-14	-27	-58	-41	1
2.53667	1.77567	-15	-27	-58	-37	2
2.54	1.778	-15	-27	-59	-33	3
2.54333	1.78033	-15	-28	-58	-30	4
2.54667	1.78267	-16	-28	-58	-26	4
2.55	1.785	-16	-27	-58	-23	4
2.55333	1.78733	-17	-27	-58	-20	4
2.55667	1.78967	-17	-26	-58	-18	4
2.56	1.792	-17	-26	-58	-16	4
2.56333	1.79433	-17	-26	-58	-14	4
2.56667	1.79667	-17	-26	-57	-13	4
2.57	1.799	-17	-27	-57	-12	3
2.57333	1.80133	-17	-27	-57	-11	3
2.57667	1.80367	-17	-27	-57	-11	3
2.58	1.806	-17	-28	-57	-10	3
2.58333	1.80833	-18	-29	-57	-10	3
2.58667	1.81067	-18	-30	-57	-10	4
2.59	1.813	-18	-31	-57	-11	4
2.59333	1.81533	-19	-32	-57	-11	5
2.59667	1.81767	-19	-32	-58	-12	6
2.6	1.82	-19	-33	-58	-13	6
2.60333	1.82233	-19	-33	-58	-15	6
2.60667	1.82467	-19	-33	-58	-16	6
2.61	1.827	-18	-33	-58	-18	5
2.61333	1.82933	-18	-32	-57	-20	4
2.61667	1.83167	-19	-32	-58	-22	3
2.62	1.834	-19	-31	-59	-24	2
2.62333	1.83633	-20	-31	-60	-27	2
2.62667	1.83867	-20	-31	-60	-31	2
2.63	1.841	-19	-32	-61	-35	3
2.63333	1.84333	-19	-32	-61	-40	3
2.63667	1.84567	-19	-33	-62	-44	3
2.64	1.848	-19	-33	-62	-48	3
2.64333	1.85033	-19	-33	-62	-51	3
2.64667	1.85267	-19	-33	-62	-54	3
2.65	1.855	-19	-33	-62	-57	3
2.65333	1.85733	-19	-33	-62	-60	4
2.65667	1.85967	-19	-32	-62	-62	4
2.66	1.862	-20	-32	-61	-65	4
2.66333	1.86433	-19	-31	-62	-68	4
2.66667	1.86667	-19	-31	-62	-71	3
2.67	1.869	-19	-32	-62	-74	3
2.67333	1.87133	-19	-32	-61	-76	2
2.67667	1.87367	-19	-32	-60	-78	2
2.68	1.876	-18	-32	-59	-81	2
2.68333	1.87833	-18	-32	-58	-84	2
2.68667	1.88067	-17	-32	-58	-86	2
2.69	1.883	-17	-32	-59	-90	2
2.69333	1.88533	-17	-32	-59	-94	2
2.69667	1.88767	-17	-32	-59	-97	1
2.7	1.89	-17	-32	-60	-100	1
2.70333	1.89233	-18	-32	-60	-104	1
2.70667	1.89467	-18	-32	-61	-107	0
2.71	1.897	-18	-32	-61	-112	0
2.71333	1.89933	-18	-31	-60	-116	0
2.71667	1.90167	-19	-31	-60	-118	1
2.72	1.904	-19	-30	-61	-120	1
2.72333	1.90633	-19	-29	-61	-121	2
2.72667	1.90867	-19	-29	-61	-121	2
2.73	1.911	-19	-29	-61	-121	2
2.73333	1.91333	-18	-29	-61	-121	2
2.73667	1.91567	-18	-30	-61	-121	2
2.74	1.918	-18	-31	-62	-122	3
2.74333	1.92033	-18	-31	-63	-122	3
2.74667	1.92267	-19	-31	-63	-123	3
2.75	1.925	-19	-31	-64	-123	3
2.75333	1.92733	-20	-31	-65	-124	3
2.75667	1.92967	-21	-31	-65	-124	4
2.76	1.932	-21	-31	-65	-124	4
2.76333	1.93433	-21	-30	-66	-124	4
2.76667	1.93667	-21	-30	-66	-124	3
2.77	1.939	-20	-30	-66	-124	3
2.77333	1.94133	-19	-30	-66	-123	3
2.77667	1.94367	-19	-30	-66	-123	2
2.78	1.946	-18	-30	-66	-122	3
2.78333	1.94833	-18	-30	-65	-122	2
2.78667	1.95067	-18	-30	-64	-122	2
2.79	1.953	-18	-30	-63	-121	1
2.79333	1.95533	-18	-31	-64	-120	0
2.79667	1.95767	-18	-31	-64	-120	0
2.8	1.96	-19	-31	-64	-119	-1
2.80333	1.96233	-19	-31	-64	-118	-1
2.80667	1.96467	-20	-31	-64	-118	-1
2.81	1.967	-20	-31	-64	-117	0
2.81333	1.96933	-20	-30	-63	-116	0
2.81667	1.97167	-20	-30	-63	-114	0
2.82	1.974	-19	-30	-62	-112	0
2.82333	1.97633	-19	-30	-61	-110	0
2.82667	1.97867	-19	-31	-61	-109	0
2.83	1.981	-19	-31	-61	-107	0
2.83333	1.98333	-20	-32	-61	-106	0
2.83667	1.98567	-20	-33	-61	-104	0
2.84	1.988	-20	-33	-60	-101	0
2.84333	1.99033	-19	-33	-60	-99	-1
2.84667	1.99267	-19	-34	-59	-96	-1
2.85	1.995	-18	-35	-59	-92	-2
2.85333	1.99733	-18	-35	-59	-88	-2
2.85667	1.99967	-18	-34	-59	-84	-1
2.86	2.002	-18	-34	-59	-81	-1
2.86333	2.00433	-19	-34	-60	-77	-1
2.86667	2.00667	-19	-34	-61	-74	-1
2.87	2.009	-19	-35	-62	-70	-1
2.87333	2.01133	-19	-35	-63	-67	-1
2.87667	2.01367	-19	-35	-63	-63	-1
2.88	2.016	-19	-35	-63	-59	-2
2.88333	2.01833	-19	-35	-63	-55	-2
2.88667	2.02067	-19	-35	-63	-51	-3
2.89	2.023	-19	-35	-63	-47	-4
2.89333	2.02533	-19	-34	-63	-42	-4
2.89667	2.02767	-19	-34	-63	-38	-4
2.9	2.03	-19	-33	-63	-34	-3
2.90333	2.03233	-19	-32	-63	-30	-3
2.90667	2.03467	-19	-33	-63	-27	-3
2.91	2.037	-18	-33	-63	-23	-3
2.91333	2.03933	-18	-34	-64	-20	-2
2.91667	2.04167	-18	-34	-65	-16	-2
2.92	2.044	-18	-34	-66	-13	-2
2.92333	2.04633	-19	-35	-66	-11	-1
2.92667	2.04867	-19	-35	-65	-9	-1
2.93	2.051	-19	-35	-65	-6	0
2.93333	2.05333	-19	-36	-65	-4	0
2.93667	2.05567	-19	-35	-65	-3	0
2.94	2.058	-18	-35	-65	-3	0
2.94333	2.06033	-18	-35	-65	-4	-1
2.94667	2.06267	-18	-35	-65	-6	-1
2.95	2.065	-17	-34	-65	-8	0
2.95333	2.06733	-18	-34	-65	-9	0
2.95667	2.06967	-18	-33	-65	-11	-1
2.96	2.072	-18	-33	-65	-14	0
2.96333	2.07433	-18	-33	-65	-17	0
2.96667	2.07667	-19	-33	-66	-22	1
2.97	2.079	-19	-34	-66	-26	1
2.97333	2.08133	-19	-34	-66	-30	2
2.97667	2.08367	-20	-34	-65	-34	2
2.98	2.086	-21	-34	-65	-38	2
2.98333	2.08833	-21	-35	-64	-42	3
2.98667	2.09067	-22	-35	-64	-46	3
2.99	2.093	-23	-35	-63	-51	4
2.99333	2.09533	-23	-34	-63	-56	4
2.99667	2.09767	-23	-34	-63	-61	4
3	2.1	-23	-35	-63	-66	4
3.00333	2.10233	-22	-35	-64	-71	3
3.00667	2.10467	-22	-35	-64	-76	3
3.01	2.107	-22	-36	-64	-81	3
3.01333	2.10933	-22	-36	-65	-86	3
3.01667	2.11167	-21	-37	-66	-91	2
3.02	2.114	-21	-37	-67	-95	1
3.02333	2.11633	-20	-38	-67	-99	0
3.02667	2.11867	-20	-37	-67	-103	1
3.03	2.121	-19	-37	-68	-108	1
3.03333	2.12333	-19	-36	-68	-112	1
3.03667	2.12567	-19	-36	-69	-116	2
3.04	2.128	-20	-35	-70	-119	2
3.04333	2.13033	-20	-35	-70	-123	3
3.04667	2.13267	-19	-34	-70	-125	3
3.05	2.135	-18	-34	-70	-128	3
3.05333	2.13733	-18	-34	-69	-131	4
3.05667	2.13967	-18	-34	-69	-134	4
3.06	2.142	-18	-34	-69	-137	4
3.06333	2.14433	-19	-34	-70	-141	3
3.06667	2.14667	-19	-34	-70	-143	3
3.07	2.149	-19	-34	-70	-146	3
3.07333	2.15133	-19	-35	-71	-149	3
3.07667	2.15367	-19	-35	-71	-151	3
3.08	2.156	-19	-36	-71	-153	3
3.08333	2.15833	-20	-36	-71	-156	4
3.08667	2.16067	-20	-36	-71	-158	4
3.09	2.163	-21	-36	-71	-159	3
3.09333	2.16533	-21	-37	-70	-162	3
3.09667	2.16767	-22	-37	-70	-164	2
3.1	2.17	-21	-37	-70	-166	1
3.10333	2.17233	-21	-37	-70	-168	0
3.10667	2.17467	-21	-38	-69	-171	0
3.11	2.177	-20	-38	-68	-172	-1
3.11333	2.17933	-19	-37	-68	-174	-1
3.11667	2.18167	-19	-37	-68	-175	-1
3.12	2.184	-19	-37	-68	-176	0
3.12333	2.18633	-20	-37	-69	-177	1
3.12667	2.18867	-20	-36	-70	-178	1
3.13	2.191	-21	-36	-71	-179	1
3.13333	2.19333	-21	-36	-72	-180	0
3.13667	2.19567	-21	-35	-73	-180	0
3.14	2.198	-21	-35	-73	-179	0
3.14333	2.20033	-21	-35	-73	-178	0
3.14667	2.20267	-21	-36	-73	-178	-1
3.15	2.205	-21	-37	-74	-177	-1
3.15333	2.20733	-21	-38	-73	-176	-1
3.15667	2.20967	-21	-39	-73	-175	-2
3.16	2.212	-21	-39	-72	-174	-2
3.16333	2.21433	-21	-40	-71	-173	-2
3.16667	2.21667	-20	-39	-71	-173	-1
3.17	2.219	-20	-38	-70	-171	-1
3.17333	2.22133	-20	-38	-70	-170	-2
3.17667	2.22367	-21	-38	-70	-169	-1
3.18	2.226	-21	-37	-70	-167	-1
3.18333	2.22833	-22	-38	-71	-165	0
3.18667	2.23067	-22	-38	-71	-164	0
3.19	2.233	-22	-39	-71	-161	0
3.19333	2.23533	-22	-40	-72	-159	0
3.19667	2.23767	-23	-40	-72	-156	0
3.2	2.24	-23	-40	-73	-154	0
3.20333	2.24233	-23	-40	-74	-152	0
3.20667	2.24467	-23	-40	-74	-150	0
3.21	2.247	-24	-39	-74	-148	1
3.21333	2.24933	-24	-38	-74	-147	1
3.21667	2.25167	-24	-37	-74	-146	2
3.22	2.254	-24	-36	-74	-145	3
3.22333	2.25633	-24	-36	-75	-145	3
3.22667	2.25867	-23	-37	-75	-144	2
3.23	2.261	-24	-38	-75	-144	2
3.23333	2.26333	-24	-38	-75	-143	1
3.23667	2.26567	-24	-39	-75	-142	0
3.24	2.268	-24	-39	-75	-141	0
3.24333	2.27033	-23	-39	-75	-140	0
3.24667	2.27267	-23	-38	-75	-139	-1
3.25	2.275	-22	-38	-75	-139	-2
3.25333	2.27733	-22	-38	-75	-138	-2
3.25667	2.27967	-22	-38	-76	-138	-2
3.26	2.282	-22	-39	-76	-139	-2
3.26333	2.28433	-22	-39	-76	-140	-2
3.26667	2.28667	-23	-39	-76	-141	-2
3.27	2.289	-23	-40	-76	-142	-2
3.27333	2.29133	-23	-40	-76	-143	-2
3.27667	2.29367	-23	-41	-77	-145	-1
3.28	2.296	-23	-41	-77	-147	0
3.28333	2.29833	-23	-41	-78	-148	0
3.28667	2.30067	-23	-41	-78	-149	0
3.29	2.303	-23	-41	-78	-151	0
3.29333	2.30533	-22	-41	-78	-153	0
3.29667	2.30767	-22	-40	-77	-155	-1
3.3	2.31	-22	-40	-77	-158	-1
3.30333	2.31233	-22	-39	-76	-161	-1
3.30667	2.31467	-21	-39	-76	-164	-1
3.31	2.317	-21	-39	-76	-166	-1
3.31333	2.31933	-21	-39	-76	-168	-1
3.31667	2.32167	-20	-39	-76	-169	-1
3.32	2.324	-20	-39	-77	-170	0
3.32333	2.32633	-20	-39	-77	-172	0
3.32667	2.32867	-20	-39	-77	-173	0
3.33	2.331	-20	-38	-78	-174	0
3.33333	2.33333	-20	-39	-79	-175	0
3.33667	2.33567	-20	-39	-79	-176	0
3.34	2.338	-20	-39	-80	-177	0
3.34333	2.34033	-20	-39	-80	-177	0
3.34667	2.34267	-20	-39	-80	-178	0
3.35	2.345	-21	-39	-80	-178	0
3.35333	2.34733	-20	-39	-80	-177	-1
3.35667	2.34967	-20	-39	-80	-177	-1
3.36	2.352	-20	-39	-80	-176	-1
3.36333	2.35433	-20	-39	-80	-176	-1
3.36667	2.35667	-20	-40	-80	-176	0
3.37	2.359	-20	-40	-79	-175	-1
3.37333	2.36133	-20	-40	-79	-173	-1
3.37667	2.36367	-19	-41	-78	-172	-1
3.38	2.366	-19	-41	-78	-171	-2
3.38333	2.36833	-18	-41	-77	-169	-1
3.38667	2.37067	-18	-40	-77	-166	-1
3.39	2.373	-17	-39	-78	-164	-1
3.39333	2.37533	-17	-39	-78	-161	-1
3.39667	2.37767	-18	-40	-78	-158	-1
3.4	2.38	-18	-39	-78	-154	-1
3.40333	2.38233	-18	-40	-78	-150	-1
3.40667	2.38467	-17	-40	-78	-147	-1
3.41	2.387	-17	-40	-78	-142	-1
3.41333	2.38933	-17	-40	-78	-137	-1
3.41667	2.39167	-16	-41	-78	-132	-1
3.42	2.394	-17	-42	-78	-127	-1
3.42333	2.39633	-17	-42	-78	-121	0
3.42667	2.39867	-17	-43	-78	-114	0
3.43	2.401	-17	-43	-78	-107	0
3.43333	2.40333	-18	-43	-79	-100	-1
3.43667	2.40567	-18	-43	-79	-93	-1
3.44	2.408	-20	-44	-80	-85	-1
3.44333	2.41033	-21	-44	-81	-78	-1
3.44667	2.41267	-22	-44	-81	-71	0
3.45	2.415	-22	-44	-82	-64	0
3.45333	2.41733	-24	-44	-82	-58	0
3.45667	2.41967	-24	-44	-82	-52	0
3.46	2.422	-25	-44	-81	-47	0
3.46333	2.42433	-25	-45	-81	-42	-1
3.46667	2.42667	-26	-45	-80	-39	-1
3.47	2.429	-26	-46	-80	-36	0
3.47333	2.43133	-27	-46	-79	-35	0
3.47667	2.43367	-27	-46	-79	-34	1
3.48	2.436	-26	-46	-78	-35	0
3.48333	2.43833	-25	-46	-78	-38	0
3.48667	2.44067	-24	-46	-78	-42	0
3.49	2.443	-23	-46	-78	-47	-1
3.49333	2.44533	-22	-47	-79	-53	-1
3.49667	2.44767	-22	-47	-79	-60	-1
3.5	2.45	-22	-46	-80	-68	0
3.50333	2.45233	-22	-46	-81	-76	0
3.50667	2.45467	-22	-46	-80	-85	-1
3.51	2.457	-22	-47	-81	-93	-1
3.51333	2.45933	-22	-47	-80	-102	-1
3.51667	2.46167	-23	-47	-80	-112	-2
3.52	2.464	-23	-48	-80	-121	-2
3.52333	2.46633	-24	-48	-81	-130	-3
3.52667	2.46867	-24	-48	-81	-139	-3
3.53	2.471	-24	-48	-81	-147	-4
3.53333	2.47333	-24	-48	-82	-153	-3
3.53667	2.47567	-22	-48	-83	-158	-3
3.54	2.478	-21	-49	-83	-163	-3
3.54333	2.48033	-20	-50	-84	-167	-3
3.54667	2.48267	-19	-50	-84	-171	-3
3.55	2.485	-19	-50	-85	-174	-3
3.55333	2.48733	-19	-50	-85	-176	-3
3.55667	2.48967	-19	-50	-85	-177	-3
3.56	2.492	-20	-51	-85	-177	-3
3.56333	2.49433	-20	-51	-85	-177	-2
3.56667	2.49667	-20	-51	-86	-178	-2
3.57	2.499	-20	-51	-86	-179	-2
3.57333	2.50133	-20	-50	-86	-180	-1
3.57667	2.50367	-20	-50	-85	-180	-1
3.58	2.506	-21	-50	-85	-181	0
3.58333	2.50833	-21	-50	-85	-180	0
3.58667	2.51067	-21	-50	-85	-179	0
3.59	2.513	-21	-50	-86	-177	0
3.59333	2.51533	-21	-50	-86	-176	-1
3.59667	2.51767	-21	-51	-87	-174	-2
3.6	2.52	-21	-51	-87	-171	-2
3.60333	2.52233	-21	-51	-88	-169	-3
3.60667	2.52467	-20	-51	-88	-165	-3
3.61	2.527	-20	-52	-88	-162	-2
3.61333	2.52933	-20	-51	-88	-158	-1
3.61667	2.53167	-20	-51	-89	-154	0
3.62	2.534	-20	-51	-89	-150	1
3.62333	2.53633	-20	-52	-89	-144	2
3.62667	2.53867	-20	-52	-89	-139	2
3.63	2.541	-20	-52	-89	-133	2
3.63333	2.54333	-20	-52	-89	-127	2
3.63667	2.54567	-21	-51	-89	-121	2
3.64	2.548	-21	-50	-88	-114	2
3.64333	2.55033	-21	-50	-88	-107	2
3.64667	2.55267	-21	-50	-88	-101	2
3.65	2.555	-21	-51	-88	-94	2
3.65333	2.55733	-20	-51	-87	-88	1
3.65667	2.55967	-20	-51	-87	-81	1
3.66	2.562	-20	-51	-87	-75	0
3.66333	2.56433	-20	-51	-87	-68	0
3.66667	2.56667	-21	-51	-87	-61	0
3.67	2.569	-21	-51	-87	-55	-1
3.67333	2.57133	-22	-51	-87	-50	-1
3.67667	2.57367	-21	-51	-87	-45	-1
3.68	2.576	-21	-51	-88	-40	-1
3.68333	2.57833	-21	-52	-88	-37	-1
3.68667	2.58067	-20	-52	-89	-35	-2
3.69	2.583	-20	-53	-90	-34	-2
3.69333	2.58533	-21	-53	-90	-35	-2
3.69667	2.58767	-21	-53	-90	-37	-3
3.7	2.59	-21	-53	-90	-40	-3
3.70333	2.59233	-21	-53	-90	-44	-3
3.70667	2.59467	-21	-52	-90	-49	-3
3.71	2.597	-21	-53	-90	-55	-3
3.71333	2.59933	-21	-53	-91	-61	-3
3.71667	2.60167	-21	-53	-91	-68	-3
3.72	2.604	-22	-52	-92	-75	-3
3.72333	2.60633	-21	-52	-93	-83	-4
3.72667	2.60867	-22	-53	-93	-92	-4
3.73	2.611	-22	-52	-93	-101	-4
3.73333	2.61333	-22	-52	-94	-110	-3
3.73667	2.61567	-22	-51	-94	-119	-3
3.74	2.618	-22	-51	-94	-127	-3
3.74333	2.62033	-22	-51	-94	-135	-3
3.74667	2.62267	-22	-51	-93	-143	-3
3.75	2.625	-22	-50	-93	-150	-3
3.75333	2.62733	-21	-50	-93	-157	-3
3.75667	2.62967	-21	-50	-93	-162	-3
3.76	2.632	-21	-50	-93	-167	-3
3.76333	2.63433	-21	-51	-93	-173	-3
3.76667	2.63667	-21	-50	-92	-177	-3
3.77	2.639	-21	-50	-92	-181	-3
3.77333	2.64133	-21	-50	-92	-185	-4
3.77667	2.64367	-20	-50	-92	-187	-4
3.78	2.646	-21	-50	-92	-189	-4
3.78333	2.64833	-21	-50	-92	-191	-3
3.78667	2.65067	-21	-50	-91	-192	-3
3.79	2.653	-22	-50	-91	-193	-3
3.79333	2.65533	-23	-50	-90	-194	-4
3.79667	2.65767	-23	-51	-90	-195	-4
3.8	2.66	-23	-51	-91	-194	-4
3.80333	2.66233	-23	-51	-91	-193	-3
3.80667	2.66467	-22	-51	-92	-192	-4
3.81	2.667	-22	-51	-93	-191	-4
3.81333	2.66933	-22	-52	-94	-189	-4
3.81667	2.67167	-22	-52	-95	-188	-4
3.82	2.674	-22	-52	-96	-186	-4
3.82333	2.67633	-22	-53	-96	-185	-4
3.82667	2.67867	-22	-54	-97	-183	-3
3.83	2.681	-22	-54	-98	-181	-3
3.83333	2.68333	-22	-54	-98	-178	-2
3.83667	2.68567	-22	-53	-98	-177	-1
3.84	2.688	-22	-53	-98	-174	-1
3.84333	2.69033	-22	-53	-98	-172	-1
3.84667	2.69267	-22	-53	-98	-169	-1
3.85	2.695	-22	-53	-98	-167	-1
3.85333	2.69733	-22	-52	-98	-164	-1
3.85667	2.69967	-22	-52	-98	-162	-2
3.86	2.702	-22	-52	-98	-160	-2
3.86333	2.70433	-23	-51	-98	-158	-3
3.86667	2.70667	-23	-51	-98	-155	-4
3.87	2.709	-24	-52	-97	-151	-5
3.87333	2.71133	-24	-52	-97	-147	-5
3.87667	2.71367	-24	-53	-97	-142	-5
3.88	2.716	-24	-54	-98	-137	-5
3.88333	2.71833	-23	-55	-97	-132	-5
3.88667	2.72067	-23	-56	-97	-127	-4
3.89	2.723	-23	-56	-98	-121	-4
3.89333	2.72533	-23	-56	-98	-115	-4
3.89667	2.72767	-23	-55	-99	-109	-4
3.9	2.73	-23	-55	-99	-103	-3
3.90333	2.73233	-22	-55	-98	-97	-2
3.90667	2.73467	-22	-55	-97	-91	-2
3.91	2.737	-21	-55	-97	-85	-1
3.91333	2.73933	-21	-54	-97	-80	-2
3.91667	2.74167	-20	-54	-97	-75	-2
3.92	2.744	-20	-53	-97	-70	-1
3.92333	2.74633	-20	-53	-97	-65	-1
3.92667	2.74867	-20	-53	-97	-60	-1
3.93	2.751	-20	-54	-97	-55	-1
3.93333	2.75333	-20	-54	-97	-49	-2
3.93667	2.75567	-20	-54	-96	-45	-2
3.94	2.758	-20	-54	-96	-41	-2
3.94333	2.76033	-20	-54	-95	-39	-2
3.94667	2.76267	-20	-53	-95	-37	-2
3.95	2.765	-20	-52	-96	-37	-3
3.95333	2.76733	-21	-52	-96	-37	-3
3.95667	2.76967	-21	-53	-96	-38	-3
3.96	2.772	-21	-53	-96	-40	-2
3.96333	2.77433	-21	-54	-97	-43	-2
3.96667	2.77667	-21	-55	-98	-46	-2
3.97	2.779	-21	-55	-98	-50	-2
3.97333	2.78133	-21	-55	-98	-55	-3
3.97667	2.78367	-21	-56	-97	-61	-4
3.98	2.786	-21	-56	-97	-68	-4
3.98333	2.78833	-22	-56	-97	-76	-4
3.98667	2.79067	-22	-55	-97	-83	-4
3.99	2.793	-22	-55	-97	-91	-4
3.99333	2.79533	-21	-55	-97	-99	-4
3.99667	2.79767	-21	-56	-97	-108	-4
4	2.8	-22	-56	-97	-117	-3
4.00333	2.80233	-22	-57	-96	-125	-2
4.00667	2.80467	-22	-57	-97	-134	-2
4.01	2.807	-21	-57	-97	-143	-1
4.01333	2.80933	-20	-56	-97	-151	-1
4.01667	2.81167	-19	-56	-98	-159	-1
4.02	2.814	-19	-56	-98	-166	-1
4.02333	2.81633	-19	-57	-99	-173	-2
4.02667	2.81867	-19	-57	-99	-179	-2
4.03	2.821	-19	-58	-99	-184	-2
4.03333	2.82333	-19	-58	-99	-188	-2
4.03667	2.82567	-20	-59	-100	-192	-2
4.04	2.828	-20	-59	-101	-194	-3
4.04333	2.83033	-20	-59	-102	-196	-3
4.04667	2.83267	-20	-59	-102	-198	-4
4.05	2.835	-19	-59	-103	-200	-4
4.05333	2.83733	-19	-59	-104	-202	-4
4.05667	2.83967	-20	-59	-105	-203	-4
4.06	2.842	-20	-59	-105	-204	-3
4.06333	2.84433	-20	-59	-105	-205	-3
4.06667	2.84667	-20	-59	-105	-205	-4
4.07	2.849	-20	-59	-104	-205	-4
4.07333	2.85133	-20	-59	-104	-205	-4
4.07667	2.85367	-20	-60	-103	-204	-4
4.08	2.856	-19	-60	-103	-203	-4
4.08333	2.85833	-20	-59	-103	-202	-4
4.08667	2.86067	-20	-59	-102	-201	-4
4.09	2.863	-20	-59	-102	-199	-4
4.09333	2.86533	-20	-58	-102	-197	-4
4.09667	2.86767	-20	-58	-102	-195	-4
4.1	2.87	-20	-57	-103	-193	-3
4.10333	2.87233	-20	-58	-102	-190	-3
4.10667	2.87467	-20	-58	-102	-186	-2
4.11	2.877	-20	-58	-102	-183	-2
4.11333	2.87933	-19	-58	-103	-180	-2
4.11667	2.88167	-20	-59	-103	-177	-1
4.12	2.884	-20	-59	-102	-173	0
4.12333	2.88633	-20	-59	-102	-170	1
4.12667	2.88867	-20	-60	-102	-166	2
4.13	2.891	-20	-60	-102	-163	3
4.13333	2.89333	-21	-60	-102	-159	2
4.13667	2.89567	-21	-61	-102	-155	2
4.14	2.898	-21	-61	-102	-150	1
4.14333	2.90033	-21	-61	-102	-145	1
4.14667	2.90267	-20	-61	-102	-139	0
4.15	2.905	-20	-61	-102	-134	0
4.15333	2.90733	-20	-61	-102	-129	-1
4.15667	2.90967	-20	-61	-102	-124	-1
4.16	2.912	-20	-61	-103	-118	-1
4.16333	2.91433	-20	-61	-104	-112	-1
4.16667	2.91667	-20	-61	-104	-106	0
4.17	2.919	-19	-61	-105	-99	0
4.17333	2.92133	-19	-60	-105	-92	0
4.17667	2.92367	-20	-60	-105	-85	-1
4.18	2.926	-21	-60	-106	-78	-1
4.18333	2.92833	-21	-60	-106	-70	-1
4.18667	2.93067	-22	-59	-107	-64	-1
4.19	2.933	-22	-59	-108	-58	-1
4.19333	2.93533	-22	-59	-108	-52	-1
4.19667	2.93767	-21	-59	-108	-47	-2
4.2	2.94	-21	-59	-108	-42	-2
4.20333	2.94233	-21	-60	-107	-38	-2
4.20667	2.94467	-21	-61	-107	-35	-2
4.21	2.947	-21	-61	-106	-33	-3
4.21333	2.94933	-21	-61	-106	-31	-3
4.21667	2.95167	-21	-61	-106	-30	-2
4.22	2.954	-21	-61	-107	-31	-2
4.22333	2.95633	-21	-61	-108	-33	-2
4.22667	2.95867	-21	-61	-108	-36	-1
4.23	2.961	-21	-61	-108	-40	-2
4.23333	2.96333	-21	-61	-108	-46	-2
4.23667	2.96567	-20	-61	-108	-52	-2
4.24	2.968	-20	-61	-108	-58	-2
4.24333	2.97033	-20	-60	-107	-65	-3
4.24667	2.97267	-21	-61	-106	-73	-3
4.25	2.975	-21	-60	-105	-81	-2
4.25333	2.97733	-21	-60	-105	-89	-2
4.25667	2.97967	-22	-60	-105	-98	-3
4.26	2.982	-23	-60	-104	-108	-2
4.26333	2.98433	-24	-60	-104	-117	-2
4.26667	2.98667	-24	-61	-104	-126	-2
4.27	2.989	-25	-60	-105	-135	-2
4.27333	2.99133	-25	-60	-105	-144	-2
4.27667	2.99367	-26	-60	-105	-151	-3
4.28	2.996	-26	-60	-105	-159	-4
4.28333	2.99833	-26	-61	-105	-165	-5
4.28667	3.00067	-26	-61	-106	-171	-5
4.29	3.003	-25	-62	-107	-176	-6
4.29333	3.00533	-25	-62	-107	-181	-7
4.29667	3.00767	-26	-62	-108	-186	-7
4.3	3.01	-25	-62	-108	-190	-7
4.30333	3.01233	-25	-63	-108	-193	-7
4.30667	3.01467	-24	-63	-108	-196	-6
4.31	3.017	-24	-63	-108	-198	-6
4.31333	3.01933	-24	-63	-108	-200	-6
4.31667	3.02167	-24	-65	-107	-202	-6
4.32	3.024	-25	-66	-108	-203	-6
4.32333	3.02633	-25	-66	-108	-203	-6
4.32667	3.02867	-25	-66	-108	-203	-6
4.33	3.031	-24	-65	-109	-203	-6
4.33333	3.03333	-23	-65	-109	-202	-5
4.33667	3.03567	-23	-64	-109	-202	-5
4.34	3.038	-22	-64	-109	-201	-5
4.34333	3.04033	-21	-65	-109	-200	-4
4.34667	3.04267	-21	-65	-110	-199	-4
4.35	3.045	-21	-65	-110	-198	-5
4.35333	3.04733	-22	-65	-109	-197	-4
4.35667	3.04967	-22	-65	-109	-196	-4
4.36	3.052	-22	-65	-109	-195	-4
4.36333	3.05433	-22	-64	-109	-193	-5
4.36667	3.05667	-22	-64	-109	-191	-5
4.37	3.059	-22	-64	-109	-189	-5
4.37333	3.06133	-22	-64	-108	-186	-5
4.37667	3.06367	-22	-64	-108	-184	-4
4.38	3.066	-22	-64	-108	-181	-3
4.38333	3.06833	-22	-64	-109	-178	-3
4.38667	3.07067	-22	-64	-110	-175	-3
4.39	3.073	-22	-65	-111	-172	-3
4.39333	3.07533	-22	-65	-111	-169	-3
4.39667	3.07767	-22	-66	-111	-166	-3
4.4	3.08	-21	-66	-111	-162	-3
4.40333	3.08233	-21	-66	-110	-159	-2
4.40667	3.08467	-21	-65	-110	-155	-2
4.41	3.087	-21	-65	-110	-151	-1
4.41333	3.08933	-21	-65	-110	-147	-1
4.41667	3.09167	-21	-65	-110	-144	-1
4.42	3.094	-21	-65	-111	-140	-1
4.42333	3.09633	-22	-65	-112	-136	-2
4.42667	3.09867	-21	-65	-112	-131	-2
4.43	3.101	-21	-65	-112	-127	-2
4.43333	3.10333	-21	-65	-111	-122	-3
4.43667	3.10567	-21	-66	-111	-116	-3
4.44	3.108	-21	-66	-110	-111	-2
4.44333	3.11033	-21	-66	-109	-106	-2
4.44667	3.11267	-21	-66	-109	-100	-2
4.45	3.115	-21	-66	-109	-94	-1
4.45333	3.11733	-21	-66	-109	-88	-1
4.45667	3.11967	-21	-66	-108	-81	-1
4.46	3.122	-22	-66	-108	-73	-1
4.46333	3.12433	-23	-66	-108	-64	-1
4.46667	3.12667	-24	-66	-108	-56	-2
4.47	3.129	-25	-66	-108	-48	-2
4.47333	3.13133	-26	-67	-109	-42	-3
4.47667	3.13367	-26	-68	-109	-37	-3
4.48	3.136	-26	-68	-109	-33	-2
4.48333	3.13833	-25	-68	-109	-32	-2
4.48667	3.14067	-25	-68	-109	-31	-3
4.49	3.143	-26	-67	-110	-31	-3
4.49333	3.14533	-25	-66	-110	-33	-2
4.49667	3.14767	-25	-66	-110	-35	-2
4.5	3.15	-25	-66	-110	-38	-3
4.50333	3.15233	-24	-66	-110	-43	-3
4.50667	3.15467	-24	-66	-110	-48	-3
4.51	3.157	-23	-66	-110	-54	-4
4.51333	3.15933	-23	-67	-110	-60	-5
4.51667	3.16167	-23	-68	-109	-68	-5
4.52	3.164	-22	-68	-109	-75	-4
4.52333	3.16633	-22	-68	-109	-83	-3
4.52667	3.16867	-22	-69	-108	-91	-3
4.53	3.171	-23	-70	-108	-100	-2
4.53333	3.17333	-23	-70	-108	-109	-2
4.53667	3.17567	-23	-70	-108	-119	-2
4.54	3.178	-22	-70	-108	-128	-2
4.54333	3.18033	-21	-71	-109	-138	-1
4.54667	3.18267	-21	-71	-109	-147	-2
4.55	3.185	-21	-71	-110	-156	-3
4.55333	3.18733	-22	-70	-110	-164	-4
4.55667	3.18967	-22	-70	-110	-172	-5
4.56	3.192	-22	-70	-110	-178	-7
4.56333	3.19433	-22	-69	-110	-183	-7
4.56667	3.19667	-22	-69	-110	-187	-8
4.57	3.199	-22	-69	-110	-192	-8
4.57333	3.20133	-22	-70	-110	-196	-7
4.57667	3.20367	-22	-70	-110	-199	-7
4.58	3.206	-22	-71	-111	-202	-7
4.58333	3.20833	-21	-72	-111	-205	-7
4.58667	3.21067	-22	-72	-111	-208	-7
4.59	3.213	-22	-72	-112	-210	-7
4.59333	3.21533	-23	-72	-113	-212	-7
4.59667	3.21767	-23	-71	-114	-213	-7
4.6	3.22	-23	-71	-114	-214	-7
4.60333	3.22233	-22	-71	-114	-215	-6
4.60667	3.22467	-22	-72	-114	-215	-6
4.61	3.227	-22	-71	-114	-215	-5
4.61333	3.22933	-22	-71	-113	-215	-4
4.61667	3.23167	-22	-71	-113	-215	-4
4.62	3.234	-23	-71	-113	-216	-4
4.62333	3.23633	-23	-71	-113	-216	-4
4.62667	3.23867	-23	-72	-113	-216	-4
4.63	3.241	-23	-72	-113	-216	-4
4.63333	3.24333	-23	-72	-113	-215	-3
4.63667	3.24567	-23	-73	-114	-214	-3
4.64	3.248	-23	-73	-115	-212	-3
4.64333	3.25033	-23	-73	-115	-210	-3
4.64667	3.25267	-24	-74	-116	-209	-3
4.65	3.255	-24	-73	-116	-207	-3
4.65333	3.25733	-25	-72	-116	-206	-3
4.65667	3.25967	-26	-72	-116	-205	-3
4.66	3.262	-26	-71	-117	-204	-2
4.66333	3.26433	-27	-70	-117	-203	-2
4.66667	3.26667	-27	-70	-117	-201	-1
4.67	3.269	-28	-70	-117	-198	-1
4.67333	3.27133	-28	-70	-118	-197	-1
4.67667	3.27367	-28	-70	-118	-194	-1
4.68	3.276	-28	-70	-118	-192	-1
4.68333	3.27833	-28	-70	-118	-189	-2
4.68667	3.28067	-27	-71	-118	-187	-2
4.69	3.283	-27	-71	-118	-184	-2
4.69333	3.28533	-27	-71	-119	-181	-3
4.69667	3.28767	-27	-71	-119	-177	-3
4.7	3.29	-26	-72	-119	-173	-3
4.70333	3.29233	-26	-72	-119	-169	-3
4.70667	3.29467	-25	-72	-119	-164	-4
4.71	3.297	-26	-72	-119	-158	-4
4.71333	3.29933	-26	-72	-118	-153	-4
4.71667	3.30167	-26	-73	-117	-146	-5
4.72	3.304	-26	-73	-116	-140	-5
4.72333	3.30633	-27	-74	-115	-134	-5
4.72667	3.30867	-27	-75	-114	-127	-5
4.73	3.311	-28	-75	-114	-120	-6
4.73333	3.31333	-28	-75	-115	-113	-6
4.73667	3.31567	-27	-74	-116	-106	-6
4.74	3.318	-27	-74	-117	-99	-7
4.74333	3.32033	-27	-74	-118	-91	-7
4.74667	3.32267	-27	-74	-119	-84	-7
4.75	3.325	-27	-75	-120	-78	-6
4.75333	3.32733	-27	-75	-120	-73	-6
4.75667	3.32967	-27	-74	-120	-68	-5
4.76	3.332	-27	-74	-119	-64	-5
4.76333	3.33433	-28	-74	-119	-60	-5
4.76667	3.33667	-28	-74	-119	-57	-5
4.77	3.339	-28	-73	-119	-56	-5
4.77333	3.34133	-27	-74	-119	-56	-5
4.77667	3.34367	-27	-74	-119	-57	-6
4.78	3.346	-27	-75	-119	-59	-5
4.78333	3.34833	-27	-75	-119	-63	-6
4.78667	3.35067	-27	-75	-119	-68	-6
4.79	3.353	-27	-75	-118	-73	-5
4.79333	3.35533	-27	-75	-118	-80	-5
4.79667	3.35767	-27	-75	-118	-87	-4
4.8	3.36	-26	-74	-118	-94	-3
4.80333	3.36233	-26	-74	-119	-102	-2
4.80667	3.36467	-25	-74	-118	-110	-2
4.81	3.367	-25	-73	-118	-117	-2
4.81333	3.36933	-24	-72	-118	-125	-2
4.81667	3.37167	-23	-72	-118	-132	-3
4.82	3.374	-23	-72	-118	-140	-3
4.82333	3.37633	-22	-71	-118	-148	-3
4.82667	3.37867	-22	-71	-118	-155	-3
4.83	3.381	-22	-70	-118	-162	-4
4.83333	3.38333	-22	-69	-118	-169	-3
4.83667	3.38567	-22	-68	-119	-176	-2
4.84	3.388	-23	-68	-119	-183	-2
4.84333	3.39033	-23	-69	-120	-188	-1
4.84667	3.39267	-24	-69	-121	-194	-1
4.85	3.395	-24	-69	-122	-199	0
4.85333	3.39733	-24	-70	-122	-202	1
4.85667	3.39967	-25	-70	-122	-205	1
4.86	3.402	-25	-70	-122	-208	0
4.86333	3.40433	-25	-71	-122	-209	1
4.86667	3.40667	-24	-72	-122	-210	1
4.87	3.409	-25	-72	-122	-211	0
4.87333	3.41133	-25	-73	-121	-211	0
4.87667	3.41367	-25	-73	-120	-211	0
4.88	3.416	-25	-73	-119	-211	0
4.88333	3.41833	-25	-73	-119	-210	0
4.88667	3.42067	-26	-73	-118	-210	-1
4.89	3.423	-26	-73	-118	-209	-2
4.89333	3.42533	-26	-73	-118	-208	-2
4.89667	3.42767	-26	-74	-117	-207	-3
4.9	3.43	-26	-75	-117	-206	-3
4.90333	3.43233	-26	-75	-116	-205	-4
4.90667	3.43467	-26	-75	-116	-205	-3
4.91	3.437	-27	-75	-116	-203	-3
4.91333	3.43933	-27	-76	-117	-202	-3
4.91667	3.44167	-27	-75	-118	-201	-4
4.92	3.444	-28	-75	-118	-199	-4
4.92333	3.44633	-28	-76	-119	-198	-4
4.92667	3.44867	-28	-76	-119	-196	-4
4.93	3.451	-28	-76	-119	-194	-4
4.93333	3.45333	-27	-76	-118	-192	-4
4.93667	3.45567	-27	-76	-118	-189	-4
4.94	3.458	-27	-76	-117	-187	-4
4.94333	3.46033	-27	-76	-117	-184	-4
4.94667	3.46267	-26	-76	-117	-180	-4
4.95	3.465	-26	-76	-117	-176	-4
4.95333	3.46733	-26	-76	-117	-171	-4
4.95667	3.46967	-25	-76	-117	-167	-3
4.96	3.472	-25	-77	-117	-162	-3
4.96333	3.47433	-24	-77	-117	-156	-3
4.96667	3.47667	-24	-77	-117	-151	-4
4.97	3.479	-24	-76	-117	-145	-4
4.97333	3.48133	-24	-76	-117	-140	-5
4.97667	3.48367	-24	-75	-117	-134	-5
4.98	3.486	-25	-74	-117	-129	-5
4.98333	3.48833	-25	-73	-117	-122	-5
4.98667	3.49067	-26	-72	-118	-116	-4
4.99	3.493	-26	-72	-118	-110	-4
4.99333	3.49533	-27	-72	-118	-105	-3
4.99667	3.49767	-27	-73	-118	-100	-3
5	3.5	-27	-73	-118	-96	-2
5.00333	3.50233	-26	-73	-118	-91	-2
5.00667	3.50467	-27	-73	-117	-86	-2
5.01	3.507	-27	-73	-118	-81	-2
5.01333	3.50933	-27	-72	-118	-77	-2
5.01667	3.51167	-26	-72	-119	-73	-2
5.02	3.514	-26	-71	-119	-70	-1
5.02333	3.51633	-25	-71	-119	-68	-1
5.02667	3.51867	-25	-71	-119	-68	0
5.03	3.521	-25	-71	-119	-69	0
5.03333	3.52333	-25	-71	-120	-70	0
5.03667	3.52567	-26	-71	-121	-72	0
5.04	3.528	-26	-72	-121	-75	0
5.04333	3.53033	-26	-72	-121	-79	0
5.04667	3.53267	-26	-73	-121	-84	-1
5.05	3.535	-26	-74	-121	-89	-1
5.05333	3.53733	-25	-74	-121	-95	-1
5.05667	3.53967	-26	-74	-121	-102	-2
5.06	3.542	-26	-74	-120	-109	-2
5.06333	3.54433	-25	-73	-120	-116	-2
5.06667	3.54667	-25	-73	-120	-124	-2
5.07	3.549	-25	-74	-120	-133	-2
5.07333	3.55133	-25	-74	-119	-141	-3
5.07667	3.55367	-24	-74	-119	-149	-3
5.08	3.556	-24	-74	-119	-157	-3
5.08333	3.55833	-25	-74	-119	-164	-3
5.08667	3.56067	-25	-74	-119	-171	-3
5.09	3.563	-26	-73	-119	-177	-4
5.09333	3.56533	-26	-73	-119	-182	-5
5.09667	3.56767	-26	-73	-119	-188	-5
5.1	3.57	-25	-72	-118	-193	-5
5.10333	3.57233	-24	-72	-118	-197	-6
5.10667	3.57467	-24	-72	-118	-201	-6
5.11	3.577	-23	-72	-119	-205	-6
5.11333	3.57933	-23	-72	-119	-208	-6
5.11667	3.58167	-22	-72	-120	-211	-7
5.12	3.584	-22	-72	-120	-214	-7
5.12333	3.58633	-22	-72	-120	-215	-7
5.12667	3.58867	-22	-72	-121	-216	-7
5.13	3.591	-22	-72	-121	-216	-7
5.13333	3.59333	-22	-72	-122	-216	-7
5.13667	3.59567	-22	-73	-122	-216	-7
5.14	3.598	-22	-73	-122	-216	-7
5.14333	3.60033	-23	-72	-121	-215	-7
5.14667	3.60267	-24	-72	-121	-215	-7
5.15	3.605	-24	-71	-121	-215	-8
5.15333	3.60733	-25	-71	-120	-215	-8
5.15667	3.60967	-25	-70	-120	-215	-8
5.16	3.612	-24	-70	-120	-214	-8
5.16333	3.61433	-24	-71	-121	-213	-8
5.16667	3.61667	-25	-71	-121	-213	-7
5.17	3.619	-24	-71	-122	-212	-7
5.17333	3.62133	-24	-71	-123	-211	-7
5.17667	3.62367	-24	-71	-123	-210	-7
5.18	3.626	-25	-71	-123	-209	-7
5.18333	3.62833	-25	-71	-124	-208	-6
5.18667	3.63067	-24	-71	-124	-206	-6
5.19	3.633	-25	-72	-124	-204	-6
5.19333	3.63533	-25	-72	-123	-201	-6
5.19667	3.63767	-25	-73	-123	-198	-6
5.2	3.64	-26	-73	-123	-196	-7
5.20333	3.64233	-26	-74	-124	-192	-7
5.20667	3.64467	-26	-75	-124	-189	-7
5.21	3.647	-26	-75	-125	-187	-7
5.21333	3.64933	-27	-75	-124	-184	-6
5.21667	3.65167	-27	-75	-124	-181	-6
5.22	3.654	-27	-75	-124	-178	-6
5.22333	3.65633	-28	-75	-123	-175	-6
5.22667	3.65867	-29	-74	-123	-173	-5
5.23	3.661	-30	-74	-122	-170	-5
5.23333	3.66333	-30	-74	-121	-166	-5
5.23667	3.66567	-30	-74	-120	-163	-5
5.24	3.668	-30	-74	-120	-158	-5
5.24333	3.67033	-30	-73	-120	-153	-5
5.24667	3.67267	-29	-73	-120	-149	-5
5.25	3.675	-29	-73	-120	-145	-5
5.25333	3.67733	-29	-74	-119	-140	-5
5.25667	3.67967	-28	-74	-119	-135	-5
5.26	3.682	-28	-75	-119	-130	-4
5.26333	3.68433	-27	-75	-119	-124	-4
5.26667	3.68667	-27	-76	-118	-118	-4
5.27	3.689	-27	-76	-118	-112	-4
5.27333	3.69133	-27	-76	-118	-106	-5
5.27667	3.69367	-27	-76	-119	-101	-5
5.28	3.696	-27	-76	-119	-95	-6
5.28333	3.69833	-27	-75	-119	-89	-7
5.28667	3.70067	-26	-75	-119	-84	-8
5.29	3.703	-26	-74	-119	-80	-8
5.29333	3.70533	-26	-74	-119	-76	-8
5.29667	3.70767	-25	-74	-118	-73	-8
5.3	3.71	-25	-74	-118	-71	-7
5.30333	3.71233	-25	-74	-118	-69	-6
5.30667	3.71467	-24	-73	-118	-68	-5
5.31	3.717	-24	-73	-118	-68	-4
5.31333	3.71933	-24	-73	-118	-70	-3
5.31667	3.72167	-25	-73	-118	-72	-3
5.32	3.724	-25	-73	-117	-76	-3
5.32333	3.72633	-26	-73	-117	-80	-3
5.32667	3.72867	-26	-73	-117	-84	-3
5.33	3.731	-26	-73	-118	-89	-2
5.33333	3.73333	-26	-73	-119	-94	-2
5.33667	3.73567	-25	-72	-119	-100	-2
5.34	3.738	-25	-72	-119	-107	-2
5.34333	3.74033	-24	-72	-119	-115	-2
5.34667	3.74267	-24	-72	-119	-122	-2
5.35	3.745	-24	-72	-120	-131	-2
5.35333	3.74733	-24	-73	-120	-138	-2
5.35667	3.74967	-25	-72	-120	-146	-2
5.36	3.752	-25	-72	-120	-153	-3
5.36333	3.75433	-26	-72	-120	-160	-2
5.36667	3.75667	-26	-71	-120	-166	-3
5.37	3.759	-26	-71	-121	-172	-2
5.37333	3.76133	-26	-72	-121	-177	-3
5.37667	3.76367	-26	-72	-121	-182	-3
5.38	3.766	-26	-72	-122	-186	-3
5.38333	3.76833	-26	-72	-122	-190	-3
5.38667	3.77067	-26	-72	-122	-194	-3
5.39	3.773	-27	-72	-123	-197	-3
5.39333	3.77533	-28	-73	-123	-199	-3
5.39667	3.77767	-28	-73	-123	-202	-3
5.4	3.78	-28	-74	-122	-204	-4
5.40333	3.78233	-28	-74	-121	-206	-4
5.40667	3.78467	-28	-75	-120	-207	-4
5.41	3.787	-27	-75	-120	-208	-3
5.41333	3.78933	-27	-74	-119	-208	-3
5.41667	3.79167	-27	-73	-119	-209	-3
5.42	3.794	-27	-73	-119	-209	-3
5.42333	3.79633	-27	-72	-120	-209	-3
5.42667	3.79867	-28	-71	-121	-209	-3
5.43	3.801	-28	-71	-121	-209	-2
5.43333	3.80333	-28	-71	-122	-209	-2
5.43667	3.80567	-28	-72	-123	-208	-2
5.44	3.808	-28	-72	-123	-207	-2
5.44333	3.81033	-28	-72	-124	-205	-2
5.44667	3.81267	-28	-72	-124	-202	-2
5.45	3.815	-28	-72	-123	-200	-2
5.45333	3.81733	-28	-73	-122	-198	-2
5.45667	3.81967	-28	-72	-122	-195	-3
5.46	3.822	-28	-72	-121	-193	-3
5.46333	3.82433	-28	-72	-121	-191	-3
5.46667	3.82667	-29	-72	-122	-188	-3
5.47	3.829	-29	-72	-122	-185	-3
5.47333	3.83133	-29	-72	-122	-182	-3
5.47667	3.83367	-29	-72	-122	-179	-4
5.48	3.836	-29	-72	-123	-176	-4
5.48333	3.83833	-29	-72	-124	-174	-4
5.48667	3.84067	-30	-73	-124	-170	-4
5.49	3.843	-30	-73	-124	-166	-4
5.49333	3.84533	-29	-74	-124	-162	-4
5.49667	3.84767	-29	-74	-124	-159	-3
5.5	3.85	-29	-74	-124	-155	-3
5.50333	3.85233	-30	-74	-124	-151	-3
5.50667	3.85467	-31	-73	-124	-147	-4
5.51	3.857	-32	-73	-124	-142	-3
5.51333	3.85933	-31	-73	-123	-138	-3
5.51667	3.86167	-31	-72	-123	-132	-3
5.52	3.864	-30	-72	-123	-127	-2
5.52333	3.86633	-30	-72	-123	-123	-2
5.52667	3.86867	-31	-72	-123	-117	-2
5.53	3.871	-30	-71	-123	-112	-1
5.53333	3.87333	-30	-71	-123	-107	-1
5.53667	3.87567	-31	-71	-123	-102	-1
5.54	3.878	-31	-71	-123	-98	-1
5.54333	3.88033	-31	-70	-123	-95	-1
5.54667	3.88267	-31	-70	-123	-92	-1
5.55	3.885	-30	-70	-124	-89	-1
5.55333	3.88733	-29	-70	-124	-86	-1
5.55667	3.88967	-29	-70	-125	-83	0
5.56	3.892	-29	-70	-125	-81	0
5.56333	3.89433	-29	-70	-125	-79	-1
5.56667	3.89667	-29	-70	-124	-77	-1
5.57	3.899	-30	-70	-124	-76	-2
5.57333	3.90133	-30	-69	-124	-75	-2
5.57667	3.90367	-31	-69	-123	-75	-3
5.58	3.906	-31	-68	-123	-75	-4
5.58333	3.90833	-32	-69	-123	-75	-4
5.58667	3.91067	-32	-69	-124	-76	-4
5.59	3.913	-32	-69	-124	-77	-5
5.59333	3.91533	-32	-69	-123	-79	-6
5.59667	3.91767	-31	-69	-123	-81	-6
5.6	3.92	-31	-69	-123	-84	-7
5.60333	3.92233	-31	-70	-123	-87	-7
5.60667	3.92467	-30	-71	-122	-92	-7
5.61	3.927	-30	-71	-122	-96	-7
5.61333	3.92933	-29	-71	-122	-101	-7
5.61667	3.93167	-29	-72	-122	-106	-6
5.62	3.934	-29	-72	-123	-111	-6
5.62333	3.93633	-29	-71	-123	-117	-6
5.62667	3.93867	-29	-71	-123	-122	-6
5.63	3.941	-29	-72	-123	-127	-6
5.63333	3.94333	-29	-72	-123	-132	-5
5.63667	3.94567	-29	-72	-123	-138	-5
5.64	3.948	-29	-72	-123	-144	-5
5.64333	3.95033	-29	-72	-123	-149	-4
5.64667	3.95267	-29	-73	-122	-154	-4
5.65	3.955	-29	-73	-122	-159	-4
5.65333	3.95733	-29	-74	-122	-164	-4
5.65667	3.95967	-30	-74	-122	-169	-4
5.66	3.962	-31	-74	-122	-174	-4
5.66333	3.96433	-31	-74	-122	-177	-4
5.66667	3.96667	-31	-74	-122	-181	-4
5.67	3.969	-31	-74	-122	-185	-4
5.67333	3.97133	-31	-74	-122	-187	-4
5.67667	3.97367	-31	-73	-122	-186	-4
5.68	3.976	-31	-73	-122	-184	-4
5.68333	3.97833	-30	-73	-122	-181	-4
5.68667	3.98067	-30	-74	-122	-177	-4
5.69	3.983	-30	-73	-122	-174	-3
5.69333	3.98533	-30	-73	-122	-171	-3
5.69667	3.98767	-30	-73	-122	-168	-4
5.7	3.99	-30	-72	-122	-165	-4
5.70333	3.99233	-30	-72	-122	-164	-4
5.70667	3.99467	-30	-71	-122	-163	-4
5.71	3.997	-31	-71	-122	-162	-4
5.71333	3.99933	-31	-70	-122	-161	-4
5.71667	4.00167	-31	-70	-122	-160	-5
5.72	4.004	-31	-71	-123	-159	-6
5.72333	4.00633	-31	-71	-123	-158	-7
5.72667	4.00867	-31	-71	-123	-158	-8
5.73	4.011	-31	-70	-123	-158	-8
5.73333	4.01333	-31	-70	-123	-158	-8
5.73667	4.01567	-31	-70	-123	-158	-7
5.74	4.018	-30	-69	-123	-158	-8
5.74333	4.02033	-30	-70	-123	-157	-9
5.74667	4.02267	-30	-70	-124	-158	-9
5.75	4.025	-30	-70	-124	-162	-10
5.75333	4.02733	-30	-70	-124	-166	-9
5.75667	4.02967	-30	-70	-123	-170	-9
5.76	4.032	-30	-69	-123	-173	-9
5.76333	4.03433	-29	-69	-122	-177	-8
5.76667	4.03667	-29	-69	-122	-180	-8
5.77	4.039	-30	-70	-122	-182	-8
5.77333	4.04133	-30	-70	-122	-185	-8
5.77667	4.04367	-31	-70	-123	-186	-7
5.78	4.046	-31	-70	-123	-188	-7
5.78333	4.04833	-31	-70	-123	-188	-7
5.78667	4.05067	-31	-70	-123	-189	-7
5.79	4.053	-31	-69	-123	-188	-7
5.79333	4.05533	-31	-69	-123	-187	-6
5.79667	4.05767	-31	-68	-124	-186	-6
5.8	4.06	-31	-68	-124	-184	-6
5.80333	4.06233	-31	-69	-125	-183	-6
5.80667	4.06467	-31	-70	-126	-181	-7
5.81	4.067	-31	-70	-126	-180	-6
5.81333	4.06933	-31	-69	-127	-178	-6
5.81667	4.07167	-31	-69	-127	-176	-6
5.82	4.074	-31	-69	-126	-173	-6
5.82333	4.07633	-30	-69	-126	-170	-6
5.82667	4.07867	-30	-69	-126	-167	-6
5.83	4.081	-30	-69	-126	-164	-7
5.83333	4.08333	-30	-69	-125	-161	-6
5.83667	4.08567	-30	-68	-124	-158	-6
5.84	4.088	-31	-68	-123	-154	-6
5.84333	4.09033	-31	-67	-123	-150	-6
5.84667	4.09267	-31	-67	-123	-146	-6
5.85	4.095	-31	-67	-123	-143	-7
5.85333	4.09733	-31	-68	-124	-139	-7
5.85667	4.09967	-31	-68	-124	-136	-8
5.86	4.102	-31	-68	-123	-132	-7
5.86333	4.10433	-31	-68	-123	-128	-7
5.86667	4.10667	-31	-68	-123	-123	-6
5.87	4.109	-31	-67	-124	-119	-5
5.87333	4.11133	-31	-67	-124	-115	-5
5.87667	4.11367	-31	-67	-125	-110	-5
5.88	4.116	-32	-66	-125	-106	-6
5.88333	4.11833	-32	-66	-125	-101	-6
5.88667	4.12067	-32	-65	-124	-96	-6
5.89	4.123	-33	-64	-124	-93	-6
5.89333	4.12533	-33	-64	-124	-90	-5
5.89667	4.12767	-33	-64	-123	-86	-5
5.9	4.13	-33	-63	-124	-83	-4
5.90333	4.13233	-33	-63	-124	-80	-5
5.90667	4.13467	-33	-63	-125	-78	-4
5.91	4.137	-32	-63	-125	-76	-4
5.91333	4.13933	-31	-63	-126	-74	-5
5.91667	4.14167	-31	-63	-126	-73	-6
5.92	4.144	-30	-63	-127	-73	-6
5.92333	4.14633	-30	-64	-127	-73	-7
5.92667	4.14867	-30	-64	-126	-74	-7
5.93	4.151	-29	-64	-126	-75	-8
5.93333	4.15333	-29	-63	-125	-77	-8
5.93667	4.15567	-29	-63	-124	-78	-8
5.94	4.158	-30	-62	-124	-81	-8
5.94333	4.16033	-30	-62	-124	-85	-8
5.94667	4.16267	-30	-62	-123	-88	-9
5.95	4.165	-30	-62	-123	-92	-8
5.95333	4.16733	-30	-62	-124	-96	-8
5.95667	4.16967	-30	-62	-124	-99	-8
5.96	4.172	-31	-63	-125	-102	-7
5.96333	4.17433	-31	-64	-125	-106	-7
5.96667	4.17667	-32	-65	-126	-109	-7
5.97	4.179	-32	-65	-126	-112	-7
5.97333	4.18133	-33	-65	-126	-116	-7
5.97667	4.18367	-32	-65	-126	-120	-7
5.98	4.186	-32	-65	-126	-123	-7
5.98333	4.18833	-32	-66	-125	-126	-6
5.98667	4.19067	-31	-66	-125	-130	-6
5.99	4.193	-31	-67	-126	-134	-7
5.99333	4.19533	-31	-66	-127	-137	-8
5.99667	4.19767	-30	-67	-127	-141	-8
6	4.2	-30	-67	-127	-143	-8
6.00333	4.20233	-30	-67	-127	-146	-8
6.00667	4.20467	-30	-68	-126	-148	-7
6.01	4.207	-30	-68	-125	-151	-7
6.01333	4.20933	-30	-69	-125	-154	-6
6.01667	4.21167	-30	-69	-124	-157	-6
6.02	4.214	-30	-70	-124	-160	-5
6.02333	4.21633	-30	-70	-123	-163	-5
6.02667	4.21867	-31	-70	-123	-167	-5
6.03	4.221	-32	-71	-122	-170	-6
6.03333	4.22333	-32	-70	-122	-174	-7
6.03667	4.22567	-32	-69	-122	-177	-6
6.04	4.228	-32	-68	-122	-180	-6
6.04333	4.23033	-32	-67	-122	-184	-6
6.04667	4.23267	-31	-66	-122	-187	-5
6.05	4.235	-31	-65	-122	-190	-5
6.05333	4.23733	-31	-65	-122	-193	-4
6.05667	4.23967	-32	-65	-122	-195	-4
6.06	4.242	-32	-66	-122	-197	-4
6.06333	4.24433	-32	-66	-123	-199	-3
6.06667	4.24667	-32	-66	-123	-202	-3
6.07	4.249	-32	-67	-123	-204	-3
6.07333	4.25133	-33	-67	-123	-207	-3
6.07667	4.25367	-33	-67	-123	-209	-4
6.08	4.256	-32	-67	-123	-210	-4
6.08333	4.25833	-32	-67	-123	-212	-5
6.08667	4.26067	-32	-67	-122	-213	-5
6.09	4.263	-32	-66	-122	-215	-5
6.09333	4.26533	-32	-66	-121	-216	-5
6.09667	4.26767	-32	-67	-121	-216	-5
6.1	4.27	-31	-67	-121	-217	-6
6.10333	4.27233	-31	-67	-121	-217	-5
6.10667	4.27467	-31	-67	-121	-218	-5
6.11	4.277	-31	-67	-121	-219	-5
6.11333	4.27933	-31	-67	-122	-220	-6
6.11667	4.28167	-31	-67	-122	-219	-7
6.12	4.284	-31	-67	-122	-219	-7
6.12333	4.28633	-31	-67	-122	-219	-8
6.12667	4.28867	-31	-66	-122	-217	-9
6.13	4.291	-31	-66	-122	-216	-9
6.13333	4.29333	-31	-66	-122	-215	-9
6.13667	4.29567	-32	-66	-122	-215	-9
6.14	4.298	-32	-66	-122	-214	-9
6.14333	4.30033	-32	-66	-122	-213	-9
6.14667	4.30267	-31	-66	-122	-212	-8
6.15	4.305	-31	-66	-123	-210	-8
6.15333	4.30733	-30	-67	-123	-209	-8
6.15667	4.30967	-30	-67	-123	-208	-8
6.16	4.312	-30	-68	-123	-207	-9
6.16333	4.31433	-29	-68	-124	-206	-9
6.16667	4.31667	-29	-67	-124	-205	-8
6.17	4.319	-30	-67	-124	-203	-8
6.17333	4.32133	-30	-67	-124	-201	-8
6.17667	4.32367	-31	-66	-123	-198	-8
6.18	4.326	-31	-66	-123	-195	-8
6.18333	4.32833	-31	-66	-122	-193	-9
6.18667	4.33067	-31	-65	-123	-190	-9
6.19	4.333	-30	-65	-123	-187	-10
6.19333	4.33533	-30	-65	-123	-183	-10
6.19667	4.33767	-30	-65	-123	-180	-10
6.2	4.34	-30	-65	-123	-176	-10
6.20333	4.34233	-30	-65	-124	-172	-10
6.20667	4.34467	-30	-65	-124	-168	-10
6.21	4.347	-30	-65	-124	-164	-9
6.21333	4.34933	-30	-66	-124	-161	-9
6.21667	4.35167	-31	-66	-124	-157	-8
6.22	4.354	-32	-67	-124	-152	-8
6.22333	4.35633	-33	-68	-124	-148	-8
6.22667	4.35867	-34	-69	-124	-145	-8
6.23	4.361	-34	-69	-124	-141	-9
6.23333	4.36333	-35	-68	-123	-136	-9
6.23667	4.36567	-35	-68	-123	-132	-9
6.24	4.368	-34	-68	-123	-127	-9
6.24333	4.37033	-34	-68	-122	-122	-8
6.24667	4.37267	-34	-68	-122	-117	-8
6.25	4.375	-34	-68	-122	-113	-8
6.25333	4.37733	-34	-69	-122	-109	-8
6.25667	4.37967	-34	-68	-122	-104	-8
6.26	4.382	-34	-68	-122	-99	-8
6.26333	4.38433	-33	-68	-122	-94	-7
6.26667	4.38667	-33	-68	-122	-89	-7
6.27	4.389	-32	-68	-122	-84	-7
6.27333	4.39133	-32	-68	-122	-80	-6
6.27667	4.39367	-32	-67	-122	-77	-5
6.28	4.396	-33	-67	-122	-74	-4
6.28333	4.39833	-33	-67	-123	-73	-4
6.28667	4.40067	-33	-66	-123	-72	-5
6.29	4.403	-33	-67	-124	-73	-6
6.29333	4.40533	-34	-68	-124	-74	-6
6.29667	4.40767	-34	-68	-125	-76	-7
6.3	4.41	-34	-69	-126	-79	-7
6.30333	4.41233	-34	-69	-127	-81	-6
6.30667	4.41467	-33	-69	-128	-84	-6
6.31	4.417	-32	-69	-128	-88	-6
6.31333	4.41933	-33	-68	-128	-92	-6
6.31667	4.42167	-34	-67	-128	-96	-5
6.32	4.424	-34	-67	-128	-101	-5
6.32333	4.42633	-34	-67	-128	-107	-4
6.32667	4.42867	-34	-67	-128	-113	-4
6.33	4.431	-34	-68	-129	-118	-5
6.33333	4.43333	-34	-68	-129	-123	-5
6.33667	4.43567	-34	-69	-129	-129	-5
6.34	4.438	-34	-69	-129	-135	-5
6.34333	4.44033	-34	-70	-129	-141	-5
6.34667	4.44267	-34	-70	-128	-148	-5
6.35	4.445	-34	-71	-128	-154	-5
6.35333	4.44733	-34	-71	-128	-160	-5
6.35667	4.44967	-34	-70	-128	-165	-5
6.36	4.452	-34	-70	-128	-170	-6
6.36333	4.45433	-34	-71	-129	-174	-7
6.36667	4.45667	-34	-71	-129	-179	-7
6.37	4.459	-34	-72	-129	-183	-7
6.37333	4.46133	-33	-73	-128	-187	-8
6.37667	4.46367	-33	-73	-127	-192	-8
6.38	4.466	-34	-73	-127	-196	-8
6.38333	4.46833	-34	-73	-128	-200	-8
6.38667	4.47067	-34	-73	-128	-204	-8
6.39	4.473	-34	-73	-128	-207	-7
6.39333	4.47533	-34	-73	-128	-210	-7
6.39667	4.47767	-34	-73	-129	-213	-7
6.4	4.48	-33	-73	-129	-215	-7
6.40333	4.48233	-33	-73	-128	-216	-6
6.40667	4.48467	-33	-73	-128	-218	-6
6.41	4.487	-33	-73	-128	-220	-6
6.41333	4.48933	-33	-73	-128	-221	-7
6.41667	4.49167	-33	-73	-128	-221	-7
6.42	4.494	-33	-74	-129	-222	-7
6.42333	4.49633	-33	-74	-130	-223	-8
6.42667	4.49867	-32	-74	-130	-224	-8
6.43	4.501	-32	-75	-129	-224	-8
6.43333	4.50333	-32	-75	-129	-225	-8
6.43667	4.50567	-32	-75	-129	-225	-7
6.44	4.508	-33	-76	-129	-224	-7
6.44333	4.51033	-32	-76	-128	-224	-7
6.44667	4.51267	-32	-76	-128	-224	-6
6.45	4.515	-32	-77	-127	-224	-6
6.45333	4.51733	-32	-76	-127	-224	-6
6.45667	4.51967	-32	-75	-126	-223	-6
6.46	4.522	-32	-74	-126	-223	-5
6.46333	4.52433	-32	-73	-126	-222	-5
6.46667	4.52667	-33	-72	-126	-222	-5
6.47	4.529	-33	-72	-126	-221	-5
6.47333	4.53133	-34	-73	-126	-220	-6
6.47667	4.53367	-34	-74	-125	-219	-6
6.48	4.536	-34	-74	-125	-219	-6
6.48333	4.53833	-34	-73	-125	-218	-6
6.48667	4.54067	-35	-73	-125	-217	-5
6.49	4.543	-35	-73	-126	-216	-5
6.49333	4.54533	-35	-74	-127	-214	-5
6.49667	4.54767	-35	-74	-127	-212	-6
6.5	4.55	-36	-74	-126	-210	-6
6.50333	4.55233	-36	-75	-126	-209	-7
6.50667	4.55467	-35	-76	-126	-208	-7
6.51	4.557	-35	-77	-126	-206	-8
6.51333	4.55933	-34	-77	-126	-204	-8
6.51667	4.56167	-34	-78	-127	-202	-8
6.52	4.564	-34	-78	-127	-200	-8
6.52333	4.56633	-34	-78	-128	-198	-7
6.52667	4.56867	-35	-77	-128	-195	-7
6.53	4.571	-35	-77	-128	-193	-7
6.53333	4.57333	-35	-77	-128	-191	-7
6.53667	4.57567	-35	-77	-128	-188	-7
6.54	4.578	-35	-77	-128	-184	-7
6.54333	4.58033	-36	-76	-128	-181	-7
6.54667	4.58267	-36	-76	-128	-178	-7
6.55	4.585	-37	-75	-128	-174	-7
6.55333	4.58733	-37	-75	-128	-171	-7
6.55667	4.58967	-37	-75	-128	-168	-7
6.56	4.592	-36	-75	-128	-164	-7
6.56333	4.59433	-36	-75	-128	-161	-7
6.56667	4.59667	-36	-75	-129	-157	-6
6.57	4.599	-35	-74	-129	-153	-6
6.57333	4.60133	-35	-74	-128	-149	-6
6.57667	4.60367	-35	-74	-129	-145	-6
6.58	4.606	-35	-74	-129	-142	-6
6.58333	4.60833	-35	-75	-129	-138	-5
6.58667	4.61067	-35	-75	-129	-134	-5
6.59	4.613	-35	-76	-130	-130	-5
6.59333	4.61533	-34	-76	-130	-125	-5
6.59667	4.61767	-34	-76	-130	-121	-5
6.6	4.62	-34	-77	-130	-116	-5
6.60333	4.62233	-33	-77	-131	-112	-5
6.60667	4.62467	-32	-77	-131	-108	-4
6.61	4.627	-31	-77	-131	-104	-4
6.61333	4.62933	-30	-76	-131	-101	-4
6.61667	4.63167	-29	-76	-131	-98	-4
6.62	4.634	-29	-76	-131	-95	-4
6.62333	4.63633	-29	-76	-131	-92	-5
6.62667	4.63867	-30	-77	-130	-90	-5
6.63	4.641	-31	-77	-131	-89	-6
6.63333	4.64333	-31	-78	-132	-87	-6
6.63667	4.64567	-32	-78	-132	-85	-6
6.64	4.648	-33	-78	-132	-83	-6
6.64333	4.65033	-33	-79	-132	-82	-7
6.64667	4.65267	-34	-78	-132	-81	-6
6.65	4.655	-34	-78	-132	-81	-6
6.65333	4.65733	-35	-78	-133	-82	-6
6.65667	4.65967	-35	-78	-134	-83	-6
6.66	4.662	-35	-78	-135	-84	-7
[truncated: 8,502 more rows]

## Sheet: Fig. 2c
R.Time (min)	Volume (ml)	mEGFP-tagged BbZIP
0	0	-643
0.00333	0.002331	-643
0.00667	0.004669	-643
0.01	0.007	-643
0.01333	0.009331	-643
0.01667	0.011669	-643
0.02	0.014	-643
0.02333	0.016331	-643
0.02667	0.018669	-643
0.03	0.021	-643
0.03333	0.023331	-644
0.03667	0.025669	-643
0.04	0.028	-643
0.04333	0.030331	-643
0.04667	0.032669	-643
0.05	0.035	-643
0.05333	0.037331	-643
0.05667	0.039669	-644
0.06	0.042	-644
0.06333	0.044331	-643
0.06667	0.046669	-643
0.07	0.049	-643
0.07333	0.051331	-643
0.07667	0.053669	-642
0.08	0.056	-643
0.08333	0.058331	-643
0.08667	0.060669	-643
0.09	0.063	-643
0.09333	0.065331	-644
0.09667	0.067669	-644
0.1	0.07	-644
0.10333	0.072331	-644
0.10667	0.074669	-644
0.11	0.077	-644
0.11333	0.079331	-645
0.11667	0.081669	-645
0.12	0.084	-645
0.12333	0.086331	-645
0.12667	0.088669	-645
0.13	0.091	-646
0.13333	0.093331	-646
0.13667	0.095669	-646
0.14	0.098	-646
0.14333	0.100331	-646
0.14667	0.102669	-646
0.15	0.105	-646
0.15333	0.107331	-646
0.15667	0.109669	-646
0.16	0.112	-646
0.16333	0.114331	-645
0.16667	0.116669	-645
0.17	0.119	-645
0.17333	0.121331	-646
0.17667	0.123669	-646
0.18	0.126	-646
0.18333	0.128331	-646
0.18667	0.130669	-647
0.19	0.133	-647
0.19333	0.135331	-648
0.19667	0.137669	-648
0.2	0.14	-648
0.20333	0.142331	-648
0.20667	0.144669	-648
0.21	0.147	-648
0.21333	0.149331	-647
0.21667	0.151669	-647
0.22	0.154	-647
0.22333	0.156331	-647
0.22667	0.158669	-646
0.23	0.161	-646
0.23333	0.163331	-646
0.23667	0.165669	-646
0.24	0.168	-646
0.24333	0.170331	-646
0.24667	0.172669	-646
0.25	0.175	-646
0.25333	0.177331	-646
0.25667	0.179669	-646
0.26	0.182	-646
0.26333	0.184331	-646
0.26667	0.186669	-646
0.27	0.189	-646
0.27333	0.191331	-646
0.27667	0.193669	-646
0.28	0.196	-646
0.28333	0.198331	-647
0.28667	0.200669	-646
0.29	0.203	-646
0.29333	0.205331	-647
0.29667	0.207669	-647
0.3	0.21	-647
0.30333	0.212331	-647
0.30667	0.214669	-647
0.31	0.217	-647
0.31333	0.219331	-647
0.31667	0.221669	-647
0.32	0.224	-647
0.32333	0.226331	-648
0.32667	0.228669	-648
0.33	0.231	-648
0.33333	0.233331	-648
0.33667	0.235669	-648
0.34	0.238	-648
0.34333	0.240331	-648
0.34667	0.242669	-649
0.35	0.245	-649
0.35333	0.247331	-649
0.35667	0.249669	-649
0.36	0.252	-649
0.36333	0.254331	-650
0.36667	0.256669	-651
0.37	0.259	-651
0.37333	0.261331	-652
0.37667	0.263669	-652
0.38	0.266	-652
0.38333	0.268331	-652
0.38667	0.270669	-652
0.39	0.273	-652
0.39333	0.275331	-652
0.39667	0.277669	-652
0.4	0.28	-652
0.40333	0.282331	-653
0.40667	0.284669	-653
0.41	0.287	-652
0.41333	0.289331	-652
0.41667	0.291669	-652
0.42	0.294	-652
0.42333	0.296331	-652
0.42667	0.298669	-652
0.43	0.301	-652
0.43333	0.303331	-652
0.43667	0.305669	-652
0.44	0.308	-652
0.44333	0.310331	-652
0.44667	0.312669	-652
0.45	0.315	-652
0.45333	0.317331	-651
0.45667	0.319669	-651
0.46	0.322	-651
0.46333	0.324331	-652
0.46667	0.326669	-652
0.47	0.329	-651
0.47333	0.331331	-651
0.47667	0.333669	-651
0.48	0.336	-652
0.48333	0.338331	-651
0.48667	0.340669	-652
0.49	0.343	-652
0.49333	0.345331	-652
0.49667	0.347669	-651
0.5	0.35	-651
0.50333	0.352331	-651
0.50667	0.354669	-651
0.51	0.357	-651
0.51333	0.359331	-651
0.51667	0.361669	-652
0.52	0.364	-652
0.52333	0.366331	-652
0.52667	0.368669	-653
0.53	0.371	-652
0.53333	0.373331	-652
0.53667	0.375669	-652
0.54	0.378	-652
0.54333	0.380331	-652
0.54667	0.382669	-652
0.55	0.385	-652
0.55333	0.387331	-651
0.55667	0.389669	-651
0.56	0.392	-651
0.56333	0.394331	-651
0.56667	0.396669	-651
0.57	0.399	-651
0.57333	0.401331	-651
0.57667	0.403669	-651
0.58	0.406	-651
0.58333	0.408331	-651
0.58667	0.410669	-651
0.59	0.413	-651
0.59333	0.415331	-652
0.59667	0.417669	-652
0.6	0.42	-652
0.60333	0.422331	-653
0.60667	0.424669	-653
0.61	0.427	-653
0.61333	0.429331	-653
0.61667	0.431669	-653
0.62	0.434	-653
0.62333	0.436331	-653
0.62667	0.438669	-654
0.63	0.441	-654
0.63333	0.443331	-654
0.63667	0.445669	-654
0.64	0.448	-653
0.64333	0.450331	-653
0.64667	0.452669	-653
0.65	0.455	-652
0.65333	0.457331	-652
0.65667	0.459669	-652
0.66	0.462	-652
0.66333	0.464331	-652
0.66667	0.466669	-652
0.67	0.469	-652
0.67333	0.471331	-652
0.67667	0.473669	-652
0.68	0.476	-653
0.68333	0.478331	-653
0.68667	0.480669	-653
0.69	0.483	-653
0.69333	0.485331	-653
0.69667	0.487669	-653
0.7	0.49	-653
0.70333	0.492331	-653
0.70667	0.494669	-653
0.71	0.497	-653
0.71333	0.499331	-653
0.71667	0.501669	-653
0.72	0.504	-653
0.72333	0.506331	-653
0.72667	0.508669	-653
0.73	0.511	-653
0.73333	0.513331	-653
0.73667	0.515669	-653
0.74	0.518	-653
0.74333	0.520331	-653
0.74667	0.522669	-653
0.75	0.525	-652
0.75333	0.527331	-652
0.75667	0.529669	-652
0.76	0.532	-652
0.76333	0.534331	-652
0.76667	0.536669	-651
0.77	0.539	-652
0.77333	0.541331	-652
0.77667	0.543669	-652
0.78	0.546	-652
0.78333	0.548331	-652
0.78667	0.550669	-651
0.79	0.553	-651
0.79333	0.555331	-651
0.79667	0.557669	-651
0.8	0.56	-651
0.80333	0.562331	-652
0.80667	0.564669	-652
0.81	0.567	-652
0.81333	0.569331	-653
0.81667	0.571669	-653
0.82	0.574	-652
0.82333	0.576331	-652
0.82667	0.578669	-652
0.83	0.581	-652
0.83333	0.583331	-652
0.83667	0.585669	-652
0.84	0.588	-652
0.84333	0.590331	-652
0.84667	0.592669	-652
0.85	0.595	-652
0.85333	0.597331	-652
0.85667	0.599669	-652
0.86	0.602	-651
0.86333	0.604331	-651
0.86667	0.606669	-651
0.87	0.609	-651
0.87333	0.611331	-651
0.87667	0.613669	-650
0.88	0.616	-650
0.88333	0.618331	-650
0.88667	0.620669	-650
0.89	0.623	-650
0.89333	0.625331	-650
0.89667	0.627669	-650
0.9	0.63	-650
0.90333	0.632331	-650
0.90667	0.634669	-650
0.91	0.637	-650
0.91333	0.639331	-650
0.91667	0.641669	-650
0.92	0.644	-650
0.92333	0.646331	-650
0.92667	0.648669	-650
0.93	0.651	-650
0.93333	0.653331	-650
0.93667	0.655669	-650
0.94	0.658	-650
0.94333	0.660331	-650
0.94667	0.662669	-650
0.95	0.665	-650
0.95333	0.667331	-649
0.95667	0.669669	-649
0.96	0.672	-648
0.96333	0.674331	-648
0.96667	0.676669	-648
0.97	0.679	-649
0.97333	0.681331	-649
0.97667	0.683669	-649
0.98	0.686	-649
0.98333	0.688331	-649
0.98667	0.690669	-649
0.99	0.693	-649
0.99333	0.695331	-648
0.99667	0.697669	-648
1	0.7	-648
1.00333	0.702331	-648
1.00667	0.704669	-647
1.01	0.707	-647
1.01333	0.709331	-647
1.01667	0.711669	-647
1.02	0.714	-647
1.02333	0.716331	-647
1.02667	0.718669	-647
1.03	0.721	-647
1.03333	0.723331	-647
1.03667	0.725669	-647
1.04	0.728	-646
1.04333	0.730331	-646
1.04667	0.732669	-646
1.05	0.735	-646
1.05333	0.737331	-647
1.05667	0.739669	-647
1.06	0.742	-647
1.06333	0.744331	-647
1.06667	0.746669	-646
1.07	0.749	-646
1.07333	0.751331	-646
1.07667	0.753669	-646
1.08	0.756	-646
1.08333	0.758331	-646
1.08667	0.760669	-646
1.09	0.763	-646
1.09333	0.765331	-646
1.09667	0.767669	-646
1.1	0.77	-645
1.10333	0.772331	-645
1.10667	0.774669	-645
1.11	0.777	-645
1.11333	0.779331	-645
1.11667	0.781669	-645
1.12	0.784	-644
1.12333	0.786331	-644
1.12667	0.788669	-644
1.13	0.791	-644
1.13333	0.793331	-644
1.13667	0.795669	-644
1.14	0.798	-644
1.14333	0.800331	-644
1.14667	0.802669	-644
1.15	0.805	-644
1.15333	0.807331	-643
1.15667	0.809669	-643
1.16	0.812	-643
1.16333	0.814331	-643
1.16667	0.816669	-642
1.17	0.819	-642
1.17333	0.821331	-642
1.17667	0.823669	-642
1.18	0.826	-642
1.18333	0.828331	-642
1.18667	0.830669	-642
1.19	0.833	-642
1.19333	0.835331	-642
1.19667	0.837669	-642
1.2	0.84	-642
1.20333	0.842331	-642
1.20667	0.844669	-642
1.21	0.847	-642
1.21333	0.849331	-642
1.21667	0.851669	-642
1.22	0.854	-642
1.22333	0.856331	-642
1.22667	0.858669	-642
1.23	0.861	-642
1.23333	0.863331	-642
1.23667	0.865669	-642
1.24	0.868	-642
1.24333	0.870331	-642
1.24667	0.872669	-641
1.25	0.875	-641
1.25333	0.877331	-641
1.25667	0.879669	-641
1.26	0.882	-641
1.26333	0.884331	-641
1.26667	0.886669	-641
1.27	0.889	-641
1.27333	0.891331	-641
1.27667	0.893669	-641
1.28	0.896	-641
1.28333	0.898331	-641
1.28667	0.900669	-641
1.29	0.903	-641
1.29333	0.905331	-641
1.29667	0.907669	-640
1.3	0.91	-640
1.30333	0.912331	-640
1.30667	0.914669	-640
1.31	0.917	-640
1.31333	0.919331	-640
1.31667	0.921669	-640
1.32	0.924	-640
1.32333	0.926331	-640
1.32667	0.928669	-640
1.33	0.931	-639
1.33333	0.933331	-639
1.33667	0.935669	-639
1.34	0.938	-638
1.34333	0.940331	-638
1.34667	0.942669	-638
1.35	0.945	-638
1.35333	0.947331	-638
1.35667	0.949669	-637
1.36	0.952	-637
1.36333	0.954331	-637
1.36667	0.956669	-637
1.37	0.959	-637
1.37333	0.961331	-637
1.37667	0.963669	-636
1.38	0.966	-636
1.38333	0.968331	-636
1.38667	0.970669	-636
1.39	0.973	-636
1.39333	0.975331	-636
1.39667	0.977669	-635
1.4	0.98	-635
1.40333	0.982331	-635
1.40667	0.984669	-635
1.41	0.987	-635
1.41333	0.989331	-635
1.41667	0.991669	-635
1.42	0.994	-635
1.42333	0.996331	-636
1.42667	0.998669	-636
1.43	1.001	-636
1.43333	1.00333	-636
1.43667	1.00567	-636
1.44	1.008	-636
1.44333	1.01033	-635
1.44667	1.01267	-635
1.45	1.015	-634
1.45333	1.01733	-634
1.45667	1.01967	-634
1.46	1.022	-634
1.46333	1.02433	-635
1.46667	1.02667	-635
1.47	1.029	-635
1.47333	1.03133	-635
1.47667	1.03367	-635
1.48	1.036	-635
1.48333	1.03833	-635
1.48667	1.04067	-635
1.49	1.043	-635
1.49333	1.04533	-635
1.49667	1.04767	-635
1.5	1.05	-635
1.50333	1.05233	-635
1.50667	1.05467	-635
1.51	1.057	-635
1.51333	1.05933	-635
1.51667	1.06167	-635
1.52	1.064	-635
1.52333	1.06633	-635
1.52667	1.06867	-635
1.53	1.071	-635
1.53333	1.07333	-634
1.53667	1.07567	-634
1.54	1.078	-634
1.54333	1.08033	-634
1.54667	1.08267	-634
1.55	1.085	-634
1.55333	1.08733	-635
1.55667	1.08967	-635
1.56	1.092	-635
1.56333	1.09433	-635
1.56667	1.09667	-635
1.57	1.099	-635
1.57333	1.10133	-635
1.57667	1.10367	-634
1.58	1.106	-634
1.58333	1.10833	-634
1.58667	1.11067	-635
1.59	1.113	-635
1.59333	1.11533	-635
1.59667	1.11767	-635
1.6	1.12	-635
1.60333	1.12233	-634
1.60667	1.12467	-634
1.61	1.127	-634
1.61333	1.12933	-634
1.61667	1.13167	-634
1.62	1.134	-634
1.62333	1.13633	-634
1.62667	1.13867	-634
1.63	1.141	-634
1.63333	1.14333	-634
1.63667	1.14567	-634
1.64	1.148	-634
1.64333	1.15033	-634
1.64667	1.15267	-634
1.65	1.155	-634
1.65333	1.15733	-634
1.65667	1.15967	-635
1.66	1.162	-635
1.66333	1.16433	-635
1.66667	1.16667	-635
1.67	1.169	-635
1.67333	1.17133	-635
1.67667	1.17367	-635
1.68	1.176	-635
1.68333	1.17833	-635
1.68667	1.18067	-635
1.69	1.183	-634
1.69333	1.18533	-634
1.69667	1.18767	-634
1.7	1.19	-634
1.70333	1.19233	-634
1.70667	1.19467	-634
1.71	1.197	-634
1.71333	1.19933	-634
1.71667	1.20167	-634
1.72	1.204	-634
1.72333	1.20633	-634
1.72667	1.20867	-635
1.73	1.211	-635
1.73333	1.21333	-635
1.73667	1.21567	-635
1.74	1.218	-635
1.74333	1.22033	-635
1.74667	1.22267	-636
1.75	1.225	-636
1.75333	1.22733	-636
1.75667	1.22967	-636
1.76	1.232	-635
1.76333	1.23433	-635
1.76667	1.23667	-635
1.77	1.239	-635
1.77333	1.24133	-635
1.77667	1.24367	-635
1.78	1.246	-636
1.78333	1.24833	-636
1.78667	1.25067	-636
1.79	1.253	-636
1.79333	1.25533	-636
1.79667	1.25767	-636
1.8	1.26	-636
1.80333	1.26233	-636
1.80667	1.26467	-636
1.81	1.267	-637
1.81333	1.26933	-637
1.81667	1.27167	-637
1.82	1.274	-636
1.82333	1.27633	-636
1.82667	1.27867	-636
1.83	1.281	-636
1.83333	1.28333	-636
1.83667	1.28567	-636
1.84	1.288	-637
1.84333	1.29033	-637
1.84667	1.29267	-637
1.85	1.295	-637
1.85333	1.29733	-637
1.85667	1.29967	-637
1.86	1.302	-637
1.86333	1.30433	-637
1.86667	1.30667	-637
1.87	1.309	-638
1.87333	1.31133	-638
1.87667	1.31367	-638
1.88	1.316	-638
1.88333	1.31833	-638
1.88667	1.32067	-639
1.89	1.323	-639
1.89333	1.32533	-639
1.89667	1.32767	-639
1.9	1.33	-639
1.90333	1.33233	-639
1.90667	1.33467	-639
1.91	1.337	-640
1.91333	1.33933	-640
1.91667	1.34167	-640
1.92	1.344	-640
1.92333	1.34633	-640
1.92667	1.34867	-640
1.93	1.351	-640
1.93333	1.35333	-640
1.93667	1.35567	-640
1.94	1.358	-639
1.94333	1.36033	-639
1.94667	1.36267	-639
1.95	1.365	-640
1.95333	1.36733	-640
1.95667	1.36967	-640
1.96	1.372	-641
1.96333	1.37433	-641
1.96667	1.37667	-641
1.97	1.379	-640
1.97333	1.38133	-640
1.97667	1.38367	-641
1.98	1.386	-641
1.98333	1.38833	-641
1.98667	1.39067	-641
1.99	1.393	-642
1.99333	1.39533	-642
1.99667	1.39767	-642
2	1.4	-643
2.00333	1.40233	-643
2.00667	1.40467	-643
2.01	1.407	-644
2.01333	1.40933	-644
2.01667	1.41167	-644
2.02	1.414	-644
2.02333	1.41633	-644
2.02667	1.41867	-644
2.03	1.421	-644
2.03333	1.42333	-644
2.03667	1.42567	-644
2.04	1.428	-644
2.04333	1.43033	-644
2.04667	1.43267	-644
2.05	1.435	-644
2.05333	1.43733	-645
2.05667	1.43967	-646
2.06	1.442	-647
2.06333	1.44433	-647
2.06667	1.44667	-647
2.07	1.449	-647
2.07333	1.45133	-647
2.07667	1.45367	-647
2.08	1.456	-647
2.08333	1.45833	-647
2.08667	1.46067	-648
2.09	1.463	-648
2.09333	1.46533	-648
2.09667	1.46767	-649
2.1	1.47	-649
2.10333	1.47233	-649
2.10667	1.47467	-649
2.11	1.477	-649
2.11333	1.47933	-649
2.11667	1.48167	-649
2.12	1.484	-649
2.12333	1.48633	-649
2.12667	1.48867	-649
2.13	1.491	-649
2.13333	1.49333	-648
2.13667	1.49567	-648
2.14	1.498	-648
2.14333	1.50033	-649
2.14667	1.50267	-649
2.15	1.505	-649
2.15333	1.50733	-650
2.15667	1.50967	-650
2.16	1.512	-651
2.16333	1.51433	-651
2.16667	1.51667	-651
2.17	1.519	-651
2.17333	1.52133	-651
2.17667	1.52367	-651
2.18	1.526	-651
2.18333	1.52833	-651
2.18667	1.53067	-651
2.19	1.533	-651
2.19333	1.53533	-651
2.19667	1.53767	-651
2.2	1.54	-651
2.20333	1.54233	-651
2.20667	1.54467	-652
2.21	1.547	-652
2.21333	1.54933	-652
2.21667	1.55167	-652
2.22	1.554	-652
2.22333	1.55633	-652
2.22667	1.55867	-653
2.23	1.561	-653
2.23333	1.56333	-653
2.23667	1.56567	-653
2.24	1.568	-654
2.24333	1.57033	-654
2.24667	1.57267	-653
2.25	1.575	-653
2.25333	1.57733	-653
2.25667	1.57967	-653
2.26	1.582	-653
2.26333	1.58433	-653
2.26667	1.58667	-653
2.27	1.589	-653
2.27333	1.59133	-653
2.27667	1.59367	-653
2.28	1.596	-654
2.28333	1.59833	-654
2.28667	1.60067	-654
2.29	1.603	-654
2.29333	1.60533	-654
2.29667	1.60767	-654
2.3	1.61	-655
2.30333	1.61233	-655
2.30667	1.61467	-656
2.31	1.617	-656
2.31333	1.61933	-656
2.31667	1.62167	-656
2.32	1.624	-656
2.32333	1.62633	-656
2.32667	1.62867	-657
2.33	1.631	-657
2.33333	1.63333	-657
2.33667	1.63567	-658
2.34	1.638	-658
2.34333	1.64033	-658
2.34667	1.64267	-659
2.35	1.645	-659
2.35333	1.64733	-659
2.35667	1.64967	-659
2.36	1.652	-659
2.36333	1.65433	-659
2.36667	1.65667	-659
2.37	1.659	-659
2.37333	1.66133	-659
2.37667	1.66367	-659
2.38	1.666	-659
2.38333	1.66833	-659
2.38667	1.67067	-659
2.39	1.673	-659
2.39333	1.67533	-660
2.39667	1.67767	-660
2.4	1.68	-660
2.40333	1.68233	-660
2.40667	1.68467	-660
2.41	1.687	-660
2.41333	1.68933	-661
2.41667	1.69167	-661
2.42	1.694	-661
2.42333	1.69633	-662
2.42667	1.69867	-662
2.43	1.701	-662
2.43333	1.70333	-662
2.43667	1.70567	-662
2.44	1.708	-662
2.44333	1.71033	-662
2.44667	1.71267	-662
2.45	1.715	-663
2.45333	1.71733	-663
2.45667	1.71967	-663
2.46	1.722	-663
2.46333	1.72433	-663
2.46667	1.72667	-663
2.47	1.729	-663
2.47333	1.73133	-663
2.47667	1.73367	-663
2.48	1.736	-663
2.48333	1.73833	-663
2.48667	1.74067	-663
2.49	1.743	-663
2.49333	1.74533	-663
2.49667	1.74767	-663
2.5	1.75	-664
2.50333	1.75233	-664
2.50667	1.75467	-664
2.51	1.757	-664
2.51333	1.75933	-664
2.51667	1.76167	-664
2.52	1.764	-664
2.52333	1.76633	-665
2.52667	1.76867	-665
2.53	1.771	-665
2.53333	1.77333	-665
2.53667	1.77567	-665
2.54	1.778	-665
2.54333	1.78033	-666
2.54667	1.78267	-666
2.55	1.785	-666
2.55333	1.78733	-667
2.55667	1.78967	-667
2.56	1.792	-667
2.56333	1.79433	-667
2.56667	1.79667	-667
2.57	1.799	-667
2.57333	1.80133	-667
2.57667	1.80367	-667
2.58	1.806	-668
2.58333	1.80833	-668
2.58667	1.81067	-668
2.59	1.813	-668
2.59333	1.81533	-668
2.59667	1.81767	-668
2.6	1.82	-668
2.60333	1.82233	-667
2.60667	1.82467	-667
2.61	1.827	-667
2.61333	1.82933	-667
2.61667	1.83167	-667
2.62	1.834	-667
2.62333	1.83633	-667
2.62667	1.83867	-667
2.63	1.841	-667
2.63333	1.84333	-667
2.63667	1.84567	-667
2.64	1.848	-667
2.64333	1.85033	-667
2.64667	1.85267	-668
2.65	1.855	-668
2.65333	1.85733	-668
2.65667	1.85967	-668
2.66	1.862	-668
2.66333	1.86433	-668
2.66667	1.86667	-668
2.67	1.869	-668
2.67333	1.87133	-668
2.67667	1.87367	-669
2.68	1.876	-669
2.68333	1.87833	-669
2.68667	1.88067	-669
2.69	1.883	-669
2.69333	1.88533	-670
2.69667	1.88767	-670
2.7	1.89	-670
2.70333	1.89233	-670
2.70667	1.89467	-670
2.71	1.897	-670
2.71333	1.89933	-670
2.71667	1.90167	-669
2.72	1.904	-669
2.72333	1.90633	-669
2.72667	1.90867	-669
2.73	1.911	-669
2.73333	1.91333	-669
2.73667	1.91567	-670
2.74	1.918	-670
2.74333	1.92033	-670
2.74667	1.92267	-671
2.75	1.925	-671
2.75333	1.92733	-671
2.75667	1.92967	-671
2.76	1.932	-672
2.76333	1.93433	-672
2.76667	1.93667	-672
2.77	1.939	-672
2.77333	1.94133	-672
2.77667	1.94367	-672
2.78	1.946	-672
2.78333	1.94833	-672
2.78667	1.95067	-672
2.79	1.953	-673
2.79333	1.95533	-673
2.79667	1.95767	-673
2.8	1.96	-673
2.80333	1.96233	-673
2.80667	1.96467	-673
2.81	1.967	-673
2.81333	1.96933	-673
2.81667	1.97167	-673
2.82	1.974	-673
2.82333	1.97633	-673
2.82667	1.97867	-673
2.83	1.981	-674
2.83333	1.98333	-674
2.83667	1.98567	-674
2.84	1.988	-674
2.84333	1.99033	-674
2.84667	1.99267	-674
2.85	1.995	-674
2.85333	1.99733	-674
2.85667	1.99967	-674
2.86	2.002	-675
2.86333	2.00433	-675
2.86667	2.00667	-675
2.87	2.009	-675
2.87333	2.01133	-675
2.87667	2.01367	-675
2.88	2.016	-675
2.88333	2.01833	-674
2.88667	2.02067	-674
2.89	2.023	-674
2.89333	2.02533	-674
2.89667	2.02767	-674
2.9	2.03	-674
2.90333	2.03233	-674
2.90667	2.03467	-674
2.91	2.037	-674
2.91333	2.03933	-674
2.91667	2.04167	-674
2.92	2.044	-674
2.92333	2.04633	-675
2.92667	2.04867	-675
2.93	2.051	-675
2.93333	2.05333	-676
2.93667	2.05567	-676
2.94	2.058	-676
2.94333	2.06033	-676
2.94667	2.06267	-676
2.95	2.065	-677
2.95333	2.06733	-677
2.95667	2.06967	-677
2.96	2.072	-677
2.96333	2.07433	-677
2.96667	2.07667	-677
2.97	2.079	-677
2.97333	2.08133	-677
2.97667	2.08367	-678
2.98	2.086	-678
2.98333	2.08833	-678
2.98667	2.09067	-679
2.99	2.093	-679
2.99333	2.09533	-679
2.99667	2.09767	-679
3	2.1	-679
3.00333	2.10233	-679
3.00667	2.10467	-679
3.01	2.107	-679
3.01333	2.10933	-678
3.01667	2.11167	-678
3.02	2.114	-678
3.02333	2.11633	-678
3.02667	2.11867	-677
3.03	2.121	-678
3.03333	2.12333	-678
3.03667	2.12567	-678
3.04	2.128	-678
3.04333	2.13033	-678
3.04667	2.13267	-678
3.05	2.135	-678
3.05333	2.13733	-678
3.05667	2.13967	-678
3.06	2.142	-678
3.06333	2.14433	-678
3.06667	2.14667	-678
3.07	2.149	-678
3.07333	2.15133	-678
3.07667	2.15367	-678
3.08	2.156	-678
3.08333	2.15833	-678
3.08667	2.16067	-679
3.09	2.163	-679
3.09333	2.16533	-679
3.09667	2.16767	-679
3.1	2.17	-679
3.10333	2.17233	-679
3.10667	2.17467	-679
3.11	2.177	-679
3.11333	2.17933	-679
3.11667	2.18167	-679
3.12	2.184	-679
3.12333	2.18633	-679
3.12667	2.18867	-679
3.13	2.191	-679
3.13333	2.19333	-679
3.13667	2.19567	-679
3.14	2.198	-679
3.14333	2.20033	-680
3.14667	2.20267	-680
3.15	2.205	-680
3.15333	2.20733	-680
3.15667	2.20967	-680
3.16	2.212	-680
3.16333	2.21433	-680
3.16667	2.21667	-680
3.17	2.219	-681
3.17333	2.22133	-681
3.17667	2.22367	-682
3.18	2.226	-682
3.18333	2.22833	-682
3.18667	2.23067	-682
3.19	2.233	-682
3.19333	2.23533	-682
3.19667	2.23767	-682
3.2	2.24	-682
3.20333	2.24233	-682
3.20667	2.24467	-682
3.21	2.247	-682
3.21333	2.24933	-682
3.21667	2.25167	-682
3.22	2.254	-682
3.22333	2.25633	-682
3.22667	2.25867	-683
3.23	2.261	-683
3.23333	2.26333	-682
3.23667	2.26567	-682
3.24	2.268	-682
3.24333	2.27033	-681
3.24667	2.27267	-681
3.25	2.275	-681
3.25333	2.27733	-681
3.25667	2.27967	-680
3.26	2.282	-681
3.26333	2.28433	-681
3.26667	2.28667	-681
3.27	2.289	-681
3.27333	2.29133	-682
3.27667	2.29367	-682
3.28	2.296	-682
3.28333	2.29833	-682
3.28667	2.30067	-681
3.29	2.303	-681
3.29333	2.30533	-681
3.29667	2.30767	-682
3.3	2.31	-682
3.30333	2.31233	-682
3.30667	2.31467	-682
3.31	2.317	-682
3.31333	2.31933	-682
3.31667	2.32167	-683
3.32	2.324	-683
3.32333	2.32633	-683
3.32667	2.32867	-682
3.33	2.331	-682
3.33333	2.33333	-682
3.33667	2.33567	-682
3.34	2.338	-683
3.34333	2.34033	-683
3.34667	2.34267	-683
3.35	2.345	-683
3.35333	2.34733	-683
3.35667	2.34967	-683
3.36	2.352	-683
3.36333	2.35433	-682
3.36667	2.35667	-682
3.37	2.359	-682
3.37333	2.36133	-682
3.37667	2.36367	-682
3.38	2.366	-683
3.38333	2.36833	-683
3.38667	2.37067	-683
3.39	2.373	-683
3.39333	2.37533	-683
3.39667	2.37767	-682
3.4	2.38	-682
3.40333	2.38233	-683
3.40667	2.38467	-683
3.41	2.387	-683
3.41333	2.38933	-683
3.41667	2.39167	-683
3.42	2.394	-683
3.42333	2.39633	-683
3.42667	2.39867	-683
3.43	2.401	-683
3.43333	2.40333	-683
3.43667	2.40567	-683
3.44	2.408	-683
3.44333	2.41033	-683
3.44667	2.41267	-683
3.45	2.415	-683
3.45333	2.41733	-683
3.45667	2.41967	-683
3.46	2.422	-683
3.46333	2.42433	-683
3.46667	2.42667	-683
3.47	2.429	-683
3.47333	2.43133	-683
3.47667	2.43367	-683
3.48	2.436	-683
3.48333	2.43833	-683
3.48667	2.44067	-683
3.49	2.443	-683
3.49333	2.44533	-683
3.49667	2.44767	-684
3.5	2.45	-684
3.50333	2.45233	-684
3.50667	2.45467	-684
3.51	2.457	-684
3.51333	2.45933	-685
3.51667	2.46167	-685
3.52	2.464	-685
3.52333	2.46633	-685
3.52667	2.46867	-685
3.53	2.471	-685
3.53333	2.47333	-685
3.53667	2.47567	-685
3.54	2.478	-685
3.54333	2.48033	-685
3.54667	2.48267	-685
3.55	2.485	-685
3.55333	2.48733	-685
3.55667	2.48967	-685
3.56	2.492	-684
3.56333	2.49433	-684
3.56667	2.49667	-684
3.57	2.499	-684
3.57333	2.50133	-685
3.57667	2.50367	-685
3.58	2.506	-685
3.58333	2.50833	-685
3.58667	2.51067	-685
3.59	2.513	-686
3.59333	2.51533	-686
3.59667	2.51767	-686
3.6	2.52	-686
3.60333	2.52233	-686
3.60667	2.52467	-686
3.61	2.527	-686
3.61333	2.52933	-686
3.61667	2.53167	-686
3.62	2.534	-686
3.62333	2.53633	-686
3.62667	2.53867	-685
3.63	2.541	-685
3.63333	2.54333	-685
3.63667	2.54567	-685
3.64	2.548	-685
3.64333	2.55033	-685
3.64667	2.55267	-686
3.65	2.555	-686
3.65333	2.55733	-687
3.65667	2.55967	-687
3.66	2.562	-687
3.66333	2.56433	-687
3.66667	2.56667	-686
3.67	2.569	-686
3.67333	2.57133	-687
3.67667	2.57367	-687
3.68	2.576	-687
3.68333	2.57833	-687
3.68667	2.58067	-687
3.69	2.583	-687
3.69333	2.58533	-686
3.69667	2.58767	-686
3.7	2.59	-686
3.70333	2.59233	-686
3.70667	2.59467	-686
3.71	2.597	-685
3.71333	2.59933	-685
3.71667	2.60167	-685
3.72	2.604	-685
3.72333	2.60633	-685
3.72667	2.60867	-685
3.73	2.611	-685
3.73333	2.61333	-685
3.73667	2.61567	-686
3.74	2.618	-686
3.74333	2.62033	-686
3.74667	2.62267	-686
3.75	2.625	-686
3.75333	2.62733	-687
3.75667	2.62967	-687
3.76	2.632	-687
3.76333	2.63433	-687
3.76667	2.63667	-687
3.77	2.639	-687
3.77333	2.64133	-687
3.77667	2.64367	-687
3.78	2.646	-687
3.78333	2.64833	-687
3.78667	2.65067	-687
3.79	2.653	-687
3.79333	2.65533	-687
3.79667	2.65767	-687
3.8	2.66	-687
3.80333	2.66233	-687
3.80667	2.66467	-687
3.81	2.667	-687
3.81333	2.66933	-687
3.81667	2.67167	-687
3.82	2.674	-687
3.82333	2.67633	-687
3.82667	2.67867	-687
3.83	2.681	-687
3.83333	2.68333	-687
3.83667	2.68567	-687
3.84	2.688	-687
3.84333	2.69033	-687
3.84667	2.69267	-687
3.85	2.695	-687
3.85333	2.69733	-688
3.85667	2.69967	-688
3.86	2.702	-688
3.86333	2.70433	-687
3.86667	2.70667	-687
3.87	2.709	-687
3.87333	2.71133	-688
3.87667	2.71367	-688
3.88	2.716	-688
3.88333	2.71833	-688
3.88667	2.72067	-688
3.89	2.723	-688
3.89333	2.72533	-688
3.89667	2.72767	-688
3.9	2.73	-688
3.90333	2.73233	-688
3.90667	2.73467	-688
3.91	2.737	-688
3.91333	2.73933	-688
3.91667	2.74167	-687
3.92	2.744	-687
3.92333	2.74633	-687
3.92667	2.74867	-687
3.93	2.751	-688
3.93333	2.75333	-688
3.93667	2.75567	-688
3.94	2.758	-688
3.94333	2.76033	-688
3.94667	2.76267	-689
3.95	2.765	-689
3.95333	2.76733	-689
3.95667	2.76967	-688
3.96	2.772	-688
3.96333	2.77433	-687
3.96667	2.77667	-687
3.97	2.779	-687
3.97333	2.78133	-687
3.97667	2.78367	-687
3.98	2.786	-687
3.98333	2.78833	-687
3.98667	2.79067	-687
3.99	2.793	-687
3.99333	2.79533	-687
3.99667	2.79767	-687
4	2.8	-688
4.00333	2.80233	-688
4.00667	2.80467	-688
4.01	2.807	-688
4.01333	2.80933	-688
4.01667	2.81167	-688
4.02	2.814	-688
4.02333	2.81633	-688
4.02667	2.81867	-688
4.03	2.821	-688
4.03333	2.82333	-687
4.03667	2.82567	-687
4.04	2.828	-687
4.04333	2.83033	-687
4.04667	2.83267	-687
4.05	2.835	-687
4.05333	2.83733	-687
4.05667	2.83967	-688
4.06	2.842	-688
4.06333	2.84433	-688
4.06667	2.84667	-689
4.07	2.849	-689
4.07333	2.85133	-689
4.07667	2.85367	-689
4.08	2.856	-689
4.08333	2.85833	-689
4.08667	2.86067	-689
4.09	2.863	-688
4.09333	2.86533	-688
4.09667	2.86767	-688
4.1	2.87	-688
4.10333	2.87233	-688
4.10667	2.87467	-687
4.11	2.877	-688
4.11333	2.87933	-688
4.11667	2.88167	-687
4.12	2.884	-687
4.12333	2.88633	-687
4.12667	2.88867	-687
4.13	2.891	-687
4.13333	2.89333	-687
4.13667	2.89567	-688
4.14	2.898	-688
4.14333	2.90033	-688
4.14667	2.90267	-688
4.15	2.905	-688
4.15333	2.90733	-687
4.15667	2.90967	-687
4.16	2.912	-687
4.16333	2.91433	-686
4.16667	2.91667	-686
4.17	2.919	-686
4.17333	2.92133	-686
4.17667	2.92367	-686
4.18	2.926	-686
4.18333	2.92833	-686
4.18667	2.93067	-686
4.19	2.933	-686
4.19333	2.93533	-687
4.19667	2.93767	-687
4.2	2.94	-687
4.20333	2.94233	-687
4.20667	2.94467	-687
4.21	2.947	-687
4.21333	2.94933	-687
4.21667	2.95167	-686
4.22	2.954	-686
4.22333	2.95633	-686
4.22667	2.95867	-686
4.23	2.961	-686
4.23333	2.96333	-685
4.23667	2.96567	-685
4.24	2.968	-686
4.24333	2.97033	-686
4.24667	2.97267	-686
4.25	2.975	-686
4.25333	2.97733	-686
4.25667	2.97967	-686
4.26	2.982	-686
4.26333	2.98433	-686
4.26667	2.98667	-686
4.27	2.989	-686
4.27333	2.99133	-686
4.27667	2.99367	-686
4.28	2.996	-686
4.28333	2.99833	-686
4.28667	3.00067	-687
4.29	3.003	-687
4.29333	3.00533	-687
4.29667	3.00767	-687
4.3	3.01	-687
4.30333	3.01233	-687
4.30667	3.01467	-687
4.31	3.017	-687
4.31333	3.01933	-687
4.31667	3.02167	-687
4.32	3.024	-687
4.32333	3.02633	-687
4.32667	3.02867	-687
4.33	3.031	-687
4.33333	3.03333	-687
4.33667	3.03567	-688
4.34	3.038	-688
4.34333	3.04033	-688
4.34667	3.04267	-688
4.35	3.045	-687
4.35333	3.04733	-687
4.35667	3.04967	-687
4.36	3.052	-687
4.36333	3.05433	-687
4.36667	3.05667	-686
4.37	3.059	-686
4.37333	3.06133	-686
4.37667	3.06367	-686
4.38	3.066	-686
4.38333	3.06833	-686
4.38667	3.07067	-686
4.39	3.073	-686
4.39333	3.07533	-686
4.39667	3.07767	-686
4.4	3.08	-686
4.40333	3.08233	-686
4.40667	3.08467	-686
4.41	3.087	-686
4.41333	3.08933	-686
4.41667	3.09167	-686
4.42	3.094	-686
4.42333	3.09633	-686
4.42667	3.09867	-686
4.43	3.101	-686
4.43333	3.10333	-686
4.43667	3.10567	-687
4.44	3.108	-687
4.44333	3.11033	-687
4.44667	3.11267	-687
4.45	3.115	-687
4.45333	3.11733	-687
4.45667	3.11967	-687
4.46	3.122	-687
4.46333	3.12433	-687
4.46667	3.12667	-687
4.47	3.129	-687
4.47333	3.13133	-687
4.47667	3.13367	-687
4.48	3.136	-687
4.48333	3.13833	-687
4.48667	3.14067	-687
4.49	3.143	-687
4.49333	3.14533	-687
4.49667	3.14767	-687
4.5	3.15	-687
4.50333	3.15233	-687
4.50667	3.15467	-687
4.51	3.157	-688
4.51333	3.15933	-688
4.51667	3.16167	-688
4.52	3.164	-688
4.52333	3.16633	-688
4.52667	3.16867	-688
4.53	3.171	-688
4.53333	3.17333	-688
4.53667	3.17567	-688
4.54	3.178	-688
4.54333	3.18033	-688
4.54667	3.18267	-688
4.55	3.185	-688
4.55333	3.18733	-688
4.55667	3.18967	-687
4.56	3.192	-687
4.56333	3.19433	-687
4.56667	3.19667	-686
4.57	3.199	-686
4.57333	3.20133	-686
4.57667	3.20367	-686
4.58	3.206	-686
4.58333	3.20833	-686
4.58667	3.21067	-686
4.59	3.213	-686
4.59333	3.21533	-686
4.59667	3.21767	-686
4.6	3.22	-686
4.60333	3.22233	-686
4.60667	3.22467	-686
4.61	3.227	-686
4.61333	3.22933	-686
4.61667	3.23167	-686
4.62	3.234	-687
4.62333	3.23633	-687
4.62667	3.23867	-687
4.63	3.241	-687
4.63333	3.24333	-687
4.63667	3.24567	-687
4.64	3.248	-687
4.64333	3.25033	-687
4.64667	3.25267	-687
4.65	3.255	-688
4.65333	3.25733	-688
4.65667	3.25967	-688
4.66	3.262	-688
4.66333	3.26433	-688
4.66667	3.26667	-689
4.67	3.269	-689
4.67333	3.27133	-689
4.67667	3.27367	-689
4.68	3.276	-690
4.68333	3.27833	-690
4.68667	3.28067	-689
4.69	3.283	-689
4.69333	3.28533	-689
4.69667	3.28767	-689
4.7	3.29	-689
4.70333	3.29233	-688
4.70667	3.29467	-688
4.71	3.297	-688
4.71333	3.29933	-688
4.71667	3.30167	-688
4.72	3.304	-688
4.72333	3.30633	-688
4.72667	3.30867	-688
4.73	3.311	-689
4.73333	3.31333	-688
4.73667	3.31567	-688
4.74	3.318	-688
4.74333	3.32033	-688
4.74667	3.32267	-688
4.75	3.325	-688
4.75333	3.32733	-688
4.75667	3.32967	-688
4.76	3.332	-688
4.76333	3.33433	-688
4.76667	3.33667	-688
4.77	3.339	-688
4.77333	3.34133	-688
4.77667	3.34367	-689
4.78	3.346	-689
4.78333	3.34833	-689
4.78667	3.35067	-689
4.79	3.353	-689
4.79333	3.35533	-689
4.79667	3.35767	-689
4.8	3.36	-689
4.80333	3.36233	-689
4.80667	3.36467	-689
4.81	3.367	-690
4.81333	3.36933	-690
4.81667	3.37167	-691
4.82	3.374	-691
4.82333	3.37633	-691
4.82667	3.37867	-690
4.83	3.381	-690
4.83333	3.38333	-690
4.83667	3.38567	-690
4.84	3.388	-690
4.84333	3.39033	-691
4.84667	3.39267	-691
4.85	3.395	-691
4.85333	3.39733	-691
4.85667	3.39967	-691
4.86	3.402	-691
4.86333	3.40433	-691
4.86667	3.40667	-691
4.87	3.409	-691
4.87333	3.41133	-691
4.87667	3.41367	-691
4.88	3.416	-691
4.88333	3.41833	-691
4.88667	3.42067	-691
4.89	3.423	-691
4.89333	3.42533	-691
4.89667	3.42767	-692
4.9	3.43	-692
4.90333	3.43233	-692
4.90667	3.43467	-693
4.91	3.437	-693
4.91333	3.43933	-693
4.91667	3.44167	-693
4.92	3.444	-693
4.92333	3.44633	-693
4.92667	3.44867	-693
4.93	3.451	-693
4.93333	3.45333	-692
4.93667	3.45567	-692
4.94	3.458	-692
4.94333	3.46033	-692
4.94667	3.46267	-692
4.95	3.465	-692
4.95333	3.46733	-692
4.95667	3.46967	-692
4.96	3.472	-692
4.96333	3.47433	-693
4.96667	3.47667	-693
4.97	3.479	-693
4.97333	3.48133	-693
4.97667	3.48367	-693
4.98	3.486	-693
4.98333	3.48833	-694
4.98667	3.49067	-694
4.99	3.493	-694
4.99333	3.49533	-694
4.99667	3.49767	-694
5	3.5	-694
5.00333	3.50233	-694
5.00667	3.50467	-694
5.01	3.507	-694
5.01333	3.50933	-694
5.01667	3.51167	-694
5.02	3.514	-694
5.02333	3.51633	-694
5.02667	3.51867	-694
5.03	3.521	-694
5.03333	3.52333	-694
5.03667	3.52567	-694
5.04	3.528	-695
5.04333	3.53033	-695
5.04667	3.53267	-695
5.05	3.535	-695
5.05333	3.53733	-695
5.05667	3.53967	-695
5.06	3.542	-694
5.06333	3.54433	-694
5.06667	3.54667	-694
5.07	3.549	-695
5.07333	3.55133	-695
5.07667	3.55367	-695
5.08	3.556	-695
5.08333	3.55833	-695
5.08667	3.56067	-695
5.09	3.563	-695
5.09333	3.56533	-695
5.09667	3.56767	-695
5.1	3.57	-695
5.10333	3.57233	-695
5.10667	3.57467	-695
5.11	3.577	-694
5.11333	3.57933	-694
5.11667	3.58167	-695
5.12	3.584	-695
5.12333	3.58633	-695
5.12667	3.58867	-695
5.13	3.591	-695
5.13333	3.59333	-695
5.13667	3.59567	-695
5.14	3.598	-695
5.14333	3.60033	-695
5.14667	3.60267	-695
5.15	3.605	-695
5.15333	3.60733	-695
5.15667	3.60967	-694
5.16	3.612	-694
5.16333	3.61433	-694
5.16667	3.61667	-694
5.17	3.619	-694
5.17333	3.62133	-694
5.17667	3.62367	-694
5.18	3.626	-694
5.18333	3.62833	-694
5.18667	3.63067	-695
5.19	3.633	-695
5.19333	3.63533	-695
5.19667	3.63767	-695
5.2	3.64	-695
5.20333	3.64233	-695
5.20667	3.64467	-695
5.21	3.647	-695
5.21333	3.64933	-695
5.21667	3.65167	-696
5.22	3.654	-696
5.22333	3.65633	-696
5.22667	3.65867	-696
5.23	3.661	-696
5.23333	3.66333	-696
5.23667	3.66567	-697
5.24	3.668	-697
5.24333	3.67033	-697
5.24667	3.67267	-697
5.25	3.675	-697
5.25333	3.67733	-698
5.25667	3.67967	-698
5.26	3.682	-698
5.26333	3.68433	-698
5.26667	3.68667	-697
5.27	3.689	-697
5.27333	3.69133	-697
5.27667	3.69367	-696
5.28	3.696	-696
5.28333	3.69833	-696
5.28667	3.70067	-696
5.29	3.703	-696
5.29333	3.70533	-696
5.29667	3.70767	-696
5.3	3.71	-696
5.30333	3.71233	-696
5.30667	3.71467	-696
5.31	3.717	-697
5.31333	3.71933	-697
5.31667	3.72167	-697
5.32	3.724	-698
5.32333	3.72633	-698
5.32667	3.72867	-698
5.33	3.731	-698
5.33333	3.73333	-698
5.33667	3.73567	-699
5.34	3.738	-698
5.34333	3.74033	-698
5.34667	3.74267	-698
5.35	3.745	-698
5.35333	3.74733	-698
5.35667	3.74967	-698
5.36	3.752	-699
5.36333	3.75433	-699
5.36667	3.75667	-699
5.37	3.759	-699
5.37333	3.76133	-699
5.37667	3.76367	-699
5.38	3.766	-700
5.38333	3.76833	-699
5.38667	3.77067	-699
5.39	3.773	-699
5.39333	3.77533	-699
5.39667	3.77767	-699
5.4	3.78	-699
5.40333	3.78233	-699
5.40667	3.78467	-699
5.41	3.787	-699
5.41333	3.78933	-698
5.41667	3.79167	-698
5.42	3.794	-699
5.42333	3.79633	-699
5.42667	3.79867	-699
5.43	3.801	-699
5.43333	3.80333	-698
5.43667	3.80567	-698
5.44	3.808	-698
5.44333	3.81033	-699
5.44667	3.81267	-699
5.45	3.815	-699
5.45333	3.81733	-700
5.45667	3.81967	-700
5.46	3.822	-700
5.46333	3.82433	-700
5.46667	3.82667	-701
5.47	3.829	-701
5.47333	3.83133	-701
5.47667	3.83367	-701
5.48	3.836	-701
5.48333	3.83833	-701
5.48667	3.84067	-701
5.49	3.843	-701
5.49333	3.84533	-701
5.49667	3.84767	-701
5.5	3.85	-701
5.50333	3.85233	-701
5.50667	3.85467	-701
5.51	3.857	-701
5.51333	3.85933	-701
5.51667	3.86167	-701
5.52	3.864	-701
5.52333	3.86633	-701
5.52667	3.86867	-700
5.53	3.871	-700
5.53333	3.87333	-700
5.53667	3.87567	-700
5.54	3.878	-701
5.54333	3.88033	-701
5.54667	3.88267	-701
5.55	3.885	-701
5.55333	3.88733	-701
5.55667	3.88967	-701
5.56	3.892	-701
5.56333	3.89433	-701
5.56667	3.89667	-701
5.57	3.899	-701
5.57333	3.90133	-701
5.57667	3.90367	-701
5.58	3.906	-701
5.58333	3.90833	-701
5.58667	3.91067	-701
5.59	3.913	-701
5.59333	3.91533	-701
5.59667	3.91767	-701
5.6	3.92	-701
5.60333	3.92233	-701
5.60667	3.92467	-701
5.61	3.927	-702
5.61333	3.92933	-702
5.61667	3.93167	-702
5.62	3.934	-701
5.62333	3.93633	-701
5.62667	3.93867	-701
5.63	3.941	-701
5.63333	3.94333	-701
5.63667	3.94567	-701
5.64	3.948	-701
5.64333	3.95033	-701
5.64667	3.95267	-701
5.65	3.955	-701
5.65333	3.95733	-701
5.65667	3.95967	-701
5.66	3.962	-701
5.66333	3.96433	-701
5.66667	3.96667	-701
5.67	3.969	-702
5.67333	3.97133	-702
5.67667	3.97367	-702
5.68	3.976	-702
5.68333	3.97833	-702
5.68667	3.98067	-702
5.69	3.983	-703
5.69333	3.98533	-703
5.69667	3.98767	-703
5.7	3.99	-703
5.70333	3.99233	-703
5.70667	3.99467	-703
5.71	3.997	-703
5.71333	3.99933	-702
5.71667	4.00167	-702
5.72	4.004	-702
5.72333	4.00633	-702
5.72667	4.00867	-702
5.73	4.011	-702
5.73333	4.01333	-702
5.73667	4.01567	-701
5.74	4.018	-701
5.74333	4.02033	-702
5.74667	4.02267	-702
5.75	4.025	-702
5.75333	4.02733	-702
5.75667	4.02967	-701
5.76	4.032	-701
5.76333	4.03433	-701
5.76667	4.03667	-701
5.77	4.039	-701
5.77333	4.04133	-701
5.77667	4.04367	-702
5.78	4.046	-702
5.78333	4.04833	-702
5.78667	4.05067	-702
5.79	4.053	-702
5.79333	4.05533	-702
5.79667	4.05767	-702
5.8	4.06	-702
5.80333	4.06233	-702
5.80667	4.06467	-702
5.81	4.067	-701
5.81333	4.06933	-701
5.81667	4.07167	-702
5.82	4.074	-702
5.82333	4.07633	-702
5.82667	4.07867	-702
5.83	4.081	-702
5.83333	4.08333	-703
5.83667	4.08567	-703
5.84	4.088	-703
5.84333	4.09033	-703
5.84667	4.09267	-703
5.85	4.095	-703
5.85333	4.09733	-703
5.85667	4.09967	-703
5.86	4.102	-704
5.86333	4.10433	-704
5.86667	4.10667	-704
5.87	4.109	-704
5.87333	4.11133	-704
5.87667	4.11367	-704
5.88	4.116	-704
5.88333	4.11833	-704
5.88667	4.12067	-704
5.89	4.123	-704
5.89333	4.12533	-703
5.89667	4.12767	-703
5.9	4.13	-703
5.90333	4.13233	-703
5.90667	4.13467	-703
5.91	4.137	-703
5.91333	4.13933	-703
5.91667	4.14167	-703
5.92	4.144	-703
5.92333	4.14633	-703
5.92667	4.14867	-703
5.93	4.151	-703
5.93333	4.15333	-703
5.93667	4.15567	-703
5.94	4.158	-703
5.94333	4.16033	-703
5.94667	4.16267	-703
5.95	4.165	-703
5.95333	4.16733	-703
5.95667	4.16967	-703
5.96	4.172	-703
5.96333	4.17433	-704
5.96667	4.17667	-703
5.97	4.179	-704
5.97333	4.18133	-704
5.97667	4.18367	-705
5.98	4.186	-705
5.98333	4.18833	-705
5.98667	4.19067	-705
5.99	4.193	-705
5.99333	4.19533	-706
5.99667	4.19767	-706
6	4.2	-706
6.00333	4.20233	-706
6.00667	4.20467	-706
6.01	4.207	-706
6.01333	4.20933	-706
6.01667	4.21167	-706
6.02	4.214	-706
6.02333	4.21633	-706
6.02667	4.21867	-705
6.03	4.221	-705
6.03333	4.22333	-705
6.03667	4.22567	-705
6.04	4.228	-705
6.04333	4.23033	-705
6.04667	4.23267	-705
6.05	4.235	-706
6.05333	4.23733	-706
6.05667	4.23967	-706
6.06	4.242	-706
6.06333	4.24433	-706
6.06667	4.24667	-706
6.07	4.249	-706
6.07333	4.25133	-706
6.07667	4.25367	-706
6.08	4.256	-706
6.08333	4.25833	-706
6.08667	4.26067	-706
6.09	4.263	-706
6.09333	4.26533	-706
6.09667	4.26767	-706
6.1	4.27	-705
6.10333	4.27233	-705
6.10667	4.27467	-705
6.11	4.277	-705
6.11333	4.27933	-705
6.11667	4.28167	-705
6.12	4.284	-706
6.12333	4.28633	-706
6.12667	4.28867	-706
6.13	4.291	-706
6.13333	4.29333	-706
6.13667	4.29567	-706
6.14	4.298	-706
6.14333	4.30033	-705
6.14667	4.30267	-705
6.15	4.305	-705
6.15333	4.30733	-705
6.15667	4.30967	-705
6.16	4.312	-705
6.16333	4.31433	-705
6.16667	4.31667	-705
6.17	4.319	-705
6.17333	4.32133	-705
6.17667	4.32367	-704
6.18	4.326	-704
6.18333	4.32833	-705
6.18667	4.33067	-705
6.19	4.333	-705
6.19333	4.33533	-705
6.19667	4.33767	-705
6.2	4.34	-705
6.20333	4.34233	-705
6.20667	4.34467	-705
6.21	4.347	-705
6.21333	4.34933	-705
6.21667	4.35167	-705
6.22	4.354	-705
6.22333	4.35633	-706
6.22667	4.35867	-706
6.23	4.361	-706
6.23333	4.36333	-707
6.23667	4.36567	-707
6.24	4.368	-707
6.24333	4.37033	-707
6.24667	4.37267	-707
6.25	4.375	-707
6.25333	4.37733	-707
6.25667	4.37967	-706
6.26	4.382	-706
6.26333	4.38433	-705
6.26667	4.38667	-705
6.27	4.389	-705
6.27333	4.39133	-705
6.27667	4.39367	-705
6.28	4.396	-705
6.28333	4.39833	-705
6.28667	4.40067	-705
6.29	4.403	-705
6.29333	4.40533	-705
6.29667	4.40767	-705
6.3	4.41	-705
6.30333	4.41233	-705
6.30667	4.41467	-706
6.31	4.417	-706
6.31333	4.41933	-706
6.31667	4.42167	-706
6.32	4.424	-706
6.32333	4.42633	-706
6.32667	4.42867	-706
6.33	4.431	-706
6.33333	4.43333	-706
6.33667	4.43567	-706
6.34	4.438	-706
6.34333	4.44033	-706
6.34667	4.44267	-706
6.35	4.445	-706
6.35333	4.44733	-707
6.35667	4.44967	-707
6.36	4.452	-707
6.36333	4.45433	-707
6.36667	4.45667	-707
6.37	4.459	-707
6.37333	4.46133	-707
6.37667	4.46367	-707
6.38	4.466	-707
6.38333	4.46833	-707
6.38667	4.47067	-707
6.39	4.473	-707
6.39333	4.47533	-707
6.39667	4.47767	-707
6.4	4.48	-707
6.40333	4.48233	-707
6.40667	4.48467	-707
6.41	4.487	-707
6.41333	4.48933	-707
6.41667	4.49167	-707
6.42	4.494	-707
6.42333	4.49633	-707
6.42667	4.49867	-707
6.43	4.501	-707
6.43333	4.50333	-707
6.43667	4.50567	-707
6.44	4.508	-707
6.44333	4.51033	-707
6.44667	4.51267	-707
6.45	4.515	-707
6.45333	4.51733	-707
6.45667	4.51967	-708
6.46	4.522	-708
6.46333	4.52433	-708
6.46667	4.52667	-708
6.47	4.529	-708
6.47333	4.53133	-708
6.47667	4.53367	-708
6.48	4.536	-708
6.48333	4.53833	-709
6.48667	4.54067	-709
6.49	4.543	-709
6.49333	4.54533	-709
6.49667	4.54767	-709
6.5	4.55	-709
6.50333	4.55233	-709
6.50667	4.55467	-709
6.51	4.557	-709
6.51333	4.55933	-708
6.51667	4.56167	-708
6.52	4.564	-708
6.52333	4.56633	-708
6.52667	4.56867	-708
6.53	4.571	-708
6.53333	4.57333	-708
6.53667	4.57567	-708
6.54	4.578	-708
6.54333	4.58033	-708
6.54667	4.58267	-708
6.55	4.585	-708
6.55333	4.58733	-708
6.55667	4.58967	-708
6.56	4.592	-708
6.56333	4.59433	-708
6.56667	4.59667	-708
6.57	4.599	-708
6.57333	4.60133	-708
6.57667	4.60367	-708
6.58	4.606	-708
6.58333	4.60833	-708
6.58667	4.61067	-707
6.59	4.613	-707
6.59333	4.61533	-707
6.59667	4.61767	-707
6.6	4.62	-707
6.60333	4.62233	-708
6.60667	4.62467	-708
6.61	4.627	-708
6.61333	4.62933	-708
6.61667	4.63167	-709
6.62	4.634	-709
6.62333	4.63633	-709
6.62667	4.63867	-709
6.63	4.641	-709
6.63333	4.64333	-709
6.63667	4.64567	-709
6.64	4.648	-709
6.64333	4.65033	-708
6.64667	4.65267	-708
6.65	4.655	-707
6.65333	4.65733	-707
6.65667	4.65967	-707
6.66	4.662	-707
[truncated: 10,612 more rows]

## Sheet: Fig. 2d
R.Time (min)	Volume (ml)	BbZIP-ALFA 5ml	BbZIP-ALFA 10ml	BbZIP-ALFA 20ml
0	0	-1135	-1034	-1047
0.00333	0.002331	-1135	-1034	-1047
0.00667	0.004669	-1135	-1034	-1047
0.01	0.007	-1134	-1034	-1047
0.01333	0.009331	-1134	-1034	-1047
0.01667	0.011669	-1135	-1034	-1048
0.02	0.014	-1135	-1034	-1048
0.02333	0.016331	-1136	-1034	-1048
0.02667	0.018669	-1136	-1034	-1048
0.03	0.021	-1137	-1035	-1048
0.03333	0.023331	-1137	-1035	-1048
0.03667	0.025669	-1137	-1035	-1049
0.04	0.028	-1136	-1036	-1049
0.04333	0.030331	-1136	-1036	-1049
0.04667	0.032669	-1136	-1036	-1049
0.05	0.035	-1136	-1036	-1049
0.05333	0.037331	-1135	-1036	-1049
0.05667	0.039669	-1134	-1036	-1049
0.06	0.042	-1134	-1035	-1049
0.06333	0.044331	-1133	-1036	-1049
0.06667	0.046669	-1132	-1036	-1049
0.07	0.049	-1132	-1036	-1049
0.07333	0.051331	-1132	-1036	-1049
0.07667	0.053669	-1132	-1036	-1049
0.08	0.056	-1133	-1036	-1049
0.08333	0.058331	-1133	-1036	-1048
0.08667	0.060669	-1133	-1036	-1048
0.09	0.063	-1133	-1036	-1048
0.09333	0.065331	-1132	-1036	-1048
0.09667	0.067669	-1133	-1036	-1048
0.1	0.07	-1133	-1036	-1048
0.10333	0.072331	-1134	-1036	-1048
0.10667	0.074669	-1134	-1036	-1047
0.11	0.077	-1134	-1036	-1047
0.11333	0.079331	-1133	-1036	-1047
0.11667	0.081669	-1133	-1036	-1048
0.12	0.084	-1133	-1036	-1048
0.12333	0.086331	-1133	-1035	-1048
0.12667	0.088669	-1134	-1035	-1048
0.13	0.091	-1135	-1035	-1048
0.13333	0.093331	-1135	-1035	-1048
0.13667	0.095669	-1136	-1036	-1048
0.14	0.098	-1137	-1036	-1048
0.14333	0.100331	-1138	-1036	-1048
0.14667	0.102669	-1138	-1036	-1048
0.15	0.105	-1139	-1037	-1048
0.15333	0.107331	-1139	-1037	-1048
0.15667	0.109669	-1139	-1037	-1048
0.16	0.112	-1139	-1037	-1048
0.16333	0.114331	-1139	-1037	-1047
0.16667	0.116669	-1139	-1037	-1047
0.17	0.119	-1138	-1037	-1047
0.17333	0.121331	-1137	-1038	-1047
0.17667	0.123669	-1136	-1038	-1047
0.18	0.126	-1135	-1038	-1048
0.18333	0.128331	-1135	-1037	-1048
0.18667	0.130669	-1136	-1037	-1048
0.19	0.133	-1136	-1037	-1048
0.19333	0.135331	-1137	-1037	-1048
0.19667	0.137669	-1137	-1037	-1048
0.2	0.14	-1138	-1037	-1048
0.20333	0.142331	-1138	-1037	-1048
0.20667	0.144669	-1138	-1037	-1048
0.21	0.147	-1137	-1037	-1048
0.21333	0.149331	-1136	-1037	-1048
0.21667	0.151669	-1136	-1037	-1048
0.22	0.154	-1137	-1037	-1048
0.22333	0.156331	-1137	-1037	-1048
0.22667	0.158669	-1137	-1037	-1048
0.23	0.161	-1138	-1038	-1048
0.23333	0.163331	-1138	-1038	-1048
0.23667	0.165669	-1139	-1037	-1048
0.24	0.168	-1139	-1037	-1048
0.24333	0.170331	-1140	-1037	-1048
0.24667	0.172669	-1139	-1037	-1048
0.25	0.175	-1138	-1037	-1048
0.25333	0.177331	-1137	-1037	-1048
0.25667	0.179669	-1137	-1037	-1048
0.26	0.182	-1137	-1037	-1048
0.26333	0.184331	-1136	-1037	-1048
0.26667	0.186669	-1135	-1038	-1048
0.27	0.189	-1134	-1038	-1048
0.27333	0.191331	-1134	-1038	-1047
0.27667	0.193669	-1133	-1038	-1047
0.28	0.196	-1133	-1038	-1047
0.28333	0.198331	-1132	-1037	-1047
0.28667	0.200669	-1133	-1037	-1047
0.29	0.203	-1133	-1037	-1047
0.29333	0.205331	-1133	-1036	-1047
0.29667	0.207669	-1134	-1036	-1047
0.3	0.21	-1134	-1036	-1047
0.30333	0.212331	-1133	-1036	-1047
0.30667	0.214669	-1133	-1036	-1047
0.31	0.217	-1133	-1036	-1047
0.31333	0.219331	-1134	-1036	-1047
0.31667	0.221669	-1134	-1036	-1047
0.32	0.224	-1135	-1036	-1046
0.32333	0.226331	-1136	-1036	-1046
0.32667	0.228669	-1136	-1036	-1046
0.33	0.231	-1137	-1036	-1047
0.33333	0.233331	-1137	-1036	-1047
0.33667	0.235669	-1137	-1036	-1048
0.34	0.238	-1136	-1037	-1048
0.34333	0.240331	-1136	-1037	-1048
0.34667	0.242669	-1136	-1037	-1048
0.35	0.245	-1137	-1037	-1048
0.35333	0.247331	-1137	-1037	-1048
0.35667	0.249669	-1137	-1037	-1048
0.36	0.252	-1138	-1037	-1048
0.36333	0.254331	-1138	-1037	-1048
0.36667	0.256669	-1139	-1037	-1048
0.37	0.259	-1139	-1037	-1048
0.37333	0.261331	-1139	-1037	-1048
0.37667	0.263669	-1139	-1037	-1048
0.38	0.266	-1139	-1037	-1048
0.38333	0.268331	-1138	-1037	-1048
0.38667	0.270669	-1137	-1037	-1048
0.39	0.273	-1136	-1037	-1047
0.39333	0.275331	-1136	-1038	-1047
0.39667	0.277669	-1135	-1038	-1047
0.4	0.28	-1135	-1038	-1047
0.40333	0.282331	-1136	-1037	-1047
0.40667	0.284669	-1136	-1037	-1047
0.41	0.287	-1137	-1037	-1047
0.41333	0.289331	-1137	-1036	-1047
0.41667	0.291669	-1136	-1036	-1047
0.42	0.294	-1136	-1036	-1047
0.42333	0.296331	-1136	-1036	-1047
0.42667	0.298669	-1137	-1036	-1047
0.43	0.301	-1137	-1036	-1048
0.43333	0.303331	-1137	-1036	-1048
0.43667	0.305669	-1137	-1036	-1048
0.44	0.308	-1136	-1036	-1048
0.44333	0.310331	-1135	-1037	-1048
0.44667	0.312669	-1135	-1037	-1048
0.45	0.315	-1134	-1036	-1048
0.45333	0.317331	-1134	-1036	-1048
0.45667	0.319669	-1133	-1036	-1048
0.46	0.322	-1132	-1036	-1048
0.46333	0.324331	-1133	-1036	-1048
0.46667	0.326669	-1133	-1036	-1048
0.47	0.329	-1134	-1036	-1048
0.47333	0.331331	-1135	-1036	-1048
0.47667	0.333669	-1136	-1036	-1048
0.48	0.336	-1136	-1036	-1048
0.48333	0.338331	-1137	-1036	-1048
0.48667	0.340669	-1138	-1036	-1048
0.49	0.343	-1139	-1036	-1048
0.49333	0.345331	-1139	-1036	-1047
0.49667	0.347669	-1139	-1036	-1047
0.5	0.35	-1139	-1036	-1047
0.50333	0.352331	-1139	-1036	-1047
0.50667	0.354669	-1138	-1036	-1047
0.51	0.357	-1138	-1036	-1047
0.51333	0.359331	-1137	-1035	-1047
0.51667	0.361669	-1136	-1035	-1048
0.52	0.364	-1135	-1035	-1048
0.52333	0.366331	-1135	-1035	-1048
0.52667	0.368669	-1134	-1036	-1048
0.53	0.371	-1133	-1036	-1048
0.53333	0.373331	-1133	-1036	-1048
0.53667	0.375669	-1132	-1037	-1048
0.54	0.378	-1132	-1037	-1048
0.54333	0.380331	-1131	-1037	-1048
0.54667	0.382669	-1130	-1037	-1049
0.55	0.385	-1130	-1037	-1049
0.55333	0.387331	-1130	-1037	-1049
0.55667	0.389669	-1130	-1037	-1049
0.56	0.392	-1131	-1037	-1048
0.56333	0.394331	-1132	-1037	-1048
0.56667	0.396669	-1133	-1037	-1048
0.57	0.399	-1134	-1037	-1048
0.57333	0.401331	-1135	-1037	-1048
0.57667	0.403669	-1136	-1036	-1048
0.58	0.406	-1137	-1036	-1047
0.58333	0.408331	-1137	-1036	-1047
0.58667	0.410669	-1138	-1036	-1047
0.59	0.413	-1138	-1036	-1046
0.59333	0.415331	-1137	-1036	-1046
0.59667	0.417669	-1137	-1036	-1046
0.6	0.42	-1136	-1036	-1047
0.60333	0.422331	-1135	-1036	-1047
0.60667	0.424669	-1135	-1036	-1047
0.61	0.427	-1135	-1036	-1047
0.61333	0.429331	-1135	-1036	-1047
0.61667	0.431669	-1135	-1036	-1047
0.62	0.434	-1136	-1036	-1047
0.62333	0.436331	-1137	-1036	-1047
0.62667	0.438669	-1137	-1035	-1047
0.63	0.441	-1137	-1035	-1047
0.63333	0.443331	-1137	-1035	-1048
0.63667	0.445669	-1136	-1035	-1048
0.64	0.448	-1136	-1035	-1047
0.64333	0.450331	-1136	-1035	-1047
0.64667	0.452669	-1136	-1035	-1047
0.65	0.455	-1136	-1035	-1047
0.65333	0.457331	-1135	-1035	-1047
0.65667	0.459669	-1134	-1036	-1047
0.66	0.462	-1134	-1036	-1047
0.66333	0.464331	-1133	-1035	-1047
0.66667	0.466669	-1133	-1035	-1047
0.67	0.469	-1132	-1035	-1047
0.67333	0.471331	-1132	-1035	-1047
0.67667	0.473669	-1132	-1035	-1047
0.68	0.476	-1132	-1035	-1046
0.68333	0.478331	-1132	-1036	-1046
0.68667	0.480669	-1133	-1036	-1046
0.69	0.483	-1134	-1036	-1046
0.69333	0.485331	-1135	-1036	-1046
0.69667	0.487669	-1136	-1036	-1046
0.7	0.49	-1137	-1036	-1046
0.70333	0.492331	-1137	-1036	-1046
0.70667	0.494669	-1138	-1036	-1046
0.71	0.497	-1138	-1036	-1046
0.71333	0.499331	-1139	-1036	-1046
0.71667	0.501669	-1138	-1035	-1046
0.72	0.504	-1137	-1035	-1047
0.72333	0.506331	-1137	-1035	-1047
0.72667	0.508669	-1137	-1035	-1047
0.73	0.511	-1137	-1035	-1047
0.73333	0.513331	-1138	-1036	-1047
0.73667	0.515669	-1138	-1036	-1048
0.74	0.518	-1138	-1035	-1048
0.74333	0.520331	-1138	-1035	-1048
0.74667	0.522669	-1138	-1036	-1048
0.75	0.525	-1138	-1036	-1048
0.75333	0.527331	-1137	-1036	-1048
0.75667	0.529669	-1136	-1036	-1048
0.76	0.532	-1135	-1037	-1048
0.76333	0.534331	-1135	-1037	-1048
0.76667	0.536669	-1135	-1037	-1048
0.77	0.539	-1135	-1037	-1048
0.77333	0.541331	-1136	-1037	-1048
0.77667	0.543669	-1136	-1037	-1048
0.78	0.546	-1137	-1037	-1048
0.78333	0.548331	-1137	-1037	-1047
0.78667	0.550669	-1138	-1037	-1048
0.79	0.553	-1138	-1037	-1048
0.79333	0.555331	-1138	-1037	-1048
0.79667	0.557669	-1139	-1036	-1048
0.8	0.56	-1139	-1036	-1048
0.80333	0.562331	-1138	-1037	-1048
0.80667	0.564669	-1138	-1036	-1047
0.81	0.567	-1137	-1036	-1047
0.81333	0.569331	-1137	-1036	-1047
0.81667	0.571669	-1138	-1036	-1047
0.82	0.574	-1138	-1036	-1047
0.82333	0.576331	-1138	-1036	-1047
0.82667	0.578669	-1138	-1036	-1047
0.83	0.581	-1138	-1036	-1047
0.83333	0.583331	-1138	-1036	-1047
0.83667	0.585669	-1139	-1035	-1046
0.84	0.588	-1139	-1035	-1046
0.84333	0.590331	-1139	-1034	-1046
0.84667	0.592669	-1138	-1034	-1046
0.85	0.595	-1138	-1034	-1047
0.85333	0.597331	-1137	-1035	-1047
0.85667	0.599669	-1136	-1035	-1046
0.86	0.602	-1135	-1035	-1046
0.86333	0.604331	-1135	-1035	-1045
0.86667	0.606669	-1135	-1035	-1045
0.87	0.609	-1135	-1035	-1045
0.87333	0.611331	-1136	-1035	-1045
0.87667	0.613669	-1136	-1035	-1045
0.88	0.616	-1137	-1035	-1045
0.88333	0.618331	-1137	-1036	-1045
0.88667	0.620669	-1137	-1036	-1045
0.89	0.623	-1137	-1036	-1045
0.89333	0.625331	-1137	-1035	-1045
0.89667	0.627669	-1137	-1036	-1045
0.9	0.63	-1137	-1036	-1046
0.90333	0.632331	-1137	-1036	-1046
0.90667	0.634669	-1137	-1036	-1046
0.91	0.637	-1136	-1036	-1047
0.91333	0.639331	-1135	-1036	-1047
0.91667	0.641669	-1135	-1037	-1047
0.92	0.644	-1135	-1037	-1047
0.92333	0.646331	-1136	-1037	-1047
0.92667	0.648669	-1136	-1037	-1047
0.93	0.651	-1137	-1037	-1048
0.93333	0.653331	-1137	-1038	-1048
0.93667	0.655669	-1138	-1038	-1048
0.94	0.658	-1138	-1038	-1048
0.94333	0.660331	-1139	-1037	-1048
0.94667	0.662669	-1139	-1037	-1048
0.95	0.665	-1139	-1037	-1048
0.95333	0.667331	-1140	-1037	-1048
0.95667	0.669669	-1140	-1037	-1048
0.96	0.672	-1140	-1037	-1048
0.96333	0.674331	-1140	-1037	-1048
0.96667	0.676669	-1140	-1036	-1048
0.97	0.679	-1140	-1036	-1048
0.97333	0.681331	-1140	-1036	-1048
0.97667	0.683669	-1140	-1036	-1048
0.98	0.686	-1139	-1037	-1048
0.98333	0.688331	-1138	-1037	-1048
0.98667	0.690669	-1137	-1037	-1048
0.99	0.693	-1136	-1037	-1048
0.99333	0.695331	-1136	-1037	-1047
0.99667	0.697669	-1135	-1037	-1047
1	0.7	-1134	-1037	-1047
1.00333	0.702331	-1134	-1037	-1047
1.00667	0.704669	-1134	-1037	-1047
1.01	0.707	-1134	-1037	-1047
1.01333	0.709331	-1134	-1038	-1047
1.01667	0.711669	-1135	-1038	-1047
1.02	0.714	-1135	-1038	-1047
1.02333	0.716331	-1135	-1038	-1047
1.02667	0.718669	-1135	-1038	-1047
1.03	0.721	-1136	-1038	-1047
1.03333	0.723331	-1135	-1038	-1047
1.03667	0.725669	-1134	-1038	-1047
1.04	0.728	-1134	-1038	-1046
1.04333	0.730331	-1134	-1038	-1046
1.04667	0.732669	-1135	-1037	-1046
1.05	0.735	-1135	-1037	-1046
1.05333	0.737331	-1136	-1037	-1046
1.05667	0.739669	-1136	-1037	-1047
1.06	0.742	-1137	-1037	-1047
1.06333	0.744331	-1137	-1037	-1047
1.06667	0.746669	-1137	-1037	-1048
1.07	0.749	-1136	-1037	-1048
1.07333	0.751331	-1135	-1037	-1048
1.07667	0.753669	-1135	-1037	-1048
1.08	0.756	-1135	-1037	-1048
1.08333	0.758331	-1134	-1037	-1048
1.08667	0.760669	-1133	-1037	-1048
1.09	0.763	-1133	-1037	-1047
1.09333	0.765331	-1133	-1037	-1047
1.09667	0.767669	-1134	-1037	-1047
1.1	0.77	-1134	-1037	-1048
1.10333	0.772331	-1134	-1037	-1048
1.10667	0.774669	-1135	-1037	-1048
1.11	0.777	-1134	-1038	-1049
1.11333	0.779331	-1134	-1038	-1049
1.11667	0.781669	-1133	-1038	-1048
1.12	0.784	-1133	-1039	-1048
1.12333	0.786331	-1134	-1039	-1048
1.12667	0.788669	-1135	-1039	-1048
1.13	0.791	-1135	-1039	-1048
1.13333	0.793331	-1136	-1039	-1048
1.13667	0.795669	-1136	-1039	-1048
1.14	0.798	-1136	-1039	-1048
1.14333	0.800331	-1136	-1039	-1048
1.14667	0.802669	-1136	-1039	-1048
1.15	0.805	-1136	-1039	-1048
1.15333	0.807331	-1134	-1039	-1048
1.15667	0.809669	-1134	-1039	-1048
1.16	0.812	-1134	-1039	-1049
1.16333	0.814331	-1134	-1039	-1049
1.16667	0.816669	-1135	-1039	-1049
1.17	0.819	-1135	-1039	-1049
1.17333	0.821331	-1136	-1039	-1049
1.17667	0.823669	-1136	-1039	-1049
1.18	0.826	-1136	-1040	-1048
1.18333	0.828331	-1135	-1040	-1048
1.18667	0.830669	-1134	-1040	-1048
1.19	0.833	-1133	-1040	-1048
1.19333	0.835331	-1132	-1040	-1048
1.19667	0.837669	-1132	-1040	-1048
1.2	0.84	-1132	-1040	-1048
1.20333	0.842331	-1132	-1040	-1049
1.20667	0.844669	-1131	-1039	-1049
1.21	0.847	-1131	-1039	-1049
1.21333	0.849331	-1132	-1039	-1049
1.21667	0.851669	-1133	-1039	-1049
1.22	0.854	-1134	-1039	-1049
1.22333	0.856331	-1135	-1040	-1049
1.22667	0.858669	-1135	-1040	-1049
1.23	0.861	-1135	-1040	-1049
1.23333	0.863331	-1135	-1040	-1049
1.23667	0.865669	-1135	-1040	-1049
1.24	0.868	-1135	-1040	-1049
1.24333	0.870331	-1136	-1039	-1049
1.24667	0.872669	-1136	-1039	-1049
1.25	0.875	-1137	-1040	-1049
1.25333	0.877331	-1137	-1040	-1049
1.25667	0.879669	-1138	-1040	-1050
1.26	0.882	-1138	-1040	-1050
1.26333	0.884331	-1138	-1041	-1050
1.26667	0.886669	-1139	-1041	-1050
1.27	0.889	-1139	-1041	-1050
1.27333	0.891331	-1138	-1042	-1051
1.27667	0.893669	-1138	-1042	-1051
1.28	0.896	-1136	-1042	-1051
1.28333	0.898331	-1136	-1042	-1051
1.28667	0.900669	-1135	-1042	-1051
1.29	0.903	-1135	-1041	-1051
1.29333	0.905331	-1134	-1041	-1051
1.29667	0.907669	-1134	-1041	-1051
1.3	0.91	-1133	-1041	-1051
1.30333	0.912331	-1134	-1041	-1051
1.30667	0.914669	-1134	-1041	-1051
1.31	0.917	-1135	-1041	-1051
1.31333	0.919331	-1135	-1041	-1051
1.31667	0.921669	-1136	-1041	-1051
1.32	0.924	-1136	-1041	-1052
1.32333	0.926331	-1136	-1041	-1052
1.32667	0.928669	-1135	-1041	-1052
1.33	0.931	-1134	-1041	-1051
1.33333	0.933331	-1134	-1041	-1051
1.33667	0.935669	-1134	-1041	-1051
1.34	0.938	-1134	-1042	-1051
1.34333	0.940331	-1135	-1042	-1051
1.34667	0.942669	-1135	-1042	-1051
1.35	0.945	-1135	-1042	-1051
1.35333	0.947331	-1134	-1042	-1051
1.35667	0.949669	-1133	-1043	-1051
1.36	0.952	-1133	-1043	-1051
1.36333	0.954331	-1133	-1043	-1051
1.36667	0.956669	-1133	-1044	-1051
1.37	0.959	-1134	-1044	-1051
1.37333	0.961331	-1134	-1044	-1052
1.37667	0.963669	-1135	-1044	-1052
1.38	0.966	-1134	-1043	-1052
1.38333	0.968331	-1134	-1043	-1052
1.38667	0.970669	-1133	-1043	-1052
1.39	0.973	-1132	-1043	-1052
1.39333	0.975331	-1131	-1043	-1052
1.39667	0.977669	-1131	-1044	-1052
1.4	0.98	-1131	-1044	-1051
1.40333	0.982331	-1131	-1044	-1051
1.40667	0.984669	-1132	-1044	-1050
1.41	0.987	-1132	-1044	-1050
1.41333	0.989331	-1132	-1044	-1050
1.41667	0.991669	-1132	-1045	-1050
1.42	0.994	-1132	-1045	-1050
1.42333	0.996331	-1132	-1045	-1051
1.42667	0.998669	-1133	-1045	-1051
1.43	1.001	-1134	-1045	-1051
1.43333	1.00333	-1135	-1045	-1052
1.43667	1.00567	-1136	-1045	-1052
1.44	1.008	-1136	-1045	-1052
1.44333	1.01033	-1136	-1045	-1052
1.44667	1.01267	-1136	-1044	-1052
1.45	1.015	-1136	-1044	-1052
1.45333	1.01733	-1135	-1044	-1052
1.45667	1.01967	-1134	-1044	-1052
1.46	1.022	-1134	-1044	-1052
1.46333	1.02433	-1134	-1044	-1052
1.46667	1.02667	-1134	-1044	-1052
1.47	1.029	-1135	-1044	-1052
1.47333	1.03133	-1135	-1043	-1052
1.47667	1.03367	-1136	-1043	-1052
1.48	1.036	-1137	-1043	-1052
1.48333	1.03833	-1137	-1044	-1052
1.48667	1.04067	-1137	-1044	-1052
1.49	1.043	-1136	-1045	-1052
1.49333	1.04533	-1136	-1045	-1052
1.49667	1.04767	-1137	-1045	-1052
1.5	1.05	-1137	-1045	-1052
1.50333	1.05233	-1137	-1045	-1052
1.50667	1.05467	-1138	-1045	-1052
1.51	1.057	-1138	-1045	-1052
1.51333	1.05933	-1138	-1045	-1052
1.51667	1.06167	-1139	-1045	-1052
1.52	1.064	-1139	-1045	-1052
1.52333	1.06633	-1139	-1046	-1052
1.52667	1.06867	-1139	-1046	-1052
1.53	1.071	-1138	-1046	-1052
1.53333	1.07333	-1137	-1046	-1052
1.53667	1.07567	-1137	-1046	-1052
1.54	1.078	-1137	-1046	-1053
1.54333	1.08033	-1137	-1045	-1053
1.54667	1.08267	-1138	-1045	-1053
1.55	1.085	-1138	-1045	-1053
1.55333	1.08733	-1138	-1045	-1053
1.55667	1.08967	-1139	-1044	-1053
1.56	1.092	-1139	-1044	-1053
1.56333	1.09433	-1139	-1044	-1053
1.56667	1.09667	-1139	-1044	-1054
1.57	1.099	-1139	-1044	-1054
1.57333	1.10133	-1139	-1044	-1055
1.57667	1.10367	-1140	-1044	-1055
1.58	1.106	-1140	-1044	-1055
1.58333	1.10833	-1140	-1045	-1055
1.58667	1.11067	-1140	-1045	-1056
1.59	1.113	-1140	-1045	-1056
1.59333	1.11533	-1140	-1045	-1056
1.59667	1.11767	-1140	-1045	-1055
1.6	1.12	-1140	-1045	-1055
1.60333	1.12233	-1140	-1045	-1055
1.60667	1.12467	-1140	-1045	-1055
1.61	1.127	-1140	-1045	-1056
1.61333	1.12933	-1140	-1045	-1056
1.61667	1.13167	-1139	-1046	-1056
1.62	1.134	-1138	-1046	-1056
1.62333	1.13633	-1137	-1046	-1056
1.62667	1.13867	-1136	-1046	-1056
1.63	1.141	-1135	-1046	-1056
1.63333	1.14333	-1135	-1047	-1056
1.63667	1.14567	-1135	-1047	-1055
1.64	1.148	-1135	-1047	-1056
1.64333	1.15033	-1136	-1047	-1056
1.64667	1.15267	-1136	-1046	-1056
1.65	1.155	-1137	-1046	-1056
1.65333	1.15733	-1137	-1046	-1056
1.65667	1.15967	-1137	-1046	-1055
1.66	1.162	-1137	-1046	-1055
1.66333	1.16433	-1137	-1047	-1055
1.66667	1.16667	-1137	-1047	-1056
1.67	1.169	-1136	-1047	-1056
1.67333	1.17133	-1135	-1047	-1056
1.67667	1.17367	-1134	-1047	-1056
1.68	1.176	-1135	-1048	-1056
1.68333	1.17833	-1135	-1048	-1057
1.68667	1.18067	-1136	-1049	-1057
1.69	1.183	-1136	-1049	-1058
1.69333	1.18533	-1137	-1049	-1058
1.69667	1.18767	-1137	-1049	-1058
1.7	1.19	-1138	-1049	-1058
1.70333	1.19233	-1138	-1049	-1058
1.70667	1.19467	-1138	-1049	-1058
1.71	1.197	-1139	-1049	-1058
1.71333	1.19933	-1139	-1049	-1057
1.71667	1.20167	-1139	-1049	-1057
1.72	1.204	-1139	-1049	-1056
1.72333	1.20633	-1139	-1049	-1056
1.72667	1.20867	-1140	-1049	-1056
1.73	1.211	-1140	-1049	-1056
1.73333	1.21333	-1140	-1049	-1057
1.73667	1.21567	-1140	-1049	-1057
1.74	1.218	-1140	-1049	-1058
1.74333	1.22033	-1139	-1049	-1058
1.74667	1.22267	-1138	-1049	-1058
1.75	1.225	-1137	-1049	-1059
1.75333	1.22733	-1137	-1049	-1058
1.75667	1.22967	-1137	-1049	-1058
1.76	1.232	-1137	-1049	-1058
1.76333	1.23433	-1138	-1049	-1058
1.76667	1.23667	-1138	-1050	-1058
1.77	1.239	-1138	-1050	-1058
1.77333	1.24133	-1139	-1050	-1058
1.77667	1.24367	-1139	-1051	-1057
1.78	1.246	-1139	-1051	-1057
1.78333	1.24833	-1139	-1051	-1057
1.78667	1.25067	-1138	-1051	-1057
1.79	1.253	-1138	-1051	-1057
1.79333	1.25533	-1137	-1051	-1057
1.79667	1.25767	-1136	-1051	-1058
1.8	1.26	-1135	-1051	-1058
1.80333	1.26233	-1134	-1051	-1058
1.80667	1.26467	-1134	-1051	-1059
1.81	1.267	-1135	-1052	-1059
1.81333	1.26933	-1135	-1052	-1059
1.81667	1.27167	-1136	-1051	-1059
1.82	1.274	-1137	-1051	-1059
1.82333	1.27633	-1137	-1051	-1060
1.82667	1.27867	-1137	-1051	-1060
1.83	1.281	-1138	-1051	-1060
1.83333	1.28333	-1138	-1052	-1060
1.83667	1.28567	-1139	-1053	-1060
1.84	1.288	-1139	-1053	-1060
1.84333	1.29033	-1140	-1053	-1060
1.84667	1.29267	-1140	-1053	-1060
1.85	1.295	-1140	-1053	-1060
1.85333	1.29733	-1140	-1053	-1060
1.85667	1.29967	-1140	-1053	-1060
1.86	1.302	-1140	-1053	-1060
1.86333	1.30433	-1140	-1053	-1060
1.86667	1.30667	-1140	-1053	-1059
1.87	1.309	-1139	-1053	-1059
1.87333	1.31133	-1138	-1052	-1059
1.87667	1.31367	-1138	-1052	-1059
1.88	1.316	-1137	-1052	-1059
1.88333	1.31833	-1137	-1052	-1058
1.88667	1.32067	-1138	-1052	-1058
1.89	1.323	-1138	-1052	-1058
1.89333	1.32533	-1138	-1052	-1059
1.89667	1.32767	-1139	-1052	-1059
1.9	1.33	-1139	-1051	-1059
1.90333	1.33233	-1139	-1051	-1060
1.90667	1.33467	-1140	-1051	-1060
1.91	1.337	-1140	-1051	-1060
1.91333	1.33933	-1139	-1050	-1060
1.91667	1.34167	-1139	-1050	-1060
1.92	1.344	-1137	-1050	-1060
1.92333	1.34633	-1136	-1050	-1060
1.92667	1.34867	-1135	-1050	-1060
1.93	1.351	-1135	-1050	-1060
1.93333	1.35333	-1135	-1050	-1060
1.93667	1.35567	-1135	-1050	-1060
1.94	1.358	-1134	-1050	-1060
1.94333	1.36033	-1134	-1050	-1060
1.94667	1.36267	-1133	-1051	-1060
1.95	1.365	-1133	-1051	-1061
1.95333	1.36733	-1132	-1051	-1061
1.95667	1.36967	-1131	-1051	-1061
1.96	1.372	-1131	-1051	-1061
1.96333	1.37433	-1131	-1051	-1061
1.96667	1.37667	-1131	-1051	-1061
1.97	1.379	-1132	-1051	-1062
1.97333	1.38133	-1132	-1050	-1062
1.97667	1.38367	-1132	-1050	-1062
1.98	1.386	-1132	-1050	-1062
1.98333	1.38833	-1132	-1050	-1062
1.98667	1.39067	-1133	-1050	-1062
1.99	1.393	-1134	-1050	-1061
1.99333	1.39533	-1134	-1050	-1061
1.99667	1.39767	-1135	-1050	-1061
2	1.4	-1136	-1051	-1061
2.00333	1.40233	-1137	-1051	-1061
2.00667	1.40467	-1137	-1052	-1061
2.01	1.407	-1138	-1052	-1060
2.01333	1.40933	-1138	-1052	-1060
2.01667	1.41167	-1139	-1052	-1060
2.02	1.414	-1139	-1052	-1060
2.02333	1.41633	-1139	-1052	-1060
2.02667	1.41867	-1139	-1052	-1060
2.03	1.421	-1140	-1053	-1061
2.03333	1.42333	-1140	-1053	-1061
2.03667	1.42567	-1140	-1053	-1061
2.04	1.428	-1140	-1053	-1061
2.04333	1.43033	-1140	-1053	-1061
2.04667	1.43267	-1140	-1053	-1061
2.05	1.435	-1139	-1053	-1061
2.05333	1.43733	-1138	-1053	-1062
2.05667	1.43967	-1137	-1053	-1062
2.06	1.442	-1136	-1053	-1062
2.06333	1.44433	-1136	-1053	-1062
2.06667	1.44667	-1136	-1053	-1063
2.07	1.449	-1136	-1053	-1063
2.07333	1.45133	-1135	-1053	-1063
2.07667	1.45367	-1134	-1053	-1063
2.08	1.456	-1134	-1054	-1064
2.08333	1.45833	-1133	-1054	-1064
2.08667	1.46067	-1132	-1055	-1064
2.09	1.463	-1132	-1055	-1064
2.09333	1.46533	-1132	-1055	-1063
2.09667	1.46767	-1133	-1055	-1063
2.1	1.47	-1134	-1055	-1063
2.10333	1.47233	-1135	-1056	-1063
2.10667	1.47467	-1136	-1055	-1063
2.11	1.477	-1136	-1055	-1063
2.11333	1.47933	-1137	-1055	-1062
2.11667	1.48167	-1138	-1055	-1062
2.12	1.484	-1138	-1055	-1062
2.12333	1.48633	-1138	-1055	-1062
2.12667	1.48867	-1138	-1055	-1062
2.13	1.491	-1138	-1055	-1062
2.13333	1.49333	-1138	-1055	-1062
2.13667	1.49567	-1137	-1056	-1062
2.14	1.498	-1136	-1056	-1062
2.14333	1.50033	-1135	-1056	-1062
2.14667	1.50267	-1135	-1055	-1062
2.15	1.505	-1135	-1055	-1062
2.15333	1.50733	-1135	-1055	-1062
2.15667	1.50967	-1136	-1055	-1062
2.16	1.512	-1136	-1056	-1062
2.16333	1.51433	-1137	-1056	-1062
2.16667	1.51667	-1137	-1056	-1062
2.17	1.519	-1137	-1056	-1062
2.17333	1.52133	-1137	-1056	-1062
2.17667	1.52367	-1138	-1057	-1062
2.18	1.526	-1138	-1057	-1062
2.18333	1.52833	-1137	-1057	-1062
2.18667	1.53067	-1136	-1056	-1062
2.19	1.533	-1136	-1056	-1062
2.19333	1.53533	-1135	-1056	-1062
2.19667	1.53767	-1135	-1057	-1062
2.2	1.54	-1136	-1057	-1062
2.20333	1.54233	-1136	-1057	-1062
2.20667	1.54467	-1137	-1057	-1062
2.21	1.547	-1137	-1057	-1062
2.21333	1.54933	-1138	-1056	-1062
2.21667	1.55167	-1138	-1056	-1062
2.22	1.554	-1137	-1056	-1063
2.22333	1.55633	-1136	-1056	-1063
2.22667	1.55867	-1136	-1056	-1063
2.23	1.561	-1135	-1055	-1063
2.23333	1.56333	-1135	-1055	-1063
2.23667	1.56567	-1134	-1056	-1063
2.24	1.568	-1133	-1056	-1063
2.24333	1.57033	-1133	-1056	-1063
2.24667	1.57267	-1134	-1055	-1063
2.25	1.575	-1134	-1055	-1064
2.25333	1.57733	-1134	-1055	-1064
2.25667	1.57967	-1134	-1055	-1064
2.26	1.582	-1134	-1055	-1064
2.26333	1.58433	-1135	-1055	-1064
2.26667	1.58667	-1135	-1055	-1064
2.27	1.589	-1136	-1055	-1064
2.27333	1.59133	-1137	-1055	-1064
2.27667	1.59367	-1137	-1055	-1064
2.28	1.596	-1138	-1055	-1064
2.28333	1.59833	-1138	-1055	-1064
2.28667	1.60067	-1139	-1055	-1064
2.29	1.603	-1139	-1055	-1064
2.29333	1.60533	-1139	-1055	-1064
2.29667	1.60767	-1139	-1055	-1064
2.3	1.61	-1138	-1055	-1064
2.30333	1.61233	-1138	-1055	-1064
2.30667	1.61467	-1138	-1055	-1064
2.31	1.617	-1138	-1055	-1064
2.31333	1.61933	-1138	-1055	-1064
2.31667	1.62167	-1138	-1055	-1064
2.32	1.624	-1138	-1056	-1064
2.32333	1.62633	-1139	-1056	-1063
2.32667	1.62867	-1139	-1056	-1063
2.33	1.631	-1139	-1056	-1063
2.33333	1.63333	-1139	-1056	-1063
2.33667	1.63567	-1139	-1056	-1063
2.34	1.638	-1139	-1056	-1063
2.34333	1.64033	-1138	-1056	-1063
2.34667	1.64267	-1138	-1057	-1064
2.35	1.645	-1137	-1057	-1064
2.35333	1.64733	-1136	-1057	-1064
2.35667	1.64967	-1136	-1057	-1065
2.36	1.652	-1135	-1057	-1064
2.36333	1.65433	-1135	-1057	-1064
2.36667	1.65667	-1135	-1057	-1064
2.37	1.659	-1136	-1056	-1064
2.37333	1.66133	-1136	-1056	-1064
2.37667	1.66367	-1136	-1056	-1064
2.38	1.666	-1137	-1057	-1065
2.38333	1.66833	-1136	-1057	-1065
2.38667	1.67067	-1136	-1057	-1065
2.39	1.673	-1136	-1057	-1065
2.39333	1.67533	-1135	-1058	-1065
2.39667	1.67767	-1134	-1058	-1065
2.4	1.68	-1134	-1058	-1066
2.40333	1.68233	-1134	-1059	-1066
2.40667	1.68467	-1134	-1059	-1066
2.41	1.687	-1135	-1059	-1067
2.41333	1.68933	-1135	-1060	-1067
2.41667	1.69167	-1135	-1060	-1067
2.42	1.694	-1134	-1060	-1068
2.42333	1.69633	-1134	-1060	-1067
2.42667	1.69867	-1133	-1061	-1067
2.43	1.701	-1133	-1061	-1067
2.43333	1.70333	-1132	-1061	-1067
2.43667	1.70567	-1132	-1061	-1067
2.44	1.708	-1132	-1060	-1067
2.44333	1.71033	-1132	-1060	-1067
2.44667	1.71267	-1133	-1060	-1067
2.45	1.715	-1134	-1060	-1067
2.45333	1.71733	-1135	-1059	-1066
2.45667	1.71967	-1134	-1059	-1066
2.46	1.722	-1134	-1060	-1066
2.46333	1.72433	-1134	-1059	-1066
2.46667	1.72667	-1133	-1059	-1066
2.47	1.729	-1133	-1059	-1066
2.47333	1.73133	-1134	-1059	-1066
2.47667	1.73367	-1135	-1059	-1066
2.48	1.736	-1135	-1059	-1066
2.48333	1.73833	-1136	-1059	-1066
2.48667	1.74067	-1137	-1059	-1066
2.49	1.743	-1137	-1059	-1066
2.49333	1.74533	-1138	-1059	-1066
2.49667	1.74767	-1138	-1060	-1066
2.5	1.75	-1139	-1060	-1067
2.50333	1.75233	-1139	-1060	-1067
2.50667	1.75467	-1139	-1060	-1067
2.51	1.757	-1139	-1060	-1068
2.51333	1.75933	-1139	-1061	-1068
2.51667	1.76167	-1138	-1061	-1067
2.52	1.764	-1138	-1061	-1067
2.52333	1.76633	-1136	-1061	-1067
2.52667	1.76867	-1135	-1061	-1067
2.53	1.771	-1135	-1061	-1068
2.53333	1.77333	-1135	-1060	-1067
2.53667	1.77567	-1135	-1060	-1067
2.54	1.778	-1136	-1060	-1067
2.54333	1.78033	-1136	-1060	-1067
2.54667	1.78267	-1137	-1060	-1067
2.55	1.785	-1137	-1060	-1068
2.55333	1.78733	-1137	-1060	-1068
2.55667	1.78967	-1136	-1060	-1068
2.56	1.792	-1136	-1060	-1068
2.56333	1.79433	-1136	-1060	-1068
2.56667	1.79667	-1137	-1060	-1068
2.57	1.799	-1137	-1060	-1068
2.57333	1.80133	-1137	-1060	-1068
2.57667	1.80367	-1138	-1060	-1068
2.58	1.806	-1138	-1060	-1068
2.58333	1.80833	-1139	-1060	-1068
2.58667	1.81067	-1139	-1060	-1068
2.59	1.813	-1139	-1060	-1068
2.59333	1.81533	-1139	-1060	-1068
2.59667	1.81767	-1138	-1061	-1068
2.6	1.82	-1137	-1061	-1069
2.60333	1.82233	-1137	-1061	-1069
2.60667	1.82467	-1136	-1062	-1069
2.61	1.827	-1137	-1062	-1069
2.61333	1.82933	-1137	-1062	-1069
2.61667	1.83167	-1137	-1063	-1069
2.62	1.834	-1138	-1063	-1069
2.62333	1.83633	-1138	-1063	-1069
2.62667	1.83867	-1139	-1063	-1069
2.63	1.841	-1139	-1063	-1069
2.63333	1.84333	-1139	-1062	-1069
2.63667	1.84567	-1139	-1062	-1069
2.64	1.848	-1138	-1061	-1069
2.64333	1.85033	-1137	-1061	-1069
2.64667	1.85267	-1137	-1060	-1069
2.65	1.855	-1137	-1060	-1068
2.65333	1.85733	-1138	-1060	-1068
2.65667	1.85967	-1138	-1060	-1069
2.66	1.862	-1138	-1060	-1069
2.66333	1.86433	-1139	-1060	-1069
2.66667	1.86667	-1139	-1060	-1070
2.67	1.869	-1139	-1060	-1070
2.67333	1.87133	-1139	-1060	-1070
2.67667	1.87367	-1139	-1060	-1070
2.68	1.876	-1139	-1060	-1070
2.68333	1.87833	-1138	-1060	-1070
2.68667	1.88067	-1138	-1061	-1070
2.69	1.883	-1137	-1061	-1070
2.69333	1.88533	-1137	-1061	-1070
2.69667	1.88767	-1138	-1061	-1069
2.7	1.89	-1138	-1062	-1069
2.70333	1.89233	-1138	-1062	-1069
2.70667	1.89467	-1138	-1062	-1069
2.71	1.897	-1138	-1062	-1069
2.71333	1.89933	-1137	-1062	-1069
2.71667	1.90167	-1136	-1062	-1070
2.72	1.904	-1135	-1062	-1070
2.72333	1.90633	-1134	-1062	-1070
2.72667	1.90867	-1134	-1062	-1070
2.73	1.911	-1134	-1061	-1070
2.73333	1.91333	-1134	-1061	-1070
2.73667	1.91567	-1135	-1061	-1071
2.74	1.918	-1135	-1061	-1071
2.74333	1.92033	-1134	-1061	-1071
2.74667	1.92267	-1133	-1062	-1071
2.75	1.925	-1133	-1062	-1071
2.75333	1.92733	-1134	-1062	-1071
2.75667	1.92967	-1134	-1062	-1070
2.76	1.932	-1135	-1062	-1070
2.76333	1.93433	-1136	-1062	-1070
2.76667	1.93667	-1136	-1062	-1070
2.77	1.939	-1137	-1062	-1070
2.77333	1.94133	-1138	-1062	-1070
2.77667	1.94367	-1138	-1062	-1070
2.78	1.946	-1138	-1062	-1071
2.78333	1.94833	-1138	-1062	-1071
2.78667	1.95067	-1138	-1062	-1071
2.79	1.953	-1137	-1062	-1071
2.79333	1.95533	-1136	-1062	-1071
2.79667	1.95767	-1135	-1062	-1070
2.8	1.96	-1133	-1062	-1070
2.80333	1.96233	-1133	-1062	-1070
2.80667	1.96467	-1133	-1062	-1070
2.81	1.967	-1133	-1063	-1070
2.81333	1.96933	-1134	-1063	-1070
2.81667	1.97167	-1134	-1063	-1069
2.82	1.974	-1135	-1063	-1069
2.82333	1.97633	-1136	-1063	-1069
2.82667	1.97867	-1135	-1063	-1069
2.83	1.981	-1135	-1063	-1069
2.83333	1.98333	-1134	-1062	-1069
2.83667	1.98567	-1134	-1062	-1069
2.84	1.988	-1135	-1062	-1070
2.84333	1.99033	-1135	-1062	-1070
2.84667	1.99267	-1136	-1062	-1070
2.85	1.995	-1136	-1062	-1071
2.85333	1.99733	-1135	-1062	-1071
2.85667	1.99967	-1136	-1061	-1071
2.86	2.002	-1136	-1061	-1071
2.86333	2.00433	-1135	-1062	-1071
2.86667	2.00667	-1134	-1062	-1071
2.87	2.009	-1134	-1062	-1070
2.87333	2.01133	-1134	-1062	-1070
2.87667	2.01367	-1134	-1062	-1070
2.88	2.016	-1135	-1062	-1069
2.88333	2.01833	-1136	-1062	-1069
2.88667	2.02067	-1136	-1062	-1069
2.89	2.023	-1137	-1062	-1070
2.89333	2.02533	-1137	-1062	-1070
2.89667	2.02767	-1137	-1062	-1069
2.9	2.03	-1136	-1063	-1069
2.90333	2.03233	-1136	-1063	-1070
2.90667	2.03467	-1135	-1063	-1070
2.91	2.037	-1134	-1063	-1070
2.91333	2.03933	-1134	-1063	-1070
2.91667	2.04167	-1134	-1063	-1070
2.92	2.044	-1135	-1063	-1070
2.92333	2.04633	-1136	-1063	-1071
2.92667	2.04867	-1136	-1063	-1071
2.93	2.051	-1137	-1064	-1071
2.93333	2.05333	-1137	-1064	-1070
2.93667	2.05567	-1136	-1063	-1070
2.94	2.058	-1136	-1063	-1070
2.94333	2.06033	-1136	-1063	-1070
2.94667	2.06267	-1136	-1063	-1070
2.95	2.065	-1136	-1063	-1069
2.95333	2.06733	-1137	-1063	-1069
2.95667	2.06967	-1137	-1063	-1069
2.96	2.072	-1138	-1064	-1069
2.96333	2.07433	-1138	-1064	-1069
2.96667	2.07667	-1138	-1064	-1069
2.97	2.079	-1137	-1064	-1069
2.97333	2.08133	-1136	-1064	-1069
2.97667	2.08367	-1135	-1064	-1069
2.98	2.086	-1135	-1064	-1069
2.98333	2.08833	-1135	-1064	-1070
2.98667	2.09067	-1135	-1064	-1070
2.99	2.093	-1135	-1064	-1070
2.99333	2.09533	-1135	-1064	-1070
2.99667	2.09767	-1135	-1064	-1070
3	2.1	-1134	-1064	-1070
3.00333	2.10233	-1134	-1064	-1070
3.00667	2.10467	-1134	-1065	-1070
3.01	2.107	-1133	-1065	-1069
3.01333	2.10933	-1133	-1064	-1069
3.01667	2.11167	-1132	-1064	-1070
3.02	2.114	-1132	-1064	-1070
3.02333	2.11633	-1132	-1064	-1070
3.02667	2.11867	-1132	-1064	-1070
3.03	2.121	-1131	-1064	-1070
3.03333	2.12333	-1131	-1064	-1070
3.03667	2.12567	-1131	-1064	-1069
3.04	2.128	-1131	-1064	-1069
3.04333	2.13033	-1132	-1064	-1070
3.04667	2.13267	-1133	-1064	-1070
3.05	2.135	-1134	-1064	-1070
3.05333	2.13733	-1135	-1065	-1070
3.05667	2.13967	-1136	-1065	-1070
3.06	2.142	-1136	-1065	-1070
3.06333	2.14433	-1137	-1066	-1070
3.06667	2.14667	-1136	-1066	-1070
3.07	2.149	-1136	-1066	-1070
3.07333	2.15133	-1135	-1066	-1070
3.07667	2.15367	-1134	-1066	-1070
3.08	2.156	-1134	-1066	-1070
3.08333	2.15833	-1134	-1066	-1070
3.08667	2.16067	-1134	-1066	-1070
3.09	2.163	-1133	-1066	-1071
3.09333	2.16533	-1133	-1066	-1071
3.09667	2.16767	-1132	-1066	-1071
3.1	2.17	-1132	-1066	-1071
3.10333	2.17233	-1131	-1066	-1071
3.10667	2.17467	-1130	-1066	-1071
3.11	2.177	-1130	-1066	-1070
3.11333	2.17933	-1130	-1066	-1070
3.11667	2.18167	-1130	-1066	-1070
3.12	2.184	-1130	-1066	-1070
3.12333	2.18633	-1130	-1066	-1070
3.12667	2.18867	-1130	-1066	-1070
3.13	2.191	-1130	-1066	-1070
3.13333	2.19333	-1131	-1066	-1070
3.13667	2.19567	-1132	-1066	-1070
3.14	2.198	-1131	-1066	-1070
3.14333	2.20033	-1131	-1066	-1070
3.14667	2.20267	-1131	-1065	-1070
3.15	2.205	-1131	-1065	-1070
3.15333	2.20733	-1132	-1065	-1071
3.15667	2.20967	-1132	-1065	-1071
3.16	2.212	-1133	-1065	-1071
3.16333	2.21433	-1132	-1065	-1072
3.16667	2.21667	-1132	-1065	-1072
3.17	2.219	-1132	-1065	-1073
3.17333	2.22133	-1133	-1065	-1073
3.17667	2.22367	-1134	-1066	-1073
3.18	2.226	-1135	-1066	-1073
3.18333	2.22833	-1135	-1067	-1073
3.18667	2.23067	-1136	-1067	-1073
3.19	2.233	-1136	-1067	-1072
3.19333	2.23533	-1137	-1067	-1072
3.19667	2.23767	-1137	-1066	-1072
3.2	2.24	-1136	-1066	-1072
3.20333	2.24233	-1135	-1066	-1072
3.20667	2.24467	-1134	-1065	-1072
3.21	2.247	-1134	-1065	-1071
3.21333	2.24933	-1135	-1065	-1071
3.21667	2.25167	-1135	-1065	-1071
3.22	2.254	-1136	-1065	-1071
3.22333	2.25633	-1136	-1065	-1071
3.22667	2.25867	-1137	-1065	-1071
3.23	2.261	-1136	-1066	-1070
3.23333	2.26333	-1135	-1066	-1070
3.23667	2.26567	-1135	-1066	-1071
3.24	2.268	-1134	-1066	-1071
3.24333	2.27033	-1133	-1066	-1071
3.24667	2.27267	-1132	-1066	-1071
3.25	2.275	-1132	-1066	-1071
3.25333	2.27733	-1133	-1065	-1071
3.25667	2.27967	-1133	-1065	-1071
3.26	2.282	-1134	-1065	-1071
3.26333	2.28433	-1135	-1066	-1071
3.26667	2.28667	-1136	-1066	-1072
3.27	2.289	-1137	-1066	-1072
3.27333	2.29133	-1137	-1066	-1072
3.27667	2.29367	-1137	-1066	-1072
3.28	2.296	-1137	-1067	-1072
3.28333	2.29833	-1137	-1067	-1072
3.28667	2.30067	-1136	-1067	-1072
3.29	2.303	-1137	-1067	-1073
3.29333	2.30533	-1137	-1067	-1073
3.29667	2.30767	-1138	-1067	-1073
3.3	2.31	-1138	-1067	-1073
3.30333	2.31233	-1138	-1067	-1072
3.30667	2.31467	-1138	-1066	-1072
3.31	2.317	-1139	-1067	-1072
3.31333	2.31933	-1139	-1067	-1072
3.31667	2.32167	-1139	-1067	-1072
3.32	2.324	-1139	-1066	-1072
3.32333	2.32633	-1138	-1066	-1072
3.32667	2.32867	-1138	-1066	-1072
3.33	2.331	-1138	-1066	-1072
3.33333	2.33333	-1138	-1066	-1072
3.33667	2.33567	-1138	-1065	-1072
3.34	2.338	-1138	-1065	-1072
3.34333	2.34033	-1138	-1065	-1072
3.34667	2.34267	-1138	-1066	-1072
3.35	2.345	-1139	-1066	-1072
3.35333	2.34733	-1139	-1067	-1072
3.35667	2.34967	-1139	-1067	-1072
3.36	2.352	-1139	-1067	-1072
3.36333	2.35433	-1139	-1067	-1072
3.36667	2.35667	-1139	-1067	-1072
3.37	2.359	-1138	-1067	-1072
3.37333	2.36133	-1137	-1067	-1072
3.37667	2.36367	-1136	-1067	-1072
3.38	2.366	-1136	-1067	-1072
3.38333	2.36833	-1135	-1067	-1072
3.38667	2.37067	-1134	-1067	-1072
3.39	2.373	-1133	-1067	-1072
3.39333	2.37533	-1133	-1067	-1072
3.39667	2.37767	-1134	-1067	-1072
3.4	2.38	-1134	-1067	-1072
3.40333	2.38233	-1135	-1067	-1072
3.40667	2.38467	-1134	-1067	-1073
3.41	2.387	-1134	-1067	-1073
3.41333	2.38933	-1134	-1067	-1072
3.41667	2.39167	-1135	-1067	-1072
3.42	2.394	-1135	-1067	-1072
3.42333	2.39633	-1136	-1068	-1073
3.42667	2.39867	-1136	-1068	-1073
3.43	2.401	-1137	-1068	-1073
3.43333	2.40333	-1138	-1068	-1073
3.43667	2.40567	-1138	-1068	-1073
3.44	2.408	-1139	-1068	-1073
3.44333	2.41033	-1139	-1068	-1073
3.44667	2.41267	-1139	-1069	-1073
3.45	2.415	-1138	-1069	-1073
3.45333	2.41733	-1137	-1069	-1072
3.45667	2.41967	-1137	-1069	-1072
3.46	2.422	-1137	-1069	-1072
3.46333	2.42433	-1137	-1069	-1072
3.46667	2.42667	-1137	-1069	-1073
3.47	2.429	-1137	-1069	-1073
3.47333	2.43133	-1138	-1069	-1073
3.47667	2.43367	-1138	-1068	-1073
3.48	2.436	-1139	-1068	-1073
3.48333	2.43833	-1139	-1068	-1073
3.48667	2.44067	-1139	-1068	-1073
3.49	2.443	-1139	-1068	-1072
3.49333	2.44533	-1139	-1068	-1072
3.49667	2.44767	-1138	-1068	-1072
3.5	2.45	-1138	-1068	-1072
3.50333	2.45233	-1137	-1068	-1072
3.50667	2.45467	-1136	-1068	-1072
3.51	2.457	-1135	-1068	-1072
3.51333	2.45933	-1135	-1068	-1072
3.51667	2.46167	-1136	-1068	-1073
3.52	2.464	-1136	-1068	-1073
3.52333	2.46633	-1137	-1068	-1072
3.52667	2.46867	-1137	-1069	-1072
3.53	2.471	-1137	-1069	-1072
3.53333	2.47333	-1137	-1069	-1071
3.53667	2.47567	-1136	-1069	-1071
3.54	2.478	-1136	-1068	-1071
3.54333	2.48033	-1136	-1068	-1071
3.54667	2.48267	-1137	-1068	-1071
3.55	2.485	-1137	-1068	-1071
3.55333	2.48733	-1137	-1068	-1072
3.55667	2.48967	-1138	-1068	-1072
3.56	2.492	-1138	-1068	-1072
3.56333	2.49433	-1138	-1068	-1072
3.56667	2.49667	-1138	-1068	-1072
3.57	2.499	-1139	-1069	-1072
3.57333	2.50133	-1139	-1069	-1072
3.57667	2.50367	-1138	-1069	-1073
3.58	2.506	-1138	-1069	-1073
3.58333	2.50833	-1136	-1069	-1072
3.58667	2.51067	-1135	-1070	-1073
3.59	2.513	-1134	-1070	-1073
3.59333	2.51533	-1134	-1070	-1073
3.59667	2.51767	-1135	-1070	-1073
3.6	2.52	-1135	-1070	-1073
3.60333	2.52233	-1136	-1070	-1073
3.60667	2.52467	-1136	-1070	-1073
3.61	2.527	-1136	-1070	-1073
3.61333	2.52933	-1136	-1070	-1073
3.61667	2.53167	-1135	-1070	-1073
3.62	2.534	-1135	-1069	-1074
3.62333	2.53633	-1134	-1069	-1074
3.62667	2.53867	-1134	-1069	-1074
3.63	2.541	-1133	-1069	-1074
3.63333	2.54333	-1133	-1068	-1073
3.63667	2.54567	-1133	-1068	-1073
3.64	2.548	-1133	-1068	-1073
3.64333	2.55033	-1133	-1069	-1073
3.64667	2.55267	-1132	-1069	-1073
3.65	2.555	-1133	-1069	-1073
3.65333	2.55733	-1133	-1069	-1073
3.65667	2.55967	-1134	-1069	-1073
3.66	2.562	-1134	-1069	-1073
3.66333	2.56433	-1134	-1069	-1073
3.66667	2.56667	-1135	-1069	-1073
3.67	2.569	-1135	-1069	-1073
3.67333	2.57133	-1135	-1069	-1073
3.67667	2.57367	-1134	-1069	-1073
3.68	2.576	-1134	-1069	-1073
3.68333	2.57833	-1133	-1069	-1073
3.68667	2.58067	-1134	-1069	-1073
3.69	2.583	-1134	-1069	-1073
3.69333	2.58533	-1135	-1069	-1073
3.69667	2.58767	-1136	-1069	-1073
3.7	2.59	-1137	-1069	-1073
3.70333	2.59233	-1137	-1069	-1073
3.70667	2.59467	-1138	-1069	-1073
3.71	2.597	-1138	-1069	-1073
3.71333	2.59933	-1139	-1069	-1073
3.71667	2.60167	-1139	-1069	-1073
3.72	2.604	-1139	-1069	-1073
3.72333	2.60633	-1140	-1069	-1072
3.72667	2.60867	-1140	-1069	-1072
3.73	2.611	-1140	-1069	-1072
3.73333	2.61333	-1140	-1069	-1072
3.73667	2.61567	-1140	-1069	-1072
3.74	2.618	-1140	-1069	-1073
3.74333	2.62033	-1140	-1068	-1073
3.74667	2.62267	-1139	-1068	-1073
3.75	2.625	-1139	-1068	-1073
3.75333	2.62733	-1138	-1069	-1073
3.75667	2.62967	-1137	-1069	-1073
3.76	2.632	-1135	-1069	-1073
3.76333	2.63433	-1134	-1069	-1073
3.76667	2.63667	-1134	-1069	-1073
3.77	2.639	-1135	-1068	-1073
3.77333	2.64133	-1135	-1068	-1073
3.77667	2.64367	-1136	-1068	-1073
3.78	2.646	-1136	-1069	-1073
3.78333	2.64833	-1137	-1069	-1073
3.78667	2.65067	-1137	-1069	-1074
3.79	2.653	-1137	-1069	-1074
3.79333	2.65533	-1137	-1069	-1074
3.79667	2.65767	-1137	-1069	-1074
3.8	2.66	-1137	-1069	-1074
3.80333	2.66233	-1137	-1069	-1074
3.80667	2.66467	-1137	-1069	-1074
3.81	2.667	-1136	-1069	-1074
3.81333	2.66933	-1135	-1068	-1074
3.81667	2.67167	-1135	-1068	-1074
3.82	2.674	-1135	-1068	-1074
3.82333	2.67633	-1136	-1068	-1074
3.82667	2.67867	-1136	-1068	-1075
3.83	2.681	-1136	-1068	-1075
3.83333	2.68333	-1136	-1069	-1075
3.83667	2.68567	-1136	-1069	-1075
3.84	2.688	-1136	-1069	-1075
3.84333	2.69033	-1137	-1070	-1075
3.84667	2.69267	-1136	-1070	-1075
3.85	2.695	-1135	-1070	-1075
3.85333	2.69733	-1134	-1070	-1076
3.85667	2.69967	-1135	-1070	-1076
3.86	2.702	-1135	-1070	-1075
3.86333	2.70433	-1136	-1070	-1075
3.86667	2.70667	-1136	-1070	-1075
3.87	2.709	-1137	-1070	-1075
3.87333	2.71133	-1137	-1070	-1075
3.87667	2.71367	-1138	-1070	-1075
3.88	2.716	-1138	-1070	-1075
3.88333	2.71833	-1138	-1070	-1075
3.88667	2.72067	-1139	-1070	-1075
3.89	2.723	-1139	-1071	-1075
3.89333	2.72533	-1140	-1071	-1075
3.89667	2.72767	-1140	-1071	-1075
3.9	2.73	-1140	-1071	-1075
3.90333	2.73233	-1140	-1071	-1075
3.90667	2.73467	-1140	-1071	-1076
3.91	2.737	-1140	-1071	-1076
3.91333	2.73933	-1140	-1071	-1076
3.91667	2.74167	-1140	-1072	-1076
3.92	2.744	-1138	-1072	-1076
3.92333	2.74633	-1138	-1072	-1076
3.92667	2.74867	-1137	-1072	-1076
3.93	2.751	-1137	-1072	-1076
3.93333	2.75333	-1137	-1072	-1075
3.93667	2.75567	-1138	-1072	-1075
3.94	2.758	-1138	-1072	-1075
3.94333	2.76033	-1138	-1072	-1074
3.94667	2.76267	-1138	-1071	-1074
3.95	2.765	-1139	-1071	-1074
3.95333	2.76733	-1139	-1071	-1074
3.95667	2.76967	-1139	-1071	-1074
3.96	2.772	-1139	-1071	-1074
3.96333	2.77433	-1138	-1071	-1074
3.96667	2.77667	-1138	-1071	-1075
3.97	2.779	-1137	-1071	-1075
3.97333	2.78133	-1138	-1071	-1075
3.97667	2.78367	-1138	-1071	-1075
3.98	2.786	-1138	-1072	-1075
3.98333	2.78833	-1138	-1072	-1075
3.98667	2.79067	-1137	-1072	-1075
3.99	2.793	-1136	-1072	-1075
3.99333	2.79533	-1135	-1072	-1075
3.99667	2.79767	-1135	-1071	-1075
4	2.8	-1136	-1071	-1075
4.00333	2.80233	-1135	-1071	-1075
4.00667	2.80467	-1135	-1071	-1075
4.01	2.807	-1135	-1071	-1075
4.01333	2.80933	-1135	-1071	-1075
4.01667	2.81167	-1135	-1072	-1075
4.02	2.814	-1136	-1072	-1075
4.02333	2.81633	-1136	-1072	-1075
4.02667	2.81867	-1137	-1073	-1075
4.03	2.821	-1137	-1073	-1075
4.03333	2.82333	-1138	-1073	-1076
4.03667	2.82567	-1138	-1073	-1076
4.04	2.828	-1139	-1074	-1075
4.04333	2.83033	-1139	-1074	-1075
4.04667	2.83267	-1139	-1074	-1075
4.05	2.835	-1140	-1074	-1075
4.05333	2.83733	-1140	-1074	-1075
4.05667	2.83967	-1140	-1074	-1075
4.06	2.842	-1140	-1074	-1075
4.06333	2.84433	-1140	-1073	-1076
4.06667	2.84667	-1140	-1073	-1076
4.07	2.849	-1140	-1073	-1076
4.07333	2.85133	-1140	-1073	-1076
4.07667	2.85367	-1140	-1073	-1076
4.08	2.856	-1140	-1073	-1076
4.08333	2.85833	-1140	-1073	-1076
4.08667	2.86067	-1140	-1073	-1076
4.09	2.863	-1139	-1072	-1076
4.09333	2.86533	-1139	-1072	-1076
4.09667	2.86767	-1138	-1072	-1077
4.1	2.87	-1138	-1071	-1077
4.10333	2.87233	-1138	-1072	-1077
4.10667	2.87467	-1137	-1072	-1077
4.11	2.877	-1136	-1071	-1077
4.11333	2.87933	-1135	-1071	-1077
4.11667	2.88167	-1135	-1071	-1077
4.12	2.884	-1136	-1071	-1077
4.12333	2.88633	-1136	-1072	-1076
4.12667	2.88867	-1137	-1072	-1076
4.13	2.891	-1137	-1072	-1076
4.13333	2.89333	-1136	-1073	-1076
4.13667	2.89567	-1136	-1073	-1076
4.14	2.898	-1136	-1073	-1076
4.14333	2.90033	-1136	-1073	-1076
4.14667	2.90267	-1136	-1072	-1076
4.15	2.905	-1136	-1072	-1076
4.15333	2.90733	-1135	-1072	-1076
4.15667	2.90967	-1135	-1072	-1075
4.16	2.912	-1135	-1072	-1075
4.16333	2.91433	-1135	-1072	-1075
4.16667	2.91667	-1136	-1072	-1075
4.17	2.919	-1137	-1072	-1075
4.17333	2.92133	-1137	-1072	-1075
4.17667	2.92367	-1136	-1072	-1075
4.18	2.926	-1136	-1072	-1076
4.18333	2.92833	-1135	-1072	-1076
4.18667	2.93067	-1136	-1072	-1076
4.19	2.933	-1136	-1072	-1076
4.19333	2.93533	-1137	-1073	-1077
4.19667	2.93767	-1137	-1073	-1077
4.2	2.94	-1138	-1073	-1077
4.20333	2.94233	-1138	-1073	-1077
4.20667	2.94467	-1138	-1074	-1077
4.21	2.947	-1139	-1074	-1077
4.21333	2.94933	-1139	-1074	-1077
4.21667	2.95167	-1139	-1074	-1077
4.22	2.954	-1139	-1073	-1077
4.22333	2.95633	-1139	-1073	-1077
4.22667	2.95867	-1138	-1073	-1077
4.23	2.961	-1137	-1074	-1076
4.23333	2.96333	-1136	-1074	-1076
4.23667	2.96567	-1135	-1074	-1076
4.24	2.968	-1134	-1074	-1076
4.24333	2.97033	-1133	-1074	-1076
4.24667	2.97267	-1133	-1074	-1076
4.25	2.975	-1133	-1074	-1076
4.25333	2.97733	-1134	-1073	-1076
4.25667	2.97967	-1134	-1073	-1077
4.26	2.982	-1134	-1073	-1077
4.26333	2.98433	-1134	-1073	-1077
4.26667	2.98667	-1134	-1073	-1077
4.27	2.989	-1134	-1073	-1077
4.27333	2.99133	-1135	-1072	-1077
4.27667	2.99367	-1136	-1072	-1077
4.28	2.996	-1137	-1072	-1077
4.28333	2.99833	-1137	-1073	-1077
4.28667	3.00067	-1138	-1073	-1077
4.29	3.003	-1138	-1073	-1077
4.29333	3.00533	-1139	-1074	-1077
4.29667	3.00767	-1139	-1074	-1077
4.3	3.01	-1139	-1074	-1077
4.30333	3.01233	-1138	-1074	-1076
4.30667	3.01467	-1138	-1074	-1076
4.31	3.017	-1137	-1074	-1076
4.31333	3.01933	-1137	-1074	-1076
4.31667	3.02167	-1136	-1075	-1076
4.32	3.024	-1135	-1075	-1076
4.32333	3.02633	-1135	-1075	-1076
4.32667	3.02867	-1135	-1075	-1076
4.33	3.031	-1135	-1075	-1077
4.33333	3.03333	-1135	-1075	-1077
4.33667	3.03567	-1136	-1074	-1077
4.34	3.038	-1136	-1074	-1076
4.34333	3.04033	-1137	-1074	-1076
4.34667	3.04267	-1136	-1074	-1077
4.35	3.045	-1137	-1074	-1077
4.35333	3.04733	-1137	-1074	-1076
4.35667	3.04967	-1137	-1074	-1076
4.36	3.052	-1136	-1075	-1076
4.36333	3.05433	-1135	-1075	-1076
4.36667	3.05667	-1135	-1075	-1076
4.37	3.059	-1135	-1076	-1077
4.37333	3.06133	-1135	-1076	-1076
4.37667	3.06367	-1135	-1076	-1076
4.38	3.066	-1136	-1076	-1076
4.38333	3.06833	-1136	-1076	-1076
4.38667	3.07067	-1137	-1075	-1076
4.39	3.073	-1137	-1075	-1076
4.39333	3.07533	-1138	-1075	-1076
4.39667	3.07767	-1138	-1075	-1077
4.4	3.08	-1138	-1075	-1077
4.40333	3.08233	-1139	-1075	-1077
4.40667	3.08467	-1139	-1075	-1077
4.41	3.087	-1139	-1075	-1077
4.41333	3.08933	-1139	-1075	-1077
4.41667	3.09167	-1139	-1074	-1077
4.42	3.094	-1139	-1074	-1077
4.42333	3.09633	-1140	-1074	-1078
4.42667	3.09867	-1140	-1074	-1078
4.43	3.101	-1139	-1074	-1078
4.43333	3.10333	-1138	-1074	-1078
4.43667	3.10567	-1137	-1074	-1078
4.44	3.108	-1137	-1074	-1078
4.44333	3.11033	-1137	-1074	-1078
4.44667	3.11267	-1137	-1075	-1078
4.45	3.115	-1137	-1075	-1078
4.45333	3.11733	-1138	-1075	-1078
4.45667	3.11967	-1138	-1076	-1078
4.46	3.122	-1138	-1076	-1078
4.46333	3.12433	-1139	-1076	-1078
4.46667	3.12667	-1139	-1076	-1078
4.47	3.129	-1139	-1075	-1077
4.47333	3.13133	-1138	-1075	-1078
4.47667	3.13367	-1138	-1075	-1078
4.48	3.136	-1137	-1075	-1078
4.48333	3.13833	-1137	-1075	-1078
4.48667	3.14067	-1137	-1075	-1077
4.49	3.143	-1137	-1075	-1077
4.49333	3.14533	-1138	-1075	-1077
4.49667	3.14767	-1138	-1075	-1077
4.5	3.15	-1138	-1076	-1077
4.50333	3.15233	-1138	-1076	-1077
4.50667	3.15467	-1138	-1076	-1077
4.51	3.157	-1139	-1076	-1077
4.51333	3.15933	-1139	-1076	-1078
4.51667	3.16167	-1138	-1076	-1078
4.52	3.164	-1137	-1076	-1078
4.52333	3.16633	-1137	-1075	-1077
4.52667	3.16867	-1137	-1075	-1077
4.53	3.171	-1137	-1075	-1077
4.53333	3.17333	-1137	-1076	-1077
4.53667	3.17567	-1136	-1076	-1077
4.54	3.178	-1136	-1076	-1077
4.54333	3.18033	-1135	-1076	-1077
4.54667	3.18267	-1135	-1076	-1077
4.55	3.185	-1135	-1076	-1077
4.55333	3.18733	-1135	-1076	-1077
4.55667	3.18967	-1136	-1076	-1077
4.56	3.192	-1136	-1076	-1077
4.56333	3.19433	-1136	-1076	-1078
4.56667	3.19667	-1136	-1076	-1078
4.57	3.199	-1136	-1075	-1079
4.57333	3.20133	-1137	-1075	-1079
4.57667	3.20367	-1137	-1075	-1079
4.58	3.206	-1136	-1075	-1079
4.58333	3.20833	-1135	-1075	-1079
4.58667	3.21067	-1135	-1075	-1079
4.59	3.213	-1135	-1075	-1079
4.59333	3.21533	-1135	-1076	-1079
4.59667	3.21767	-1135	-1076	-1079
4.6	3.22	-1136	-1076	-1079
4.60333	3.22233	-1136	-1076	-1080
4.60667	3.22467	-1137	-1076	-1080
4.61	3.227	-1137	-1076	-1080
4.61333	3.22933	-1138	-1076	-1080
4.61667	3.23167	-1138	-1076	-1080
4.62	3.234	-1139	-1076	-1079
4.62333	3.23633	-1139	-1075	-1079
4.62667	3.23867	-1139	-1075	-1079
4.63	3.241	-1139	-1075	-1079
4.63333	3.24333	-1139	-1075	-1078
4.63667	3.24567	-1139	-1075	-1078
4.64	3.248	-1139	-1075	-1078
4.64333	3.25033	-1139	-1075	-1078
4.64667	3.25267	-1140	-1075	-1078
4.65	3.255	-1140	-1075	-1078
4.65333	3.25733	-1140	-1075	-1078
4.65667	3.25967	-1140	-1075	-1078
4.66	3.262	-1140	-1074	-1078
4.66333	3.26433	-1140	-1074	-1078
4.66667	3.26667	-1140	-1074	-1079
4.67	3.269	-1140	-1074	-1079
4.67333	3.27133	-1140	-1074	-1079
4.67667	3.27367	-1140	-1074	-1079
4.68	3.276	-1139	-1074	-1079
4.68333	3.27833	-1139	-1074	-1080
4.68667	3.28067	-1139	-1074	-1080
4.69	3.283	-1138	-1074	-1080
4.69333	3.28533	-1138	-1074	-1080
4.69667	3.28767	-1138	-1074	-1080
4.7	3.29	-1138	-1074	-1079
4.70333	3.29233	-1137	-1074	-1079
4.70667	3.29467	-1136	-1075	-1079
4.71	3.297	-1136	-1075	-1079
4.71333	3.29933	-1135	-1075	-1079
4.71667	3.30167	-1135	-1075	-1079
4.72	3.304	-1136	-1075	-1078
4.72333	3.30633	-1136	-1075	-1078
4.72667	3.30867	-1137	-1076	-1079
4.73	3.311	-1136	-1076	-1079
4.73333	3.31333	-1135	-1076	-1079
4.73667	3.31567	-1135	-1076	-1079
4.74	3.318	-1135	-1076	-1079
4.74333	3.32033	-1135	-1076	-1079
4.74667	3.32267	-1136	-1076	-1079
4.75	3.325	-1136	-1075	-1079
4.75333	3.32733	-1137	-1075	-1079
4.75667	3.32967	-1137	-1075	-1079
4.76	3.332	-1138	-1075	-1079
4.76333	3.33433	-1138	-1075	-1079
4.76667	3.33667	-1138	-1075	-1079
4.77	3.339	-1139	-1074	-1078
4.77333	3.34133	-1139	-1074	-1078
4.77667	3.34367	-1139	-1074	-1078
4.78	3.346	-1139	-1074	-1078
4.78333	3.34833	-1139	-1074	-1078
4.78667	3.35067	-1139	-1074	-1078
4.79	3.353	-1140	-1074	-1079
4.79333	3.35533	-1140	-1074	-1079
4.79667	3.35767	-1140	-1075	-1079
4.8	3.36	-1140	-1075	-1079
4.80333	3.36233	-1140	-1075	-1079
4.80667	3.36467	-1140	-1075	-1079
4.81	3.367	-1140	-1075	-1080
4.81333	3.36933	-1140	-1075	-1080
4.81667	3.37167	-1140	-1076	-1080
4.82	3.374	-1140	-1076	-1080
4.82333	3.37633	-1140	-1076	-1080
4.82667	3.37867	-1140	-1076	-1080
4.83	3.381	-1140	-1076	-1080
4.83333	3.38333	-1140	-1077	-1080
4.83667	3.38567	-1140	-1077	-1080
4.84	3.388	-1140	-1077	-1080
4.84333	3.39033	-1140	-1077	-1080
4.84667	3.39267	-1140	-1077	-1080
4.85	3.395	-1140	-1077	-1080
4.85333	3.39733	-1139	-1077	-1080
4.85667	3.39967	-1139	-1077	-1080
4.86	3.402	-1138	-1077	-1080
4.86333	3.40433	-1138	-1077	-1080
4.86667	3.40667	-1138	-1077	-1080
4.87	3.409	-1138	-1077	-1080
4.87333	3.41133	-1138	-1077	-1080
4.87667	3.41367	-1139	-1077	-1080
4.88	3.416	-1139	-1076	-1080
4.88333	3.41833	-1139	-1076	-1080
4.88667	3.42067	-1139	-1076	-1080
4.89	3.423	-1139	-1077	-1080
4.89333	3.42533	-1139	-1077	-1080
4.89667	3.42767	-1138	-1077	-1080
4.9	3.43	-1137	-1076	-1080
4.90333	3.43233	-1136	-1076	-1080
4.90667	3.43467	-1136	-1076	-1080
4.91	3.437	-1136	-1076	-1080
4.91333	3.43933	-1137	-1076	-1081
4.91667	3.44167	-1137	-1076	-1081
4.92	3.444	-1137	-1077	-1081
4.92333	3.44633	-1137	-1077	-1081
4.92667	3.44867	-1136	-1077	-1081
4.93	3.451	-1135	-1077	-1081
4.93333	3.45333	-1135	-1077	-1080
4.93667	3.45567	-1135	-1077	-1080
4.94	3.458	-1135	-1077	-1080
4.94333	3.46033	-1135	-1078	-1080
4.94667	3.46267	-1135	-1078	-1080
4.95	3.465	-1135	-1078	-1080
4.95333	3.46733	-1135	-1078	-1081
4.95667	3.46967	-1136	-1078	-1080
4.96	3.472	-1137	-1078	-1080
4.96333	3.47433	-1137	-1077	-1080
4.96667	3.47667	-1137	-1077	-1080
4.97	3.479	-1138	-1077	-1080
4.97333	3.48133	-1138	-1078	-1080
4.97667	3.48367	-1138	-1078	-1080
4.98	3.486	-1139	-1078	-1081
4.98333	3.48833	-1139	-1078	-1080
4.98667	3.49067	-1138	-1078	-1080
4.99	3.493	-1137	-1078	-1080
4.99333	3.49533	-1137	-1078	-1080
4.99667	3.49767	-1136	-1078	-1080
5	3.5	-1136	-1079	-1081
5.00333	3.50233	-1135	-1079	-1081
5.00667	3.50467	-1134	-1079	-1081
5.01	3.507	-1134	-1078	-1081
5.01333	3.50933	-1134	-1078	-1081
5.01667	3.51167	-1135	-1078	-1081
5.02	3.514	-1135	-1078	-1080
5.02333	3.51633	-1136	-1078	-1080
5.02667	3.51867	-1136	-1078	-1080
5.03	3.521	-1136	-1078	-1081
5.03333	3.52333	-1135	-1078	-1081
5.03667	3.52567	-1135	-1078	-1081
5.04	3.528	-1135	-1078	-1081
5.04333	3.53033	-1136	-1078	-1080
5.04667	3.53267	-1136	-1078	-1080
5.05	3.535	-1137	-1078	-1080
5.05333	3.53733	-1137	-1078	-1080
5.05667	3.53967	-1138	-1078	-1080
5.06	3.542	-1138	-1078	-1080
5.06333	3.54433	-1138	-1078	-1080
5.06667	3.54667	-1139	-1078	-1081
5.07	3.549	-1138	-1078	-1081
5.07333	3.55133	-1137	-1078	-1081
5.07667	3.55367	-1136	-1078	-1081
5.08	3.556	-1136	-1078	-1081
5.08333	3.55833	-1136	-1078	-1081
5.08667	3.56067	-1136	-1078	-1081
5.09	3.563	-1137	-1078	-1081
5.09333	3.56533	-1137	-1078	-1081
5.09667	3.56767	-1137	-1078	-1081
5.1	3.57	-1138	-1078	-1081
5.10333	3.57233	-1138	-1078	-1081
5.10667	3.57467	-1138	-1079	-1081
5.11	3.577	-1138	-1079	-1081
5.11333	3.57933	-1138	-1079	-1081
5.11667	3.58167	-1138	-1079	-1081
5.12	3.584	-1138	-1079	-1081
5.12333	3.58633	-1137	-1079	-1081
5.12667	3.58867	-1137	-1079	-1081
5.13	3.591	-1136	-1078	-1081
5.13333	3.59333	-1135	-1078	-1081
5.13667	3.59567	-1135	-1078	-1082
5.14	3.598	-1135	-1079	-1082
5.14333	3.60033	-1135	-1079	-1082
5.14667	3.60267	-1136	-1079	-1082
5.15	3.605	-1136	-1079	-1082
5.15333	3.60733	-1137	-1079	-1082
5.15667	3.60967	-1137	-1079	-1082
5.16	3.612	-1138	-1079	-1082
5.16333	3.61433	-1138	-1080	-1082
5.16667	3.61667	-1138	-1080	-1081
5.17	3.619	-1139	-1080	-1081
5.17333	3.62133	-1139	-1080	-1081
5.17667	3.62367	-1139	-1080	-1082
5.18	3.626	-1139	-1080	-1082
5.18333	3.62833	-1139	-1080	-1082
5.18667	3.63067	-1140	-1079	-1082
5.19	3.633	-1139	-1079	-1082
5.19333	3.63533	-1139	-1079	-1082
5.19667	3.63767	-1139	-1079	-1082
5.2	3.64	-1138	-1079	-1082
5.20333	3.64233	-1137	-1079	-1082
5.20667	3.64467	-1137	-1079	-1082
5.21	3.647	-1137	-1079	-1082
5.21333	3.64933	-1137	-1079	-1082
5.21667	3.65167	-1138	-1079	-1082
5.22	3.654	-1138	-1078	-1082
5.22333	3.65633	-1138	-1078	-1081
5.22667	3.65867	-1139	-1078	-1081
5.23	3.661	-1139	-1079	-1082
5.23333	3.66333	-1139	-1079	-1082
5.23667	3.66567	-1139	-1078	-1082
5.24	3.668	-1139	-1078	-1081
5.24333	3.67033	-1138	-1078	-1081
5.24667	3.67267	-1137	-1078	-1081
5.25	3.675	-1136	-1079	-1081
5.25333	3.67733	-1136	-1079	-1082
5.25667	3.67967	-1137	-1079	-1082
5.26	3.682	-1137	-1079	-1082
5.26333	3.68433	-1137	-1079	-1082
5.26667	3.68667	-1137	-1079	-1082
5.27	3.689	-1138	-1078	-1082
5.27333	3.69133	-1138	-1078	-1083
5.27667	3.69367	-1138	-1078	-1083
5.28	3.696	-1138	-1078	-1083
5.28333	3.69833	-1138	-1078	-1083
5.28667	3.70067	-1138	-1078	-1083
5.29	3.703	-1138	-1078	-1083
5.29333	3.70533	-1138	-1079	-1083
5.29667	3.70767	-1138	-1079	-1083
5.3	3.71	-1138	-1079	-1083
5.30333	3.71233	-1138	-1079	-1083
5.30667	3.71467	-1139	-1079	-1083
5.31	3.717	-1139	-1079	-1083
5.31333	3.71933	-1139	-1080	-1082
5.31667	3.72167	-1138	-1080	-1082
5.32	3.724	-1137	-1080	-1083
5.32333	3.72633	-1136	-1080	-1083
5.32667	3.72867	-1136	-1080	-1083
5.33	3.731	-1136	-1080	-1083
5.33333	3.73333	-1136	-1080	-1083
5.33667	3.73567	-1136	-1080	-1083
5.34	3.738	-1136	-1080	-1083
5.34333	3.74033	-1137	-1080	-1083
5.34667	3.74267	-1137	-1080	-1082
5.35	3.745	-1138	-1080	-1082
5.35333	3.74733	-1138	-1080	-1082
5.35667	3.74967	-1138	-1080	-1082
5.36	3.752	-1139	-1081	-1082
5.36333	3.75433	-1139	-1081	-1082
5.36667	3.75667	-1139	-1081	-1082
5.37	3.759	-1139	-1081	-1082
5.37333	3.76133	-1139	-1081	-1082
5.37667	3.76367	-1139	-1081	-1082
5.38	3.766	-1139	-1081	-1083
5.38333	3.76833	-1139	-1081	-1083
5.38667	3.77067	-1139	-1081	-1083
5.39	3.773	-1140	-1081	-1083
5.39333	3.77533	-1140	-1081	-1083
5.39667	3.77767	-1140	-1080	-1083
5.4	3.78	-1140	-1080	-1083
5.40333	3.78233	-1140	-1081	-1083
5.40667	3.78467	-1140	-1081	-1084
5.41	3.787	-1140	-1081	-1084
5.41333	3.78933	-1139	-1081	-1083
5.41667	3.79167	-1138	-1081	-1083
5.42	3.794	-1137	-1081	-1083
5.42333	3.79633	-1137	-1081	-1083
5.42667	3.79867	-1137	-1081	-1083
5.43	3.801	-1137	-1081	-1083
5.43333	3.80333	-1137	-1081	-1083
5.43667	3.80567	-1137	-1081	-1083
5.44	3.808	-1138	-1081	-1083
5.44333	3.81033	-1138	-1081	-1083
5.44667	3.81267	-1138	-1081	-1083
5.45	3.815	-1139	-1081	-1083
5.45333	3.81733	-1139	-1081	-1083
5.45667	3.81967	-1138	-1080	-1082
5.46	3.822	-1138	-1080	-1082
5.46333	3.82433	-1138	-1080	-1082
5.46667	3.82667	-1137	-1081	-1083
5.47	3.829	-1136	-1081	-1083
5.47333	3.83133	-1135	-1081	-1082
5.47667	3.83367	-1135	-1081	-1083
5.48	3.836	-1135	-1081	-1083
5.48333	3.83833	-1135	-1080	-1083
5.48667	3.84067	-1136	-1080	-1083
5.49	3.843	-1136	-1080	-1083
5.49333	3.84533	-1137	-1080	-1083
5.49667	3.84767	-1137	-1080	-1083
5.5	3.85	-1137	-1080	-1082
5.50333	3.85233	-1137	-1080	-1082
5.50667	3.85467	-1137	-1080	-1082
5.51	3.857	-1137	-1080	-1081
5.51333	3.85933	-1138	-1080	-1081
5.51667	3.86167	-1138	-1080	-1081
5.52	3.864	-1138	-1081	-1081
5.52333	3.86633	-1138	-1081	-1082
5.52667	3.86867	-1139	-1081	-1082
5.53	3.871	-1139	-1081	-1082
5.53333	3.87333	-1139	-1081	-1082
5.53667	3.87567	-1139	-1081	-1082
5.54	3.878	-1138	-1081	-1083
5.54333	3.88033	-1138	-1081	-1083
5.54667	3.88267	-1138	-1081	-1083
5.55	3.885	-1138	-1080	-1083
5.55333	3.88733	-1138	-1080	-1083
5.55667	3.88967	-1139	-1080	-1083
5.56	3.892	-1139	-1080	-1083
5.56333	3.89433	-1139	-1080	-1084
5.56667	3.89667	-1139	-1080	-1084
5.57	3.899	-1139	-1080	-1084
5.57333	3.90133	-1139	-1080	-1083
5.57667	3.90367	-1139	-1080	-1083
5.58	3.906	-1139	-1080	-1083
5.58333	3.90833	-1138	-1080	-1083
5.58667	3.91067	-1137	-1080	-1084
5.59	3.913	-1137	-1080	-1084
5.59333	3.91533	-1137	-1080	-1084
5.59667	3.91767	-1137	-1080	-1084
5.6	3.92	-1137	-1080	-1084
5.60333	3.92233	-1138	-1080	-1084
5.60667	3.92467	-1138	-1080	-1084
5.61	3.927	-1138	-1080	-1084
5.61333	3.92933	-1138	-1080	-1084
5.61667	3.93167	-1138	-1080	-1084
5.62	3.934	-1138	-1080	-1084
5.62333	3.93633	-1138	-1080	-1085
5.62667	3.93867	-1138	-1080	-1085
5.63	3.941	-1138	-1080	-1085
5.63333	3.94333	-1138	-1081	-1085
5.63667	3.94567	-1138	-1081	-1085
5.64	3.948	-1138	-1081	-1085
5.64333	3.95033	-1137	-1081	-1085
5.64667	3.95267	-1136	-1081	-1085
5.65	3.955	-1136	-1081	-1084
5.65333	3.95733	-1135	-1081	-1084
5.65667	3.95967	-1135	-1081	-1084
5.66	3.962	-1136	-1081	-1084
5.66333	3.96433	-1136	-1081	-1084
5.66667	3.96667	-1136	-1081	-1084
5.67	3.969	-1136	-1081	-1084
5.67333	3.97133	-1136	-1081	-1084
5.67667	3.97367	-1136	-1080	-1084
5.68	3.976	-1136	-1080	-1085
5.68333	3.97833	-1135	-1080	-1085
5.68667	3.98067	-1134	-1080	-1085
5.69	3.983	-1134	-1080	-1085
5.69333	3.98533	-1134	-1080	-1085
5.69667	3.98767	-1135	-1080	-1085
5.7	3.99	-1135	-1080	-1085
5.70333	3.99233	-1136	-1081	-1085
5.70667	3.99467	-1137	-1080	-1085
5.71	3.997	-1137	-1080	-1085
5.71333	3.99933	-1138	-1080	-1085
5.71667	4.00167	-1138	-1080	-1085
5.72	4.004	-1138	-1080	-1085
5.72333	4.00633	-1139	-1080	-1085
5.72667	4.00867	-1139	-1080	-1085
5.73	4.011	-1139	-1080	-1085
5.73333	4.01333	-1139	-1080	-1085
5.73667	4.01567	-1140	-1080	-1085
5.74	4.018	-1140	-1080	-1085
5.74333	4.02033	-1140	-1080	-1085
5.74667	4.02267	-1140	-1080	-1085
5.75	4.025	-1140	-1080	-1085
5.75333	4.02733	-1139	-1080	-1085
5.75667	4.02967	-1139	-1080	-1085
5.76	4.032	-1138	-1080	-1085
5.76333	4.03433	-1138	-1080	-1085
5.76667	4.03667	-1137	-1080	-1085
5.77	4.039	-1136	-1080	-1085
5.77333	4.04133	-1135	-1080	-1085
5.77667	4.04367	-1135	-1081	-1085
5.78	4.046	-1135	-1081	-1085
5.78333	4.04833	-1135	-1081	-1085
5.78667	4.05067	-1136	-1081	-1085
5.79	4.053	-1136	-1081	-1085
5.79333	4.05533	-1136	-1081	-1085
5.79667	4.05767	-1137	-1081	-1085
5.8	4.06	-1137	-1081	-1085
5.80333	4.06233	-1137	-1081	-1085
5.80667	4.06467	-1137	-1082	-1084
5.81	4.067	-1137	-1082	-1084
5.81333	4.06933	-1137	-1082	-1084
5.81667	4.07167	-1136	-1082	-1085
5.82	4.074	-1135	-1082	-1085
5.82333	4.07633	-1135	-1082	-1085
5.82667	4.07867	-1135	-1082	-1085
5.83	4.081	-1135	-1081	-1085
5.83333	4.08333	-1135	-1082	-1085
5.83667	4.08567	-1136	-1081	-1085
5.84	4.088	-1136	-1081	-1085
5.84333	4.09033	-1136	-1081	-1085
5.84667	4.09267	-1136	-1081	-1085
5.85	4.095	-1137	-1080	-1085
5.85333	4.09733	-1137	-1080	-1084
5.85667	4.09967	-1138	-1080	-1084
5.86	4.102	-1138	-1080	-1084
5.86333	4.10433	-1138	-1081	-1085
5.86667	4.10667	-1139	-1081	-1085
5.87	4.109	-1139	-1081	-1085
5.87333	4.11133	-1139	-1081	-1085
5.87667	4.11367	-1139	-1082	-1085
5.88	4.116	-1138	-1082	-1085
5.88333	4.11833	-1138	-1082	-1085
5.88667	4.12067	-1137	-1082	-1086
5.89	4.123	-1136	-1082	-1086
5.89333	4.12533	-1136	-1082	-1085
5.89667	4.12767	-1137	-1082	-1085
5.9	4.13	-1136	-1082	-1085
5.90333	4.13233	-1135	-1082	-1086
5.90667	4.13467	-1135	-1083	-1086
5.91	4.137	-1135	-1083	-1086
5.91333	4.13933	-1135	-1083	-1085
5.91667	4.14167	-1135	-1083	-1085
5.92	4.144	-1136	-1083	-1085
5.92333	4.14633	-1136	-1083	-1085
5.92667	4.14867	-1137	-1082	-1085
5.93	4.151	-1138	-1082	-1085
5.93333	4.15333	-1138	-1082	-1084
5.93667	4.15567	-1138	-1082	-1084
5.94	4.158	-1139	-1082	-1085
5.94333	4.16033	-1139	-1082	-1085
5.94667	4.16267	-1139	-1082	-1085
5.95	4.165	-1139	-1082	-1085
5.95333	4.16733	-1140	-1083	-1085
5.95667	4.16967	-1140	-1083	-1085
5.96	4.172	-1140	-1083	-1085
5.96333	4.17433	-1140	-1083	-1085
5.96667	4.17667	-1140	-1083	-1085
5.97	4.179	-1140	-1083	-1085
5.97333	4.18133	-1140	-1083	-1085
5.97667	4.18367	-1140	-1083	-1085
5.98	4.186	-1140	-1083	-1085
5.98333	4.18833	-1140	-1083	-1085
5.98667	4.19067	-1140	-1084	-1085
5.99	4.193	-1140	-1084	-1085
5.99333	4.19533	-1140	-1083	-1085
5.99667	4.19767	-1140	-1083	-1085
6	4.2	-1140	-1083	-1085
6.00333	4.20233	-1140	-1083	-1086
6.00667	4.20467	-1140	-1083	-1086
6.01	4.207	-1140	-1083	-1086
6.01333	4.20933	-1140	-1083	-1086
6.01667	4.21167	-1140	-1083	-1086
6.02	4.214	-1140	-1083	-1085
6.02333	4.21633	-1140	-1083	-1085
6.02667	4.21867	-1140	-1083	-1085
6.03	4.221	-1140	-1083	-1085
6.03333	4.22333	-1140	-1082	-1085
6.03667	4.22567	-1140	-1082	-1085
6.04	4.228	-1140	-1082	-1085
6.04333	4.23033	-1140	-1083	-1085
6.04667	4.23267	-1140	-1083	-1085
6.05	4.235	-1140	-1083	-1085
6.05333	4.23733	-1139	-1084	-1085
6.05667	4.23967	-1138	-1084	-1085
6.06	4.242	-1138	-1084	-1085
6.06333	4.24433	-1137	-1084	-1085
6.06667	4.24667	-1138	-1084	-1085
6.07	4.249	-1138	-1084	-1086
6.07333	4.25133	-1138	-1083	-1086
6.07667	4.25367	-1138	-1083	-1086
6.08	4.256	-1139	-1083	-1086
6.08333	4.25833	-1139	-1083	-1086
6.08667	4.26067	-1139	-1082	-1086
6.09	4.263	-1139	-1082	-1086
6.09333	4.26533	-1139	-1082	-1086
6.09667	4.26767	-1138	-1082	-1085
6.1	4.27	-1138	-1082	-1085
6.10333	4.27233	-1138	-1082	-1085
6.10667	4.27467	-1138	-1081	-1085
6.11	4.277	-1138	-1081	-1085
6.11333	4.27933	-1138	-1082	-1085
6.11667	4.28167	-1138	-1082	-1085
6.12	4.284	-1137	-1082	-1085
6.12333	4.28633	-1136	-1082	-1085
6.12667	4.28867	-1136	-1082	-1085
6.13	4.291	-1136	-1082	-1085
6.13333	4.29333	-1136	-1083	-1085
6.13667	4.29567	-1136	-1083	-1085
6.14	4.298	-1136	-1083	-1085
6.14333	4.30033	-1136	-1083	-1085
6.14667	4.30267	-1135	-1083	-1085
6.15	4.305	-1135	-1083	-1085
6.15333	4.30733	-1134	-1083	-1086
6.15667	4.30967	-1134	-1083	-1086
6.16	4.312	-1134	-1083	-1086
6.16333	4.31433	-1134	-1083	-1086
6.16667	4.31667	-1135	-1083	-1086
6.17	4.319	-1135	-1083	-1086
6.17333	4.32133	-1136	-1084	-1086
6.17667	4.32367	-1137	-1084	-1086
6.18	4.326	-1137	-1084	-1086
6.18333	4.32833	-1138	-1084	-1086
6.18667	4.33067	-1138	-1084	-1086
6.19	4.333	-1138	-1083	-1086
6.19333	4.33533	-1139	-1083	-1086
6.19667	4.33767	-1139	-1083	-1085
6.2	4.34	-1139	-1082	-1085
6.20333	4.34233	-1139	-1082	-1085
6.20667	4.34467	-1140	-1083	-1085
6.21	4.347	-1140	-1083	-1086
6.21333	4.34933	-1140	-1083	-1085
6.21667	4.35167	-1140	-1083	-1085
6.22	4.354	-1140	-1082	-1086
6.22333	4.35633	-1140	-1082	-1086
6.22667	4.35867	-1140	-1082	-1086
6.23	4.361	-1140	-1082	-1086
6.23333	4.36333	-1140	-1082	-1086
6.23667	4.36567	-1140	-1082	-1086
6.24	4.368	-1140	-1082	-1086
6.24333	4.37033	-1140	-1082	-1086
6.24667	4.37267	-1140	-1082	-1086
6.25	4.375	-1140	-1083	-1086
6.25333	4.37733	-1140	-1083	-1087
6.25667	4.37967	-1140	-1083	-1087
6.26	4.382	-1140	-1083	-1087
6.26333	4.38433	-1139	-1083	-1087
6.26667	4.38667	-1138	-1083	-1087
6.27	4.389	-1138	-1083	-1086
6.27333	4.39133	-1137	-1083	-1086
6.27667	4.39367	-1137	-1083	-1086
6.28	4.396	-1137	-1083	-1086
6.28333	4.39833	-1138	-1083	-1086
6.28667	4.40067	-1138	-1083	-1086
6.29	4.403	-1138	-1083	-1086
6.29333	4.40533	-1138	-1082	-1086
6.29667	4.40767	-1138	-1082	-1086
6.3	4.41	-1137	-1082	-1086
6.30333	4.41233	-1136	-1082	-1086
6.30667	4.41467	-1135	-1082	-1086
6.31	4.417	-1135	-1082	-1086
6.31333	4.41933	-1136	-1082	-1086
6.31667	4.42167	-1136	-1081	-1086
6.32	4.424	-1137	-1081	-1086
6.32333	4.42633	-1137	-1081	-1086
6.32667	4.42867	-1138	-1080	-1086
6.33	4.431	-1138	-1080	-1086
6.33333	4.43333	-1138	-1080	-1086
6.33667	4.43567	-1139	-1081	-1086
6.34	4.438	-1139	-1081	-1086
6.34333	4.44033	-1139	-1081	-1086
6.34667	4.44267	-1139	-1081	-1085
6.35	4.445	-1139	-1081	-1085
6.35333	4.44733	-1138	-1081	-1085
6.35667	4.44967	-1138	-1081	-1085
6.36	4.452	-1137	-1081	-1085
6.36333	4.45433	-1137	-1081	-1085
6.36667	4.45667	-1136	-1082	-1085
6.37	4.459	-1135	-1082	-1085
6.37333	4.46133	-1134	-1082	-1085
6.37667	4.46367	-1135	-1082	-1086
6.38	4.466	-1135	-1082	-1086
6.38333	4.46833	-1135	-1081	-1086
6.38667	4.47067	-1136	-1081	-1086
6.39	4.473	-1137	-1082	-1086
6.39333	4.47533	-1137	-1082	-1086
6.39667	4.47767	-1136	-1082	-1087
6.4	4.48	-1136	-1083	-1087
6.40333	4.48233	-1136	-1083	-1086
6.40667	4.48467	-1136	-1083	-1086
6.41	4.487	-1136	-1083	-1086
6.41333	4.48933	-1137	-1083	-1085
6.41667	4.49167	-1137	-1083	-1085
6.42	4.494	-1138	-1082	-1085
6.42333	4.49633	-1138	-1082	-1085
6.42667	4.49867	-1138	-1083	-1086
6.43	4.501	-1138	-1083	-1086
6.43333	4.50333	-1138	-1083	-1087
6.43667	4.50567	-1138	-1083	-1087
6.44	4.508	-1137	-1083	-1087
6.44333	4.51033	-1137	-1083	-1086
6.44667	4.51267	-1137	-1083	-1087
6.45	4.515	-1137	-1083	-1086
6.45333	4.51733	-1137	-1083	-1087
6.45667	4.51967	-1137	-1083	-1087
6.46	4.522	-1138	-1084	-1087
6.46333	4.52433	-1138	-1084	-1087
6.46667	4.52667	-1138	-1084	-1087
6.47	4.529	-1139	-1085	-1087
6.47333	4.53133	-1139	-1085	-1087
6.47667	4.53367	-1139	-1085	-1087
6.48	4.536	-1138	-1085	-1087
6.48333	4.53833	-1138	-1085	-1087
6.48667	4.54067	-1138	-1084	-1087
6.49	4.543	-1138	-1084	-1087
6.49333	4.54533	-1138	-1084	-1087
6.49667	4.54767	-1138	-1084	-1087
6.5	4.55	-1138	-1084	-1087
6.50333	4.55233	-1138	-1084	-1087
6.50667	4.55467	-1138	-1084	-1086
6.51	4.557	-1136	-1084	-1086
6.51333	4.55933	-1136	-1084	-1086
6.51667	4.56167	-1135	-1084	-1086
6.52	4.564	-1135	-1084	-1087
6.52333	4.56633	-1135	-1084	-1087
6.52667	4.56867	-1135	-1084	-1087
6.53	4.571	-1136	-1083	-1087
6.53333	4.57333	-1136	-1083	-1086
6.53667	4.57567	-1137	-1083	-1086
6.54	4.578	-1137	-1083	-1086
6.54333	4.58033	-1137	-1084	-1085
6.54667	4.58267	-1138	-1084	-1085
6.55	4.585	-1137	-1084	-1085
6.55333	4.58733	-1136	-1084	-1086
6.55667	4.58967	-1136	-1085	-1086
6.56	4.592	-1135	-1085	-1086
6.56333	4.59433	-1135	-1085	-1086
6.56667	4.59667	-1135	-1085	-1086
6.57	4.599	-1135	-1085	-1086
6.57333	4.60133	-1135	-1085	-1086
6.57667	4.60367	-1134	-1085	-1086
6.58	4.606	-1133	-1085	-1086
6.58333	4.60833	-1133	-1085	-1086
6.58667	4.61067	-1133	-1085	-1085
6.59	4.613	-1134	-1085	-1085
6.59333	4.61533	-1134	-1085	-1085
6.59667	4.61767	-1135	-1085	-1085
6.6	4.62	-1136	-1085	-1085
6.60333	4.62233	-1136	-1085	-1086
6.60667	4.62467	-1136	-1085	-1086
6.61	4.627	-1135	-1085	-1086
6.61333	4.62933	-1135	-1085	-1087
6.61667	4.63167	-1135	-1085	-1087
6.62	4.634	-1136	-1084	-1087
6.62333	4.63633	-1136	-1084	-1087
6.62667	4.63867	-1136	-1084	-1086
6.63	4.641	-1137	-1084	-1086
6.63333	4.64333	-1137	-1084	-1086
6.63667	4.64567	-1138	-1084	-1086
6.64	4.648	-1138	-1085	-1086
6.64333	4.65033	-1138	-1085	-1086
6.64667	4.65267	-1139	-1085	-1086
6.65	4.655	-1138	-1086	-1086
6.65333	4.65733	-1138	-1085	-1086
6.65667	4.65967	-1138	-1085	-1086
6.66	4.662	-1137	-1085	-1086
[truncated: 8,502 more rows]

## Sheet: Fig. 3c
R.Time (min)	Volume (ml)	hP2X3 1 ml	hP2X3 2 ml	hP2X3 4 ml
0	0	-1139	-1084	-1085
0.00333	0.002331	-1139	-1084	-1085
0.00667	0.004669	-1140	-1084	-1085
0.01	0.007	-1140	-1084	-1085
0.01333	0.009331	-1140	-1084	-1086
0.01667	0.011669	-1140	-1084	-1086
0.02	0.014	-1140	-1084	-1086
0.02333	0.016331	-1140	-1084	-1086
0.02667	0.018669	-1139	-1085	-1086
0.03	0.021	-1139	-1085	-1086
0.03333	0.023331	-1139	-1085	-1086
0.03667	0.025669	-1139	-1085	-1086
0.04	0.028	-1139	-1085	-1086
0.04333	0.030331	-1139	-1085	-1086
0.04667	0.032669	-1140	-1086	-1086
0.05	0.035	-1140	-1085	-1086
0.05333	0.037331	-1140	-1085	-1085
0.05667	0.039669	-1141	-1086	-1086
0.06	0.042	-1140	-1086	-1085
0.06333	0.044331	-1140	-1085	-1085
0.06667	0.046669	-1140	-1085	-1085
0.07	0.049	-1140	-1085	-1085
0.07333	0.051331	-1140	-1085	-1085
0.07667	0.053669	-1140	-1085	-1085
0.08	0.056	-1140	-1085	-1084
0.08333	0.058331	-1141	-1086	-1084
0.08667	0.060669	-1141	-1086	-1084
0.09	0.063	-1141	-1086	-1084
0.09333	0.065331	-1141	-1086	-1085
0.09667	0.067669	-1140	-1086	-1085
0.1	0.07	-1140	-1087	-1085
0.10333	0.072331	-1141	-1086	-1085
0.10667	0.074669	-1140	-1086	-1085
0.11	0.077	-1140	-1086	-1085
0.11333	0.079331	-1140	-1086	-1085
0.11667	0.081669	-1139	-1086	-1085
0.12	0.084	-1139	-1085	-1085
0.12333	0.086331	-1139	-1085	-1085
0.12667	0.088669	-1139	-1085	-1085
0.13	0.091	-1139	-1085	-1086
0.13333	0.093331	-1140	-1085	-1086
0.13667	0.095669	-1140	-1085	-1086
0.14	0.098	-1140	-1085	-1086
0.14333	0.100331	-1140	-1085	-1086
0.14667	0.102669	-1140	-1085	-1087
0.15	0.105	-1140	-1085	-1087
0.15333	0.107331	-1140	-1086	-1087
0.15667	0.109669	-1140	-1086	-1086
0.16	0.112	-1140	-1086	-1086
0.16333	0.114331	-1140	-1086	-1086
0.16667	0.116669	-1141	-1087	-1085
0.17	0.119	-1141	-1086	-1085
0.17333	0.121331	-1141	-1086	-1085
0.17667	0.123669	-1141	-1086	-1085
0.18	0.126	-1141	-1086	-1085
0.18333	0.128331	-1140	-1087	-1085
0.18667	0.130669	-1140	-1087	-1085
0.19	0.133	-1140	-1087	-1085
0.19333	0.135331	-1139	-1087	-1085
0.19667	0.137669	-1139	-1087	-1084
0.2	0.14	-1139	-1086	-1084
0.20333	0.142331	-1139	-1086	-1084
0.20667	0.144669	-1139	-1086	-1084
0.21	0.147	-1139	-1086	-1084
0.21333	0.149331	-1139	-1085	-1084
0.21667	0.151669	-1138	-1085	-1084
0.22	0.154	-1138	-1085	-1084
0.22333	0.156331	-1138	-1086	-1084
0.22667	0.158669	-1138	-1086	-1084
0.23	0.161	-1138	-1086	-1084
0.23333	0.163331	-1138	-1086	-1084
0.23667	0.165669	-1138	-1086	-1084
0.24	0.168	-1138	-1086	-1085
0.24333	0.170331	-1138	-1086	-1085
0.24667	0.172669	-1138	-1086	-1085
0.25	0.175	-1138	-1086	-1085
0.25333	0.177331	-1138	-1086	-1085
0.25667	0.179669	-1138	-1086	-1084
0.26	0.182	-1138	-1086	-1084
0.26333	0.184331	-1138	-1087	-1084
0.26667	0.186669	-1138	-1086	-1085
0.27	0.189	-1138	-1086	-1085
0.27333	0.191331	-1138	-1086	-1085
0.27667	0.193669	-1139	-1086	-1085
0.28	0.196	-1139	-1086	-1085
0.28333	0.198331	-1139	-1086	-1085
0.28667	0.200669	-1138	-1086	-1085
0.29	0.203	-1138	-1085	-1085
0.29333	0.205331	-1138	-1085	-1085
0.29667	0.207669	-1138	-1085	-1085
0.3	0.21	-1138	-1085	-1085
0.30333	0.212331	-1138	-1085	-1085
0.30667	0.214669	-1138	-1085	-1085
0.31	0.217	-1137	-1085	-1085
0.31333	0.219331	-1138	-1085	-1085
0.31667	0.221669	-1138	-1084	-1085
0.32	0.224	-1138	-1084	-1085
0.32333	0.226331	-1139	-1084	-1085
0.32667	0.228669	-1139	-1085	-1085
0.33	0.231	-1139	-1085	-1085
0.33333	0.233331	-1140	-1085	-1085
0.33667	0.235669	-1140	-1085	-1085
0.34	0.238	-1140	-1085	-1085
0.34333	0.240331	-1140	-1085	-1085
0.34667	0.242669	-1140	-1085	-1085
0.35	0.245	-1140	-1086	-1085
0.35333	0.247331	-1140	-1086	-1086
0.35667	0.249669	-1140	-1086	-1086
0.36	0.252	-1140	-1087	-1085
0.36333	0.254331	-1140	-1087	-1085
0.36667	0.256669	-1139	-1087	-1085
0.37	0.259	-1139	-1086	-1085
0.37333	0.261331	-1139	-1086	-1085
0.37667	0.263669	-1139	-1086	-1085
0.38	0.266	-1139	-1086	-1085
0.38333	0.268331	-1138	-1086	-1085
0.38667	0.270669	-1138	-1086	-1085
0.39	0.273	-1139	-1086	-1086
0.39333	0.275331	-1139	-1086	-1086
0.39667	0.277669	-1139	-1086	-1086
0.4	0.28	-1139	-1086	-1086
0.40333	0.282331	-1139	-1086	-1086
0.40667	0.284669	-1139	-1086	-1086
0.41	0.287	-1139	-1085	-1086
0.41333	0.289331	-1139	-1085	-1086
0.41667	0.291669	-1139	-1085	-1086
0.42	0.294	-1139	-1085	-1085
0.42333	0.296331	-1139	-1085	-1085
0.42667	0.298669	-1139	-1085	-1085
0.43	0.301	-1139	-1085	-1084
0.43333	0.303331	-1139	-1086	-1084
0.43667	0.305669	-1139	-1086	-1084
0.44	0.308	-1139	-1085	-1084
0.44333	0.310331	-1139	-1085	-1084
0.44667	0.312669	-1139	-1085	-1084
0.45	0.315	-1139	-1085	-1084
0.45333	0.317331	-1140	-1085	-1085
0.45667	0.319669	-1140	-1085	-1085
0.46	0.322	-1140	-1085	-1084
0.46333	0.324331	-1140	-1085	-1084
0.46667	0.326669	-1140	-1085	-1084
0.47	0.329	-1140	-1085	-1084
0.47333	0.331331	-1140	-1084	-1084
0.47667	0.333669	-1140	-1084	-1084
0.48	0.336	-1139	-1084	-1084
0.48333	0.338331	-1138	-1084	-1084
0.48667	0.340669	-1138	-1084	-1083
0.49	0.343	-1138	-1084	-1084
0.49333	0.345331	-1137	-1085	-1084
0.49667	0.347669	-1137	-1085	-1084
0.5	0.35	-1137	-1085	-1084
0.50333	0.352331	-1138	-1085	-1083
0.50667	0.354669	-1138	-1085	-1083
0.51	0.357	-1138	-1085	-1083
0.51333	0.359331	-1138	-1085	-1082
0.51667	0.361669	-1138	-1085	-1082
0.52	0.364	-1138	-1085	-1082
0.52333	0.366331	-1138	-1085	-1082
0.52667	0.368669	-1138	-1085	-1082
0.53	0.371	-1138	-1085	-1082
0.53333	0.373331	-1138	-1084	-1082
0.53667	0.375669	-1138	-1084	-1083
0.54	0.378	-1138	-1084	-1083
0.54333	0.380331	-1138	-1085	-1083
0.54667	0.382669	-1138	-1085	-1084
0.55	0.385	-1138	-1085	-1084
0.55333	0.387331	-1137	-1085	-1084
0.55667	0.389669	-1137	-1086	-1084
0.56	0.392	-1137	-1086	-1084
0.56333	0.394331	-1137	-1086	-1084
0.56667	0.396669	-1137	-1086	-1084
0.57	0.399	-1138	-1086	-1084
0.57333	0.401331	-1138	-1085	-1084
0.57667	0.403669	-1138	-1085	-1084
0.58	0.406	-1139	-1085	-1083
0.58333	0.408331	-1139	-1085	-1083
0.58667	0.410669	-1138	-1085	-1083
0.59	0.413	-1138	-1085	-1082
0.59333	0.415331	-1139	-1085	-1082
0.59667	0.417669	-1139	-1085	-1082
0.6	0.42	-1139	-1085	-1082
0.60333	0.422331	-1140	-1085	-1082
0.60667	0.424669	-1140	-1085	-1082
0.61	0.427	-1139	-1085	-1082
0.61333	0.429331	-1139	-1085	-1082
0.61667	0.431669	-1139	-1085	-1081
0.62	0.434	-1139	-1085	-1081
0.62333	0.436331	-1139	-1085	-1081
0.62667	0.438669	-1138	-1085	-1081
0.63	0.441	-1138	-1085	-1081
0.63333	0.443331	-1137	-1085	-1081
0.63667	0.445669	-1137	-1085	-1081
0.64	0.448	-1137	-1085	-1081
0.64333	0.450331	-1136	-1084	-1082
0.64667	0.452669	-1136	-1084	-1082
0.65	0.455	-1136	-1084	-1082
0.65333	0.457331	-1136	-1084	-1082
0.65667	0.459669	-1136	-1085	-1083
0.66	0.462	-1136	-1085	-1083
0.66333	0.464331	-1137	-1085	-1083
0.66667	0.466669	-1137	-1085	-1083
0.67	0.469	-1137	-1085	-1083
0.67333	0.471331	-1138	-1085	-1083
0.67667	0.473669	-1138	-1085	-1083
0.68	0.476	-1139	-1086	-1083
0.68333	0.478331	-1140	-1086	-1083
0.68667	0.480669	-1140	-1086	-1083
0.69	0.483	-1141	-1086	-1083
0.69333	0.485331	-1141	-1086	-1084
0.69667	0.487669	-1141	-1086	-1084
0.7	0.49	-1141	-1086	-1084
0.70333	0.492331	-1141	-1085	-1084
0.70667	0.494669	-1140	-1085	-1084
0.71	0.497	-1140	-1085	-1083
0.71333	0.499331	-1140	-1085	-1083
0.71667	0.501669	-1140	-1085	-1083
0.72	0.504	-1140	-1085	-1083
0.72333	0.506331	-1140	-1085	-1082
0.72667	0.508669	-1140	-1085	-1082
0.73	0.511	-1139	-1085	-1082
0.73333	0.513331	-1139	-1085	-1081
0.73667	0.515669	-1139	-1085	-1081
0.74	0.518	-1138	-1085	-1081
0.74333	0.520331	-1138	-1085	-1081
0.74667	0.522669	-1138	-1085	-1082
0.75	0.525	-1138	-1085	-1082
0.75333	0.527331	-1138	-1085	-1082
0.75667	0.529669	-1139	-1084	-1082
0.76	0.532	-1139	-1084	-1082
0.76333	0.534331	-1140	-1084	-1082
0.76667	0.536669	-1140	-1084	-1082
0.77	0.539	-1140	-1084	-1082
0.77333	0.541331	-1139	-1083	-1082
0.77667	0.543669	-1139	-1083	-1082
0.78	0.546	-1139	-1083	-1082
0.78333	0.548331	-1139	-1084	-1082
0.78667	0.550669	-1139	-1084	-1082
0.79	0.553	-1140	-1085	-1082
0.79333	0.555331	-1140	-1085	-1082
0.79667	0.557669	-1140	-1085	-1082
0.8	0.56	-1140	-1085	-1083
0.80333	0.562331	-1140	-1085	-1083
0.80667	0.564669	-1140	-1085	-1083
0.81	0.567	-1140	-1085	-1084
0.81333	0.569331	-1140	-1084	-1084
0.81667	0.571669	-1139	-1084	-1084
0.82	0.574	-1139	-1084	-1084
0.82333	0.576331	-1139	-1084	-1084
0.82667	0.578669	-1138	-1084	-1084
0.83	0.581	-1138	-1084	-1084
0.83333	0.583331	-1138	-1084	-1083
0.83667	0.585669	-1138	-1084	-1083
0.84	0.588	-1138	-1084	-1083
0.84333	0.590331	-1138	-1084	-1083
0.84667	0.592669	-1138	-1084	-1083
0.85	0.595	-1137	-1084	-1083
0.85333	0.597331	-1137	-1085	-1083
0.85667	0.599669	-1138	-1084	-1083
0.86	0.602	-1138	-1084	-1083
0.86333	0.604331	-1139	-1084	-1083
0.86667	0.606669	-1139	-1084	-1083
0.87	0.609	-1139	-1084	-1083
0.87333	0.611331	-1139	-1084	-1082
0.87667	0.613669	-1139	-1085	-1082
0.88	0.616	-1139	-1084	-1082
0.88333	0.618331	-1139	-1084	-1082
0.88667	0.620669	-1139	-1084	-1081
0.89	0.623	-1139	-1084	-1081
0.89333	0.625331	-1139	-1084	-1081
0.89667	0.627669	-1139	-1084	-1081
0.9	0.63	-1139	-1084	-1081
0.90333	0.632331	-1139	-1084	-1081
0.90667	0.634669	-1139	-1084	-1081
0.91	0.637	-1139	-1085	-1081
0.91333	0.639331	-1139	-1085	-1081
0.91667	0.641669	-1139	-1085	-1081
0.92	0.644	-1139	-1084	-1081
0.92333	0.646331	-1138	-1084	-1082
0.92667	0.648669	-1138	-1085	-1082
0.93	0.651	-1138	-1085	-1082
0.93333	0.653331	-1138	-1085	-1082
0.93667	0.655669	-1138	-1085	-1082
0.94	0.658	-1138	-1085	-1082
0.94333	0.660331	-1138	-1085	-1083
0.94667	0.662669	-1138	-1085	-1083
0.95	0.665	-1138	-1085	-1083
0.95333	0.667331	-1138	-1086	-1083
0.95667	0.669669	-1138	-1086	-1083
0.96	0.672	-1139	-1086	-1083
0.96333	0.674331	-1139	-1085	-1083
0.96667	0.676669	-1139	-1085	-1083
0.97	0.679	-1140	-1084	-1083
0.97333	0.681331	-1140	-1084	-1082
0.97667	0.683669	-1140	-1084	-1082
0.98	0.686	-1139	-1084	-1082
0.98333	0.688331	-1139	-1083	-1082
0.98667	0.690669	-1140	-1083	-1082
0.99	0.693	-1140	-1083	-1082
0.99333	0.695331	-1140	-1083	-1082
0.99667	0.697669	-1139	-1083	-1082
1	0.7	-1139	-1084	-1082
1.00333	0.702331	-1139	-1084	-1082
1.00667	0.704669	-1139	-1085	-1082
1.01	0.707	-1139	-1085	-1082
1.01333	0.709331	-1139	-1085	-1082
1.01667	0.711669	-1139	-1085	-1083
1.02	0.714	-1139	-1086	-1083
1.02333	0.716331	-1139	-1086	-1083
1.02667	0.718669	-1139	-1086	-1083
1.03	0.721	-1139	-1086	-1083
1.03333	0.723331	-1139	-1086	-1083
1.03667	0.725669	-1140	-1086	-1082
1.04	0.728	-1140	-1086	-1082
1.04333	0.730331	-1140	-1086	-1082
1.04667	0.732669	-1140	-1086	-1082
1.05	0.735	-1140	-1086	-1083
1.05333	0.737331	-1140	-1086	-1082
1.05667	0.739669	-1140	-1086	-1082
1.06	0.742	-1139	-1086	-1082
1.06333	0.744331	-1139	-1085	-1082
1.06667	0.746669	-1140	-1085	-1082
1.07	0.749	-1140	-1085	-1082
1.07333	0.751331	-1140	-1085	-1083
1.07667	0.753669	-1140	-1085	-1083
1.08	0.756	-1140	-1085	-1083
1.08333	0.758331	-1140	-1085	-1083
1.08667	0.760669	-1140	-1085	-1083
1.09	0.763	-1140	-1085	-1083
1.09333	0.765331	-1140	-1085	-1084
1.09667	0.767669	-1140	-1085	-1084
1.1	0.77	-1140	-1086	-1084
1.10333	0.772331	-1139	-1086	-1084
1.10667	0.774669	-1140	-1086	-1084
1.11	0.777	-1139	-1087	-1084
1.11333	0.779331	-1139	-1087	-1084
1.11667	0.781669	-1139	-1087	-1084
1.12	0.784	-1139	-1087	-1084
1.12333	0.786331	-1139	-1086	-1084
1.12667	0.788669	-1139	-1086	-1084
1.13	0.791	-1138	-1086	-1083
1.13333	0.793331	-1138	-1086	-1084
1.13667	0.795669	-1138	-1086	-1084
1.14	0.798	-1138	-1086	-1084
1.14333	0.800331	-1138	-1086	-1084
1.14667	0.802669	-1138	-1086	-1084
1.15	0.805	-1139	-1086	-1084
1.15333	0.807331	-1139	-1086	-1084
1.15667	0.809669	-1139	-1086	-1084
1.16	0.812	-1140	-1085	-1084
1.16333	0.814331	-1139	-1085	-1083
1.16667	0.816669	-1139	-1084	-1083
1.17	0.819	-1139	-1084	-1082
1.17333	0.821331	-1139	-1084	-1082
1.17667	0.823669	-1139	-1084	-1082
1.18	0.826	-1138	-1084	-1082
1.18333	0.828331	-1138	-1085	-1082
1.18667	0.830669	-1138	-1085	-1082
1.19	0.833	-1138	-1084	-1082
1.19333	0.835331	-1138	-1085	-1082
1.19667	0.837669	-1138	-1085	-1082
1.2	0.84	-1139	-1085	-1082
1.20333	0.842331	-1139	-1085	-1082
1.20667	0.844669	-1139	-1085	-1082
1.21	0.847	-1139	-1085	-1082
1.21333	0.849331	-1139	-1085	-1082
1.21667	0.851669	-1139	-1085	-1082
1.22	0.854	-1139	-1086	-1082
1.22333	0.856331	-1139	-1086	-1082
1.22667	0.858669	-1140	-1086	-1082
1.23	0.861	-1140	-1085	-1083
1.23333	0.863331	-1140	-1085	-1083
1.23667	0.865669	-1139	-1085	-1083
1.24	0.868	-1139	-1085	-1083
1.24333	0.870331	-1139	-1085	-1083
1.24667	0.872669	-1139	-1085	-1083
1.25	0.875	-1140	-1084	-1083
1.25333	0.877331	-1140	-1084	-1083
1.25667	0.879669	-1140	-1084	-1083
1.26	0.882	-1140	-1085	-1083
1.26333	0.884331	-1140	-1085	-1083
1.26667	0.886669	-1139	-1085	-1083
1.27	0.889	-1139	-1086	-1083
1.27333	0.891331	-1140	-1086	-1083
1.27667	0.893669	-1140	-1086	-1082
1.28	0.896	-1140	-1086	-1083
1.28333	0.898331	-1141	-1086	-1083
1.28667	0.900669	-1141	-1086	-1083
1.29	0.903	-1141	-1086	-1083
1.29333	0.905331	-1141	-1086	-1083
1.29667	0.907669	-1140	-1086	-1083
1.3	0.91	-1140	-1086	-1083
1.30333	0.912331	-1139	-1085	-1084
1.30667	0.914669	-1139	-1085	-1084
1.31	0.917	-1139	-1085	-1084
1.31333	0.919331	-1139	-1085	-1085
1.31667	0.921669	-1139	-1086	-1085
1.32	0.924	-1139	-1086	-1085
1.32333	0.926331	-1139	-1086	-1086
1.32667	0.928669	-1138	-1087	-1086
1.33	0.931	-1138	-1087	-1086
1.33333	0.933331	-1138	-1087	-1086
1.33667	0.935669	-1139	-1087	-1086
1.34	0.938	-1139	-1087	-1086
1.34333	0.940331	-1139	-1087	-1086
1.34667	0.942669	-1139	-1088	-1085
1.35	0.945	-1139	-1088	-1085
1.35333	0.947331	-1139	-1088	-1085
1.35667	0.949669	-1138	-1088	-1085
1.36	0.952	-1138	-1088	-1085
1.36333	0.954331	-1138	-1088	-1085
1.36667	0.956669	-1138	-1087	-1085
1.37	0.959	-1138	-1087	-1085
1.37333	0.961331	-1138	-1087	-1086
1.37667	0.963669	-1138	-1087	-1086
1.38	0.966	-1138	-1087	-1086
1.38333	0.968331	-1139	-1087	-1086
1.38667	0.970669	-1139	-1087	-1086
1.39	0.973	-1139	-1087	-1086
1.39333	0.975331	-1139	-1087	-1086
1.39667	0.977669	-1139	-1088	-1086
1.4	0.98	-1138	-1087	-1086
1.40333	0.982331	-1138	-1087	-1086
1.40667	0.984669	-1138	-1087	-1086
1.41	0.987	-1138	-1087	-1086
1.41333	0.989331	-1138	-1088	-1086
1.41667	0.991669	-1137	-1088	-1086
1.42	0.994	-1137	-1088	-1086
1.42333	0.996331	-1137	-1087	-1087
1.42667	0.998669	-1136	-1088	-1087
1.43	1.001	-1136	-1088	-1087
1.43333	1.00333	-1136	-1088	-1087
1.43667	1.00567	-1136	-1088	-1087
1.44	1.008	-1136	-1088	-1086
1.44333	1.01033	-1136	-1088	-1086
1.44667	1.01267	-1137	-1089	-1086
1.45	1.015	-1136	-1089	-1086
1.45333	1.01733	-1137	-1089	-1086
1.45667	1.01967	-1137	-1089	-1086
1.46	1.022	-1138	-1088	-1086
1.46333	1.02433	-1138	-1088	-1087
1.46667	1.02667	-1138	-1088	-1087
1.47	1.029	-1138	-1088	-1087
1.47333	1.03133	-1138	-1088	-1087
1.47667	1.03367	-1138	-1089	-1087
1.48	1.036	-1138	-1089	-1088
1.48333	1.03833	-1138	-1089	-1088
1.48667	1.04067	-1139	-1088	-1088
1.49	1.043	-1139	-1088	-1088
1.49333	1.04533	-1139	-1088	-1088
1.49667	1.04767	-1139	-1088	-1088
1.5	1.05	-1139	-1088	-1089
1.50333	1.05233	-1139	-1088	-1089
1.50667	1.05467	-1139	-1088	-1089
1.51	1.057	-1139	-1088	-1089
1.51333	1.05933	-1139	-1088	-1089
1.51667	1.06167	-1139	-1089	-1089
1.52	1.064	-1139	-1089	-1089
1.52333	1.06633	-1139	-1088	-1089
1.52667	1.06867	-1139	-1089	-1089
1.53	1.071	-1139	-1089	-1089
1.53333	1.07333	-1139	-1089	-1088
1.53667	1.07567	-1139	-1089	-1088
1.54	1.078	-1140	-1089	-1088
1.54333	1.08033	-1140	-1088	-1088
1.54667	1.08267	-1140	-1088	-1089
1.55	1.085	-1139	-1088	-1089
1.55333	1.08733	-1139	-1088	-1089
1.55667	1.08967	-1138	-1088	-1089
1.56	1.092	-1138	-1088	-1089
1.56333	1.09433	-1138	-1088	-1089
1.56667	1.09667	-1137	-1088	-1089
1.57	1.099	-1137	-1088	-1089
1.57333	1.10133	-1137	-1088	-1088
1.57667	1.10367	-1137	-1088	-1088
1.58	1.106	-1136	-1088	-1088
1.58333	1.10833	-1136	-1088	-1088
1.58667	1.11067	-1136	-1088	-1088
1.59	1.113	-1135	-1088	-1088
1.59333	1.11533	-1135	-1088	-1088
1.59667	1.11767	-1135	-1088	-1088
1.6	1.12	-1135	-1088	-1088
1.60333	1.12233	-1136	-1089	-1088
1.60667	1.12467	-1137	-1089	-1088
1.61	1.127	-1137	-1089	-1088
1.61333	1.12933	-1137	-1089	-1088
1.61667	1.13167	-1137	-1089	-1088
1.62	1.134	-1137	-1090	-1088
1.62333	1.13633	-1137	-1090	-1088
1.62667	1.13867	-1138	-1090	-1088
1.63	1.141	-1138	-1091	-1088
1.63333	1.14333	-1138	-1091	-1088
1.63667	1.14567	-1138	-1091	-1088
1.64	1.148	-1137	-1091	-1088
1.64333	1.15033	-1137	-1091	-1088
1.64667	1.15267	-1137	-1091	-1088
1.65	1.155	-1137	-1091	-1089
1.65333	1.15733	-1137	-1091	-1089
1.65667	1.15967	-1137	-1091	-1090
1.66	1.162	-1137	-1091	-1090
1.66333	1.16433	-1138	-1091	-1090
1.66667	1.16667	-1138	-1091	-1090
1.67	1.169	-1138	-1091	-1089
1.67333	1.17133	-1138	-1091	-1089
1.67667	1.17367	-1138	-1090	-1089
1.68	1.176	-1137	-1090	-1089
1.68333	1.17833	-1138	-1090	-1089
1.68667	1.18067	-1138	-1089	-1090
1.69	1.183	-1138	-1089	-1090
1.69333	1.18533	-1138	-1089	-1090
1.69667	1.18767	-1138	-1090	-1091
1.7	1.19	-1138	-1090	-1091
1.70333	1.19233	-1138	-1090	-1092
1.70667	1.19467	-1138	-1090	-1092
1.71	1.197	-1138	-1090	-1092
1.71333	1.19933	-1138	-1090	-1092
1.71667	1.20167	-1138	-1090	-1092
1.72	1.204	-1139	-1090	-1092
1.72333	1.20633	-1139	-1090	-1091
1.72667	1.20867	-1138	-1091	-1091
1.73	1.211	-1139	-1091	-1091
1.73333	1.21333	-1139	-1091	-1090
1.73667	1.21567	-1139	-1092	-1090
1.74	1.218	-1138	-1092	-1091
1.74333	1.22033	-1138	-1092	-1091
1.74667	1.22267	-1139	-1092	-1091
1.75	1.225	-1139	-1092	-1092
1.75333	1.22733	-1139	-1091	-1092
1.75667	1.22967	-1139	-1091	-1092
1.76	1.232	-1139	-1092	-1092
1.76333	1.23433	-1139	-1092	-1092
1.76667	1.23667	-1139	-1091	-1092
1.77	1.239	-1139	-1091	-1092
1.77333	1.24133	-1140	-1091	-1091
1.77667	1.24367	-1140	-1091	-1091
1.78	1.246	-1140	-1090	-1091
1.78333	1.24833	-1140	-1091	-1091
1.78667	1.25067	-1140	-1091	-1092
1.79	1.253	-1140	-1091	-1092
1.79333	1.25533	-1140	-1091	-1092
1.79667	1.25767	-1140	-1092	-1093
1.8	1.26	-1140	-1092	-1093
1.80333	1.26233	-1140	-1092	-1093
1.80667	1.26467	-1140	-1093	-1093
1.81	1.267	-1140	-1093	-1093
1.81333	1.26933	-1140	-1093	-1093
1.81667	1.27167	-1140	-1092	-1093
1.82	1.274	-1140	-1092	-1093
1.82333	1.27633	-1140	-1092	-1092
1.82667	1.27867	-1140	-1091	-1092
1.83	1.281	-1140	-1091	-1092
1.83333	1.28333	-1139	-1091	-1092
1.83667	1.28567	-1139	-1090	-1092
1.84	1.288	-1139	-1090	-1093
1.84333	1.29033	-1139	-1090	-1093
1.84667	1.29267	-1138	-1090	-1093
1.85	1.295	-1138	-1090	-1094
1.85333	1.29733	-1138	-1090	-1094
1.85667	1.29967	-1138	-1090	-1095
1.86	1.302	-1138	-1090	-1095
1.86333	1.30433	-1138	-1091	-1095
1.86667	1.30667	-1138	-1091	-1095
1.87	1.309	-1138	-1092	-1095
1.87333	1.31133	-1138	-1092	-1095
1.87667	1.31367	-1138	-1093	-1095
1.88	1.316	-1138	-1093	-1095
1.88333	1.31833	-1138	-1093	-1094
1.88667	1.32067	-1138	-1093	-1094
1.89	1.323	-1138	-1093	-1094
1.89333	1.32533	-1139	-1093	-1094
1.89667	1.32767	-1139	-1092	-1095
1.9	1.33	-1139	-1092	-1094
1.90333	1.33233	-1139	-1092	-1094
1.90667	1.33467	-1139	-1092	-1094
1.91	1.337	-1139	-1092	-1094
1.91333	1.33933	-1139	-1093	-1094
1.91667	1.34167	-1140	-1093	-1094
1.92	1.344	-1140	-1093	-1094
1.92333	1.34633	-1140	-1093	-1093
1.92667	1.34867	-1140	-1093	-1093
1.93	1.351	-1140	-1093	-1093
1.93333	1.35333	-1140	-1094	-1094
1.93667	1.35567	-1140	-1093	-1094
1.94	1.358	-1140	-1093	-1094
1.94333	1.36033	-1140	-1094	-1094
1.94667	1.36267	-1139	-1094	-1094
1.95	1.365	-1139	-1094	-1094
1.95333	1.36733	-1138	-1094	-1094
1.95667	1.36967	-1138	-1093	-1095
1.96	1.372	-1138	-1093	-1095
1.96333	1.37433	-1138	-1093	-1095
1.96667	1.37667	-1138	-1093	-1095
1.97	1.379	-1139	-1093	-1095
1.97333	1.38133	-1139	-1093	-1095
1.97667	1.38367	-1139	-1093	-1095
1.98	1.386	-1140	-1094	-1095
1.98333	1.38833	-1140	-1094	-1095
1.98667	1.39067	-1140	-1094	-1095
1.99	1.393	-1139	-1094	-1095
1.99333	1.39533	-1139	-1094	-1095
1.99667	1.39767	-1139	-1094	-1095
2	1.4	-1139	-1094	-1095
2.00333	1.40233	-1139	-1094	-1095
2.00667	1.40467	-1138	-1094	-1095
2.01	1.407	-1139	-1094	-1095
2.01333	1.40933	-1139	-1094	-1095
2.01667	1.41167	-1138	-1094	-1095
2.02	1.414	-1138	-1094	-1096
2.02333	1.41633	-1138	-1094	-1096
2.02667	1.41867	-1139	-1094	-1096
2.03	1.421	-1138	-1094	-1095
2.03333	1.42333	-1138	-1094	-1095
2.03667	1.42567	-1138	-1094	-1095
2.04	1.428	-1138	-1094	-1095
2.04333	1.43033	-1138	-1094	-1095
2.04667	1.43267	-1137	-1094	-1095
2.05	1.435	-1137	-1094	-1094
2.05333	1.43733	-1137	-1094	-1094
2.05667	1.43967	-1137	-1094	-1094
2.06	1.442	-1137	-1094	-1094
2.06333	1.44433	-1137	-1094	-1094
2.06667	1.44667	-1137	-1094	-1094
2.07	1.449	-1137	-1094	-1094
2.07333	1.45133	-1138	-1094	-1095
2.07667	1.45367	-1138	-1094	-1095
2.08	1.456	-1139	-1094	-1095
2.08333	1.45833	-1139	-1094	-1096
2.08667	1.46067	-1139	-1094	-1096
2.09	1.463	-1139	-1094	-1096
2.09333	1.46533	-1139	-1094	-1096
2.09667	1.46767	-1139	-1094	-1096
2.1	1.47	-1139	-1094	-1096
2.10333	1.47233	-1139	-1094	-1096
2.10667	1.47467	-1140	-1094	-1096
2.11	1.477	-1140	-1094	-1096
2.11333	1.47933	-1140	-1094	-1096
2.11667	1.48167	-1140	-1094	-1096
2.12	1.484	-1140	-1094	-1097
2.12333	1.48633	-1140	-1094	-1097
2.12667	1.48867	-1139	-1094	-1097
2.13	1.491	-1139	-1094	-1097
2.13333	1.49333	-1140	-1094	-1097
2.13667	1.49567	-1139	-1094	-1097
2.14	1.498	-1139	-1094	-1097
2.14333	1.50033	-1139	-1094	-1098
2.14667	1.50267	-1139	-1094	-1098
2.15	1.505	-1139	-1094	-1098
2.15333	1.50733	-1139	-1094	-1098
2.15667	1.50967	-1138	-1094	-1098
2.16	1.512	-1138	-1094	-1098
2.16333	1.51433	-1138	-1094	-1098
2.16667	1.51667	-1138	-1094	-1099
2.17	1.519	-1138	-1094	-1098
2.17333	1.52133	-1137	-1095	-1098
2.17667	1.52367	-1137	-1094	-1098
2.18	1.526	-1137	-1095	-1098
2.18333	1.52833	-1137	-1095	-1098
2.18667	1.53067	-1137	-1094	-1097
2.19	1.533	-1137	-1094	-1097
2.19333	1.53533	-1137	-1095	-1097
2.19667	1.53767	-1137	-1095	-1097
2.2	1.54	-1137	-1095	-1097
2.20333	1.54233	-1137	-1095	-1097
2.20667	1.54467	-1137	-1095	-1098
2.21	1.547	-1137	-1095	-1098
2.21333	1.54933	-1137	-1095	-1098
2.21667	1.55167	-1137	-1095	-1097
2.22	1.554	-1137	-1095	-1097
2.22333	1.55633	-1137	-1095	-1098
2.22667	1.55867	-1138	-1095	-1097
2.23	1.561	-1138	-1095	-1098
2.23333	1.56333	-1138	-1095	-1098
2.23667	1.56567	-1138	-1095	-1098
2.24	1.568	-1138	-1095	-1097
2.24333	1.57033	-1138	-1095	-1098
2.24667	1.57267	-1137	-1095	-1097
2.25	1.575	-1137	-1094	-1097
2.25333	1.57733	-1137	-1094	-1097
2.25667	1.57967	-1137	-1094	-1098
2.26	1.582	-1137	-1094	-1098
2.26333	1.58433	-1137	-1094	-1098
2.26667	1.58667	-1137	-1094	-1098
2.27	1.589	-1138	-1094	-1098
2.27333	1.59133	-1138	-1094	-1098
2.27667	1.59367	-1138	-1094	-1098
2.28	1.596	-1138	-1094	-1097
2.28333	1.59833	-1138	-1094	-1097
2.28667	1.60067	-1138	-1094	-1098
2.29	1.603	-1138	-1094	-1098
2.29333	1.60533	-1138	-1094	-1098
2.29667	1.60767	-1138	-1094	-1098
2.3	1.61	-1138	-1095	-1098
2.30333	1.61233	-1138	-1095	-1098
2.30667	1.61467	-1138	-1095	-1098
2.31	1.617	-1138	-1095	-1098
2.31333	1.61933	-1138	-1095	-1098
2.31667	1.62167	-1138	-1095	-1098
2.32	1.624	-1138	-1094	-1098
2.32333	1.62633	-1138	-1094	-1097
2.32667	1.62867	-1137	-1094	-1098
2.33	1.631	-1137	-1094	-1098
2.33333	1.63333	-1137	-1094	-1098
2.33667	1.63567	-1138	-1094	-1098
2.34	1.638	-1138	-1094	-1098
2.34333	1.64033	-1138	-1094	-1099
2.34667	1.64267	-1138	-1095	-1099
2.35	1.645	-1138	-1095	-1099
2.35333	1.64733	-1138	-1095	-1099
2.35667	1.64967	-1138	-1095	-1099
2.36	1.652	-1138	-1095	-1099
2.36333	1.65433	-1138	-1095	-1099
2.36667	1.65667	-1138	-1095	-1099
2.37	1.659	-1138	-1095	-1100
2.37333	1.66133	-1138	-1095	-1101
2.37667	1.66367	-1138	-1096	-1101
2.38	1.666	-1138	-1096	-1101
2.38333	1.66833	-1138	-1096	-1101
2.38667	1.67067	-1138	-1096	-1101
2.39	1.673	-1137	-1096	-1101
2.39333	1.67533	-1137	-1096	-1100
2.39667	1.67767	-1137	-1096	-1100
2.4	1.68	-1136	-1096	-1100
2.40333	1.68233	-1137	-1096	-1099
2.40667	1.68467	-1137	-1096	-1099
2.41	1.687	-1137	-1096	-1099
2.41333	1.68933	-1137	-1096	-1098
2.41667	1.69167	-1138	-1096	-1098
2.42	1.694	-1138	-1096	-1098
2.42333	1.69633	-1138	-1096	-1098
2.42667	1.69867	-1139	-1096	-1098
2.43	1.701	-1139	-1096	-1098
2.43333	1.70333	-1139	-1096	-1098
2.43667	1.70567	-1139	-1096	-1098
2.44	1.708	-1139	-1096	-1098
2.44333	1.71033	-1139	-1095	-1099
2.44667	1.71267	-1139	-1095	-1099
2.45	1.715	-1139	-1095	-1099
2.45333	1.71733	-1139	-1095	-1099
2.45667	1.71967	-1139	-1095	-1099
2.46	1.722	-1139	-1095	-1099
2.46333	1.72433	-1139	-1095	-1099
2.46667	1.72667	-1139	-1095	-1100
2.47	1.729	-1139	-1095	-1100
2.47333	1.73133	-1139	-1095	-1100
2.47667	1.73367	-1139	-1095	-1100
2.48	1.736	-1139	-1095	-1101
2.48333	1.73833	-1139	-1096	-1101
2.48667	1.74067	-1139	-1096	-1101
2.49	1.743	-1139	-1096	-1101
2.49333	1.74533	-1139	-1096	-1101
2.49667	1.74767	-1139	-1096	-1101
2.5	1.75	-1139	-1096	-1101
2.50333	1.75233	-1139	-1095	-1100
2.50667	1.75467	-1139	-1095	-1100
2.51	1.757	-1139	-1095	-1100
2.51333	1.75933	-1139	-1095	-1100
2.51667	1.76167	-1139	-1095	-1100
2.52	1.764	-1140	-1096	-1100
2.52333	1.76633	-1140	-1096	-1101
2.52667	1.76867	-1140	-1096	-1101
2.53	1.771	-1140	-1096	-1100
2.53333	1.77333	-1140	-1096	-1100
2.53667	1.77567	-1140	-1096	-1100
2.54	1.778	-1139	-1096	-1099
2.54333	1.78033	-1139	-1096	-1099
2.54667	1.78267	-1139	-1097	-1099
2.55	1.785	-1139	-1097	-1100
2.55333	1.78733	-1139	-1097	-1101
2.55667	1.78967	-1139	-1097	-1101
2.56	1.792	-1138	-1097	-1101
2.56333	1.79433	-1138	-1097	-1101
2.56667	1.79667	-1138	-1098	-1102
2.57	1.799	-1138	-1098	-1102
2.57333	1.80133	-1138	-1098	-1102
2.57667	1.80367	-1138	-1097	-1101
2.58	1.806	-1138	-1097	-1101
2.58333	1.80833	-1138	-1097	-1101
2.58667	1.81067	-1138	-1097	-1101
2.59	1.813	-1138	-1097	-1101
2.59333	1.81533	-1138	-1097	-1101
2.59667	1.81767	-1138	-1098	-1101
2.6	1.82	-1137	-1098	-1101
2.60333	1.82233	-1137	-1097	-1101
2.60667	1.82467	-1137	-1097	-1101
2.61	1.827	-1137	-1097	-1101
2.61333	1.82933	-1137	-1097	-1101
2.61667	1.83167	-1138	-1097	-1101
2.62	1.834	-1138	-1097	-1101
2.62333	1.83633	-1139	-1098	-1101
2.62667	1.83867	-1139	-1098	-1101
2.63	1.841	-1139	-1098	-1102
2.63333	1.84333	-1139	-1098	-1102
2.63667	1.84567	-1139	-1098	-1102
2.64	1.848	-1139	-1098	-1102
2.64333	1.85033	-1139	-1098	-1102
2.64667	1.85267	-1139	-1098	-1103
2.65	1.855	-1139	-1098	-1103
2.65333	1.85733	-1139	-1098	-1103
2.65667	1.85967	-1140	-1098	-1103
2.66	1.862	-1139	-1098	-1103
2.66333	1.86433	-1139	-1097	-1103
2.66667	1.86667	-1139	-1097	-1103
2.67	1.869	-1139	-1097	-1104
2.67333	1.87133	-1140	-1097	-1105
2.67667	1.87367	-1140	-1097	-1105
2.68	1.876	-1139	-1097	-1104
2.68333	1.87833	-1139	-1097	-1104
2.68667	1.88067	-1139	-1097	-1104
2.69	1.883	-1138	-1098	-1104
2.69333	1.88533	-1138	-1098	-1105
2.69667	1.88767	-1138	-1098	-1105
2.7	1.89	-1137	-1098	-1105
2.70333	1.89233	-1137	-1098	-1105
2.70667	1.89467	-1137	-1098	-1105
2.71	1.897	-1137	-1098	-1104
2.71333	1.89933	-1137	-1098	-1104
2.71667	1.90167	-1137	-1098	-1104
2.72	1.904	-1137	-1099	-1104
2.72333	1.90633	-1138	-1099	-1104
2.72667	1.90867	-1138	-1099	-1103
2.73	1.911	-1138	-1100	-1103
2.73333	1.91333	-1138	-1099	-1103
2.73667	1.91567	-1139	-1099	-1103
2.74	1.918	-1139	-1099	-1104
2.74333	1.92033	-1139	-1099	-1104
2.74667	1.92267	-1139	-1098	-1104
2.75	1.925	-1139	-1099	-1104
2.75333	1.92733	-1139	-1099	-1103
2.75667	1.92967	-1139	-1099	-1103
2.76	1.932	-1139	-1100	-1103
2.76333	1.93433	-1139	-1100	-1103
2.76667	1.93667	-1139	-1100	-1103
2.77	1.939	-1139	-1101	-1103
2.77333	1.94133	-1139	-1101	-1103
2.77667	1.94367	-1138	-1101	-1104
2.78	1.946	-1138	-1101	-1105
2.78333	1.94833	-1138	-1101	-1105
2.78667	1.95067	-1138	-1100	-1105
2.79	1.953	-1138	-1100	-1106
2.79333	1.95533	-1138	-1100	-1105
2.79667	1.95767	-1138	-1100	-1105
2.8	1.96	-1138	-1100	-1106
2.80333	1.96233	-1138	-1101	-1106
2.80667	1.96467	-1138	-1100	-1106
2.81	1.967	-1138	-1100	-1106
2.81333	1.96933	-1138	-1100	-1106
2.81667	1.97167	-1138	-1101	-1106
2.82	1.974	-1138	-1101	-1106
2.82333	1.97633	-1138	-1101	-1106
2.82667	1.97867	-1138	-1101	-1106
2.83	1.981	-1138	-1101	-1106
2.83333	1.98333	-1138	-1101	-1106
2.83667	1.98567	-1138	-1101	-1107
2.84	1.988	-1138	-1100	-1107
2.84333	1.99033	-1138	-1100	-1107
2.84667	1.99267	-1138	-1099	-1107
2.85	1.995	-1138	-1099	-1106
2.85333	1.99733	-1137	-1099	-1106
2.85667	1.99967	-1137	-1099	-1106
2.86	2.002	-1137	-1099	-1107
2.86333	2.00433	-1138	-1100	-1107
2.86667	2.00667	-1138	-1100	-1107
2.87	2.009	-1137	-1100	-1106
2.87333	2.01133	-1137	-1100	-1106
2.87667	2.01367	-1137	-1100	-1106
2.88	2.016	-1138	-1100	-1105
2.88333	2.01833	-1138	-1100	-1105
2.88667	2.02067	-1137	-1099	-1105
2.89	2.023	-1137	-1099	-1105
2.89333	2.02533	-1138	-1099	-1105
2.89667	2.02767	-1138	-1099	-1104
2.9	2.03	-1137	-1100	-1104
2.90333	2.03233	-1137	-1100	-1105
2.90667	2.03467	-1137	-1100	-1106
2.91	2.037	-1137	-1100	-1106
2.91333	2.03933	-1137	-1100	-1106
2.91667	2.04167	-1137	-1100	-1106
2.92	2.044	-1137	-1100	-1105
2.92333	2.04633	-1137	-1101	-1105
2.92667	2.04867	-1137	-1101	-1104
2.93	2.051	-1136	-1101	-1105
2.93333	2.05333	-1136	-1101	-1105
2.93667	2.05567	-1136	-1101	-1105
2.94	2.058	-1136	-1101	-1105
2.94333	2.06033	-1137	-1101	-1104
2.94667	2.06267	-1137	-1101	-1105
2.95	2.065	-1138	-1102	-1105
2.95333	2.06733	-1138	-1103	-1105
2.95667	2.06967	-1138	-1103	-1105
2.96	2.072	-1138	-1103	-1105
2.96333	2.07433	-1138	-1103	-1104
2.96667	2.07667	-1139	-1103	-1104
2.97	2.079	-1139	-1102	-1104
2.97333	2.08133	-1139	-1101	-1105
2.97667	2.08367	-1139	-1101	-1105
2.98	2.086	-1139	-1101	-1105
2.98333	2.08833	-1139	-1101	-1105
2.98667	2.09067	-1139	-1101	-1105
2.99	2.093	-1139	-1101	-1105
2.99333	2.09533	-1140	-1101	-1106
2.99667	2.09767	-1140	-1101	-1107
3	2.1	-1139	-1101	-1107
3.00333	2.10233	-1138	-1101	-1107
3.00667	2.10467	-1138	-1101	-1106
3.01	2.107	-1137	-1101	-1106
3.01333	2.10933	-1137	-1102	-1106
3.01667	2.11167	-1137	-1102	-1106
3.02	2.114	-1137	-1102	-1107
3.02333	2.11633	-1138	-1102	-1107
3.02667	2.11867	-1138	-1103	-1107
3.03	2.121	-1138	-1103	-1106
3.03333	2.12333	-1138	-1103	-1106
3.03667	2.12567	-1138	-1103	-1106
3.04	2.128	-1138	-1103	-1107
3.04333	2.13033	-1138	-1103	-1106
3.04667	2.13267	-1138	-1103	-1106
3.05	2.135	-1138	-1103	-1106
3.05333	2.13733	-1138	-1103	-1105
3.05667	2.13967	-1138	-1103	-1106
3.06	2.142	-1138	-1103	-1107
3.06333	2.14433	-1138	-1103	-1108
3.06667	2.14667	-1138	-1104	-1108
3.07	2.149	-1138	-1103	-1108
3.07333	2.15133	-1138	-1104	-1108
3.07667	2.15367	-1138	-1103	-1108
3.08	2.156	-1138	-1103	-1107
3.08333	2.15833	-1138	-1104	-1108
3.08667	2.16067	-1138	-1104	-1108
3.09	2.163	-1137	-1103	-1109
3.09333	2.16533	-1137	-1103	-1109
3.09667	2.16767	-1137	-1103	-1109
3.1	2.17	-1137	-1103	-1109
3.10333	2.17233	-1137	-1103	-1109
3.10667	2.17467	-1137	-1103	-1109
3.11	2.177	-1137	-1103	-1109
3.11333	2.17933	-1138	-1103	-1109
3.11667	2.18167	-1138	-1103	-1109
3.12	2.184	-1138	-1103	-1109
3.12333	2.18633	-1138	-1103	-1109
3.12667	2.18867	-1138	-1103	-1108
3.13	2.191	-1139	-1103	-1108
3.13333	2.19333	-1138	-1103	-1108
3.13667	2.19567	-1138	-1103	-1108
3.14	2.198	-1139	-1103	-1107
3.14333	2.20033	-1139	-1102	-1107
3.14667	2.20267	-1139	-1102	-1107
3.15	2.205	-1139	-1102	-1107
3.15333	2.20733	-1139	-1102	-1107
3.15667	2.20967	-1140	-1102	-1107
3.16	2.212	-1140	-1102	-1108
3.16333	2.21433	-1140	-1102	-1107
3.16667	2.21667	-1140	-1102	-1107
3.17	2.219	-1140	-1102	-1106
3.17333	2.22133	-1139	-1102	-1106
3.17667	2.22367	-1139	-1102	-1106
3.18	2.226	-1139	-1102	-1106
3.18333	2.22833	-1139	-1102	-1106
3.18667	2.23067	-1139	-1102	-1106
3.19	2.233	-1138	-1101	-1107
3.19333	2.23533	-1138	-1101	-1106
3.19667	2.23767	-1139	-1101	-1107
3.2	2.24	-1138	-1101	-1107
3.20333	2.24233	-1138	-1101	-1108
3.20667	2.24467	-1138	-1101	-1109
3.21	2.247	-1138	-1101	-1108
3.21333	2.24933	-1138	-1101	-1108
3.21667	2.25167	-1139	-1101	-1108
3.22	2.254	-1139	-1102	-1108
3.22333	2.25633	-1139	-1102	-1108
3.22667	2.25867	-1139	-1102	-1108
3.23	2.261	-1138	-1102	-1109
3.23333	2.26333	-1138	-1102	-1110
3.23667	2.26567	-1138	-1102	-1110
3.24	2.268	-1138	-1103	-1110
3.24333	2.27033	-1138	-1102	-1109
3.24667	2.27267	-1138	-1102	-1108
3.25	2.275	-1138	-1102	-1108
3.25333	2.27733	-1138	-1102	-1109
3.25667	2.27967	-1138	-1103	-1110
3.26	2.282	-1138	-1102	-1110
3.26333	2.28433	-1139	-1103	-1110
3.26667	2.28667	-1139	-1102	-1110
3.27	2.289	-1139	-1103	-1110
3.27333	2.29133	-1139	-1103	-1109
3.27667	2.29367	-1139	-1104	-1108
3.28	2.296	-1140	-1104	-1108
3.28333	2.29833	-1140	-1104	-1108
3.28667	2.30067	-1140	-1104	-1108
3.29	2.303	-1140	-1104	-1108
3.29333	2.30533	-1140	-1104	-1107
3.29667	2.30767	-1140	-1104	-1106
3.3	2.31	-1140	-1104	-1106
3.30333	2.31233	-1140	-1103	-1107
3.30667	2.31467	-1140	-1103	-1107
3.31	2.317	-1139	-1103	-1107
3.31333	2.31933	-1140	-1102	-1107
3.31667	2.32167	-1139	-1102	-1107
3.32	2.324	-1139	-1102	-1107
3.32333	2.32633	-1139	-1102	-1107
3.32667	2.32867	-1139	-1102	-1108
3.33	2.331	-1139	-1102	-1109
3.33333	2.33333	-1138	-1102	-1110
3.33667	2.33567	-1138	-1103	-1111
3.34	2.338	-1138	-1103	-1113
3.34333	2.34033	-1139	-1103	-1114
3.34667	2.34267	-1139	-1103	-1115
3.35	2.345	-1140	-1103	-1115
3.35333	2.34733	-1140	-1103	-1116
3.35667	2.34967	-1140	-1103	-1116
3.36	2.352	-1139	-1102	-1117
3.36333	2.35433	-1139	-1102	-1117
3.36667	2.35667	-1139	-1102	-1117
3.37	2.359	-1139	-1102	-1117
3.37333	2.36133	-1138	-1102	-1116
3.37667	2.36367	-1138	-1102	-1115
3.38	2.366	-1139	-1102	-1114
3.38333	2.36833	-1139	-1102	-1114
3.38667	2.37067	-1138	-1103	-1114
3.39	2.373	-1138	-1104	-1112
3.39333	2.37533	-1139	-1104	-1111
3.39667	2.37767	-1139	-1103	-1110
3.4	2.38	-1139	-1103	-1110
3.40333	2.38233	-1139	-1103	-1110
3.40667	2.38467	-1139	-1103	-1109
3.41	2.387	-1139	-1103	-1109
3.41333	2.38933	-1139	-1103	-1109
3.41667	2.39167	-1139	-1103	-1109
3.42	2.394	-1139	-1103	-1108
3.42333	2.39633	-1139	-1103	-1108
3.42667	2.39867	-1139	-1103	-1108
3.43	2.401	-1139	-1103	-1108
3.43333	2.40333	-1140	-1103	-1107
3.43667	2.40567	-1139	-1103	-1107
3.44	2.408	-1139	-1102	-1106
3.44333	2.41033	-1139	-1102	-1106
3.44667	2.41267	-1139	-1102	-1106
3.45	2.415	-1139	-1102	-1106
3.45333	2.41733	-1139	-1102	-1106
3.45667	2.41967	-1139	-1103	-1106
3.46	2.422	-1139	-1103	-1107
3.46333	2.42433	-1140	-1103	-1108
3.46667	2.42667	-1140	-1104	-1108
3.47	2.429	-1140	-1104	-1108
3.47333	2.43133	-1140	-1104	-1108
3.47667	2.43367	-1140	-1104	-1108
3.48	2.436	-1141	-1104	-1107
3.48333	2.43833	-1140	-1104	-1107
3.48667	2.44067	-1140	-1103	-1108
3.49	2.443	-1140	-1103	-1109
3.49333	2.44533	-1140	-1103	-1110
3.49667	2.44767	-1140	-1104	-1110
3.5	2.45	-1140	-1105	-1109
3.50333	2.45233	-1139	-1106	-1109
3.50667	2.45467	-1139	-1107	-1108
3.51	2.457	-1139	-1107	-1108
3.51333	2.45933	-1139	-1107	-1109
3.51667	2.46167	-1139	-1107	-1109
3.52	2.464	-1139	-1107	-1110
3.52333	2.46633	-1138	-1106	-1110
3.52667	2.46867	-1138	-1106	-1109
3.53	2.471	-1138	-1105	-1109
3.53333	2.47333	-1137	-1104	-1108
3.53667	2.47567	-1137	-1104	-1108
3.54	2.478	-1137	-1104	-1109
3.54333	2.48033	-1137	-1105	-1109
3.54667	2.48267	-1138	-1105	-1110
3.55	2.485	-1138	-1105	-1110
3.55333	2.48733	-1139	-1105	-1109
3.55667	2.48967	-1139	-1105	-1109
3.56	2.492	-1139	-1105	-1109
3.56333	2.49433	-1140	-1106	-1108
3.56667	2.49667	-1140	-1106	-1108
3.57	2.499	-1140	-1105	-1107
3.57333	2.50133	-1140	-1105	-1108
3.57667	2.50367	-1140	-1105	-1108
3.58	2.506	-1140	-1104	-1108
3.58333	2.50833	-1139	-1104	-1108
3.58667	2.51067	-1139	-1104	-1108
3.59	2.513	-1140	-1104	-1108
3.59333	2.51533	-1140	-1104	-1108
3.59667	2.51767	-1140	-1104	-1108
3.6	2.52	-1140	-1104	-1109
3.60333	2.52233	-1139	-1104	-1109
3.60667	2.52467	-1139	-1105	-1108
3.61	2.527	-1139	-1105	-1108
3.61333	2.52933	-1139	-1106	-1108
3.61667	2.53167	-1139	-1107	-1107
3.62	2.534	-1139	-1107	-1107
3.62333	2.53633	-1140	-1107	-1106
3.62667	2.53867	-1140	-1107	-1106
3.63	2.541	-1140	-1106	-1105
3.63333	2.54333	-1140	-1106	-1104
3.63667	2.54567	-1140	-1106	-1105
3.64	2.548	-1140	-1106	-1106
3.64333	2.55033	-1140	-1106	-1106
3.64667	2.55267	-1140	-1106	-1106
3.65	2.555	-1140	-1105	-1106
3.65333	2.55733	-1139	-1105	-1106
3.65667	2.55967	-1140	-1105	-1106
3.66	2.562	-1140	-1105	-1106
3.66333	2.56433	-1140	-1106	-1106
3.66667	2.56667	-1140	-1107	-1105
3.67	2.569	-1141	-1107	-1105
3.67333	2.57133	-1141	-1107	-1106
3.67667	2.57367	-1141	-1107	-1107
3.68	2.576	-1141	-1106	-1108
3.68333	2.57833	-1141	-1106	-1109
3.68667	2.58067	-1141	-1107	-1109
3.69	2.583	-1141	-1107	-1108
3.69333	2.58533	-1141	-1106	-1107
3.69667	2.58767	-1140	-1106	-1107
3.7	2.59	-1140	-1105	-1107
3.70333	2.59233	-1140	-1105	-1107
3.70667	2.59467	-1140	-1105	-1107
3.71	2.597	-1140	-1105	-1108
3.71333	2.59933	-1140	-1105	-1109
3.71667	2.60167	-1139	-1105	-1109
3.72	2.604	-1139	-1105	-1109
3.72333	2.60633	-1139	-1105	-1108
3.72667	2.60867	-1139	-1106	-1108
3.73	2.611	-1139	-1106	-1108
3.73333	2.61333	-1140	-1106	-1108
3.73667	2.61567	-1140	-1106	-1109
3.74	2.618	-1140	-1105	-1109
3.74333	2.62033	-1140	-1105	-1108
3.74667	2.62267	-1140	-1106	-1109
3.75	2.625	-1140	-1106	-1108
3.75333	2.62733	-1140	-1106	-1108
3.75667	2.62967	-1140	-1106	-1108
3.76	2.632	-1140	-1105	-1109
3.76333	2.63433	-1140	-1105	-1110
3.76667	2.63667	-1140	-1106	-1110
3.77	2.639	-1139	-1107	-1110
3.77333	2.64133	-1139	-1107	-1110
3.77667	2.64367	-1139	-1107	-1110
3.78	2.646	-1140	-1106	-1110
3.78333	2.64833	-1140	-1106	-1109
3.78667	2.65067	-1140	-1106	-1109
3.79	2.653	-1141	-1106	-1109
3.79333	2.65533	-1141	-1106	-1109
3.79667	2.65767	-1141	-1106	-1109
3.8	2.66	-1141	-1107	-1109
3.80333	2.66233	-1141	-1107	-1109
3.80667	2.66467	-1140	-1107	-1108
3.81	2.667	-1140	-1107	-1108
3.81333	2.66933	-1140	-1106	-1109
3.81667	2.67167	-1140	-1106	-1109
3.82	2.674	-1140	-1107	-1109
3.82333	2.67633	-1140	-1108	-1109
3.82667	2.67867	-1140	-1109	-1109
3.83	2.681	-1140	-1108	-1109
3.83333	2.68333	-1140	-1108	-1109
3.83667	2.68567	-1140	-1107	-1110
3.84	2.688	-1140	-1107	-1111
3.84333	2.69033	-1140	-1107	-1111
3.84667	2.69267	-1140	-1108	-1111
3.85	2.695	-1140	-1109	-1111
3.85333	2.69733	-1140	-1109	-1110
3.85667	2.69967	-1140	-1108	-1109
3.86	2.702	-1140	-1107	-1108
3.86333	2.70433	-1140	-1107	-1108
3.86667	2.70667	-1140	-1107	-1107
3.87	2.709	-1140	-1106	-1107
3.87333	2.71133	-1140	-1106	-1106
3.87667	2.71367	-1140	-1107	-1106
3.88	2.716	-1139	-1107	-1107
3.88333	2.71833	-1139	-1107	-1108
3.88667	2.72067	-1139	-1107	-1108
3.89	2.723	-1139	-1107	-1108
3.89333	2.72533	-1139	-1108	-1108
3.89667	2.72767	-1139	-1108	-1108
3.9	2.73	-1139	-1108	-1108
3.90333	2.73233	-1139	-1108	-1108
3.90667	2.73467	-1139	-1107	-1108
3.91	2.737	-1140	-1107	-1109
3.91333	2.73933	-1140	-1106	-1109
3.91667	2.74167	-1140	-1106	-1109
3.92	2.744	-1140	-1106	-1109
3.92333	2.74633	-1139	-1106	-1109
3.92667	2.74867	-1139	-1106	-1109
3.93	2.751	-1138	-1106	-1108
3.93333	2.75333	-1138	-1107	-1108
3.93667	2.75567	-1138	-1107	-1109
3.94	2.758	-1138	-1107	-1109
3.94333	2.76033	-1138	-1107	-1109
3.94667	2.76267	-1138	-1107	-1108
3.95	2.765	-1138	-1107	-1108
3.95333	2.76733	-1138	-1107	-1108
3.95667	2.76967	-1138	-1107	-1108
3.96	2.772	-1138	-1106	-1108
3.96333	2.77433	-1138	-1106	-1109
3.96667	2.77667	-1139	-1107	-1110
3.97	2.779	-1139	-1106	-1111
3.97333	2.78133	-1139	-1106	-1111
3.97667	2.78367	-1139	-1106	-1110
3.98	2.786	-1139	-1106	-1110
3.98333	2.78833	-1140	-1106	-1109
3.98667	2.79067	-1140	-1105	-1108
3.99	2.793	-1140	-1105	-1109
3.99333	2.79533	-1140	-1105	-1109
3.99667	2.79767	-1140	-1105	-1110
4	2.8	-1140	-1105	-1111
4.00333	2.80233	-1140	-1106	-1112
4.00667	2.80467	-1140	-1106	-1112
4.01	2.807	-1140	-1106	-1111
4.01333	2.80933	-1140	-1106	-1111
4.01667	2.81167	-1141	-1105	-1111
4.02	2.814	-1141	-1106	-1110
4.02333	2.81633	-1141	-1106	-1110
4.02667	2.81867	-1141	-1106	-1110
4.03	2.821	-1142	-1106	-1110
4.03333	2.82333	-1142	-1106	-1110
4.03667	2.82567	-1142	-1106	-1109
4.04	2.828	-1142	-1105	-1109
4.04333	2.83033	-1142	-1105	-1109
4.04667	2.83267	-1142	-1105	-1108
4.05	2.835	-1142	-1104	-1108
4.05333	2.83733	-1142	-1105	-1109
4.05667	2.83967	-1142	-1104	-1110
4.06	2.842	-1141	-1104	-1111
4.06333	2.84433	-1141	-1104	-1112
4.06667	2.84667	-1141	-1104	-1113
4.07	2.849	-1141	-1104	-1113
4.07333	2.85133	-1141	-1104	-1114
4.07667	2.85367	-1140	-1104	-1114
4.08	2.856	-1140	-1104	-1114
4.08333	2.85833	-1140	-1104	-1114
4.08667	2.86067	-1140	-1104	-1115
4.09	2.863	-1140	-1105	-1115
4.09333	2.86533	-1140	-1105	-1116
4.09667	2.86767	-1141	-1105	-1116
4.1	2.87	-1141	-1106	-1117
4.10333	2.87233	-1141	-1106	-1117
4.10667	2.87467	-1141	-1106	-1117
4.11	2.877	-1141	-1106	-1118
4.11333	2.87933	-1142	-1107	-1118
4.11667	2.88167	-1142	-1107	-1117
4.12	2.884	-1141	-1107	-1116
4.12333	2.88633	-1141	-1107	-1115
4.12667	2.88867	-1141	-1107	-1115
4.13	2.891	-1141	-1107	-1114
4.13333	2.89333	-1141	-1107	-1113
4.13667	2.89567	-1141	-1107	-1112
4.14	2.898	-1141	-1107	-1112
4.14333	2.90033	-1141	-1107	-1112
4.14667	2.90267	-1142	-1107	-1113
4.15	2.905	-1142	-1106	-1113
4.15333	2.90733	-1142	-1106	-1114
4.15667	2.90967	-1142	-1106	-1114
4.16	2.912	-1141	-1107	-1115
4.16333	2.91433	-1141	-1106	-1116
4.16667	2.91667	-1140	-1107	-1116
4.17	2.919	-1140	-1106	-1117
4.17333	2.92133	-1140	-1106	-1117
4.17667	2.92367	-1140	-1106	-1117
4.18	2.926	-1140	-1107	-1118
4.18333	2.92833	-1140	-1107	-1118
4.18667	2.93067	-1140	-1107	-1118
4.19	2.933	-1141	-1106	-1118
4.19333	2.93533	-1141	-1106	-1118
4.19667	2.93767	-1141	-1106	-1119
4.2	2.94	-1141	-1106	-1118
4.20333	2.94233	-1141	-1106	-1117
4.20667	2.94467	-1141	-1106	-1117
4.21	2.947	-1141	-1105	-1116
4.21333	2.94933	-1141	-1105	-1117
4.21667	2.95167	-1141	-1105	-1117
4.22	2.954	-1141	-1106	-1117
4.22333	2.95633	-1141	-1106	-1117
4.22667	2.95867	-1141	-1107	-1117
4.23	2.961	-1141	-1107	-1116
4.23333	2.96333	-1140	-1107	-1115
4.23667	2.96567	-1140	-1107	-1114
4.24	2.968	-1140	-1107	-1113
4.24333	2.97033	-1140	-1107	-1112
4.24667	2.97267	-1140	-1108	-1111
4.25	2.975	-1140	-1108	-1111
4.25333	2.97733	-1140	-1109	-1111
4.25667	2.97967	-1141	-1108	-1112
4.26	2.982	-1141	-1108	-1113
4.26333	2.98433	-1142	-1108	-1113
4.26667	2.98667	-1141	-1107	-1114
4.27	2.989	-1141	-1107	-1115
4.27333	2.99133	-1141	-1107	-1116
4.27667	2.99367	-1141	-1106	-1116
4.28	2.996	-1141	-1106	-1116
4.28333	2.99833	-1141	-1106	-1116
4.28667	3.00067	-1141	-1105	-1115
4.29	3.003	-1141	-1105	-1115
4.29333	3.00533	-1141	-1105	-1114
4.29667	3.00767	-1141	-1104	-1113
4.3	3.01	-1141	-1104	-1112
4.30333	3.01233	-1141	-1104	-1112
4.30667	3.01467	-1141	-1103	-1112
4.31	3.017	-1141	-1104	-1112
4.31333	3.01933	-1141	-1105	-1113
4.31667	3.02167	-1141	-1105	-1113
4.32	3.024	-1141	-1105	-1114
4.32333	3.02633	-1140	-1105	-1115
4.32667	3.02867	-1140	-1105	-1116
4.33	3.031	-1140	-1105	-1116
4.33333	3.03333	-1141	-1106	-1116
4.33667	3.03567	-1141	-1107	-1115
4.34	3.038	-1141	-1108	-1114
4.34333	3.04033	-1141	-1108	-1114
4.34667	3.04267	-1141	-1108	-1113
4.35	3.045	-1141	-1108	-1112
4.35333	3.04733	-1141	-1108	-1111
4.35667	3.04967	-1141	-1109	-1111
4.36	3.052	-1141	-1109	-1112
4.36333	3.05433	-1141	-1109	-1112
4.36667	3.05667	-1141	-1109	-1113
4.37	3.059	-1141	-1109	-1114
4.37333	3.06133	-1141	-1108	-1114
4.37667	3.06367	-1141	-1108	-1114
4.38	3.066	-1141	-1109	-1113
4.38333	3.06833	-1142	-1109	-1113
4.38667	3.07067	-1142	-1109	-1113
4.39	3.073	-1142	-1109	-1113
4.39333	3.07533	-1142	-1109	-1113
4.39667	3.07767	-1142	-1109	-1112
4.4	3.08	-1142	-1108	-1112
4.40333	3.08233	-1142	-1108	-1112
4.40667	3.08467	-1141	-1109	-1112
4.41	3.087	-1141	-1110	-1113
4.41333	3.08933	-1141	-1110	-1113
4.41667	3.09167	-1141	-1111	-1113
4.42	3.094	-1141	-1110	-1113
4.42333	3.09633	-1141	-1110	-1113
4.42667	3.09867	-1141	-1110	-1114
4.43	3.101	-1141	-1109	-1114
4.43333	3.10333	-1142	-1109	-1115
4.43667	3.10567	-1142	-1109	-1115
4.44	3.108	-1142	-1110	-1116
4.44333	3.11033	-1142	-1111	-1117
4.44667	3.11267	-1142	-1112	-1117
4.45	3.115	-1142	-1112	-1117
4.45333	3.11733	-1142	-1111	-1118
4.45667	3.11967	-1142	-1111	-1118
4.46	3.122	-1142	-1110	-1118
4.46333	3.12433	-1142	-1110	-1118
4.46667	3.12667	-1142	-1110	-1118
4.47	3.129	-1142	-1110	-1119
4.47333	3.13133	-1142	-1110	-1119
4.47667	3.13367	-1142	-1110	-1119
4.48	3.136	-1142	-1110	-1119
4.48333	3.13833	-1142	-1110	-1119
4.48667	3.14067	-1142	-1109	-1118
4.49	3.143	-1143	-1108	-1117
4.49333	3.14533	-1143	-1108	-1116
4.49667	3.14767	-1143	-1108	-1115
4.5	3.15	-1143	-1109	-1114
4.50333	3.15233	-1144	-1108	-1113
4.50667	3.15467	-1144	-1108	-1113
4.51	3.157	-1144	-1108	-1114
4.51333	3.15933	-1144	-1107	-1114
4.51667	3.16167	-1144	-1107	-1115
4.52	3.164	-1144	-1108	-1115
4.52333	3.16633	-1144	-1108	-1116
4.52667	3.16867	-1143	-1108	-1116
4.53	3.171	-1144	-1108	-1117
4.53333	3.17333	-1143	-1108	-1117
4.53667	3.17567	-1143	-1107	-1118
4.54	3.178	-1144	-1107	-1118
4.54333	3.18033	-1144	-1107	-1118
4.54667	3.18267	-1144	-1106	-1118
4.55	3.185	-1144	-1106	-1118
4.55333	3.18733	-1144	-1106	-1119
4.55667	3.18967	-1143	-1106	-1119
4.56	3.192	-1143	-1106	-1119
4.56333	3.19433	-1143	-1105	-1119
4.56667	3.19667	-1143	-1106	-1119
4.57	3.199	-1143	-1107	-1119
4.57333	3.20133	-1143	-1108	-1119
4.57667	3.20367	-1143	-1110	-1119
4.58	3.206	-1143	-1111	-1119
4.58333	3.20833	-1143	-1111	-1118
4.58667	3.21067	-1143	-1110	-1117
4.59	3.213	-1143	-1111	-1117
4.59333	3.21533	-1143	-1110	-1116
4.59667	3.21767	-1143	-1110	-1116
4.6	3.22	-1142	-1109	-1116
4.60333	3.22233	-1142	-1109	-1116
4.60667	3.22467	-1143	-1108	-1117
4.61	3.227	-1143	-1108	-1117
4.61333	3.22933	-1143	-1107	-1118
4.61667	3.23167	-1143	-1107	-1118
4.62	3.234	-1143	-1107	-1118
4.62333	3.23633	-1144	-1106	-1118
4.62667	3.23867	-1144	-1106	-1117
4.63	3.241	-1143	-1107	-1116
4.63333	3.24333	-1143	-1107	-1116
4.63667	3.24567	-1143	-1107	-1116
4.64	3.248	-1143	-1107	-1116
4.64333	3.25033	-1143	-1107	-1116
4.64667	3.25267	-1142	-1107	-1116
4.65	3.255	-1142	-1107	-1116
4.65333	3.25733	-1142	-1108	-1117
4.65667	3.25967	-1142	-1109	-1117
4.66	3.262	-1142	-1110	-1117
4.66333	3.26433	-1142	-1111	-1116
4.66667	3.26667	-1143	-1111	-1115
4.67	3.269	-1143	-1111	-1114
4.67333	3.27133	-1143	-1111	-1114
4.67667	3.27367	-1143	-1110	-1114
4.68	3.276	-1143	-1110	-1113
4.68333	3.27833	-1143	-1110	-1113
4.68667	3.28067	-1143	-1110	-1112
4.69	3.283	-1143	-1110	-1112
4.69333	3.28533	-1143	-1110	-1112
4.69667	3.28767	-1143	-1110	-1113
4.7	3.29	-1143	-1110	-1114
4.70333	3.29233	-1143	-1111	-1114
4.70667	3.29467	-1142	-1112	-1115
4.71	3.297	-1142	-1113	-1115
4.71333	3.29933	-1142	-1113	-1116
4.71667	3.30167	-1142	-1114	-1117
4.72	3.304	-1142	-1114	-1117
4.72333	3.30633	-1142	-1113	-1117
4.72667	3.30867	-1142	-1112	-1117
4.73	3.311	-1142	-1112	-1118
4.73333	3.31333	-1141	-1110	-1118
4.73667	3.31567	-1141	-1110	-1118
4.74	3.318	-1142	-1110	-1118
4.74333	3.32033	-1141	-1109	-1118
4.74667	3.32267	-1141	-1109	-1118
4.75	3.325	-1141	-1109	-1118
4.75333	3.32733	-1142	-1109	-1118
4.75667	3.32967	-1142	-1109	-1118
4.76	3.332	-1142	-1109	-1117
4.76333	3.33433	-1142	-1109	-1116
4.76667	3.33667	-1142	-1109	-1114
4.77	3.339	-1142	-1109	-1114
4.77333	3.34133	-1142	-1109	-1113
4.77667	3.34367	-1142	-1109	-1113
4.78	3.346	-1142	-1109	-1114
4.78333	3.34833	-1142	-1109	-1114
4.78667	3.35067	-1142	-1110	-1115
4.79	3.353	-1142	-1111	-1115
4.79333	3.35533	-1142	-1112	-1116
4.79667	3.35767	-1142	-1113	-1116
4.8	3.36	-1142	-1113	-1116
4.80333	3.36233	-1141	-1113	-1116
4.80667	3.36467	-1141	-1112	-1116
4.81	3.367	-1141	-1111	-1116
4.81333	3.36933	-1142	-1110	-1116
4.81667	3.37167	-1142	-1110	-1115
4.82	3.374	-1142	-1110	-1114
4.82333	3.37633	-1142	-1109	-1114
4.82667	3.37867	-1142	-1109	-1114
4.83	3.381	-1142	-1110	-1114
4.83333	3.38333	-1142	-1111	-1114
4.83667	3.38567	-1142	-1112	-1115
4.84	3.388	-1142	-1112	-1115
4.84333	3.39033	-1142	-1113	-1116
4.84667	3.39267	-1142	-1113	-1117
4.85	3.395	-1142	-1113	-1117
4.85333	3.39733	-1142	-1112	-1117
4.85667	3.39967	-1141	-1112	-1118
4.86	3.402	-1140	-1111	-1118
4.86333	3.40433	-1140	-1110	-1118
4.86667	3.40667	-1141	-1110	-1118
4.87	3.409	-1141	-1110	-1118
4.87333	3.41133	-1141	-1111	-1119
4.87667	3.41367	-1141	-1112	-1119
4.88	3.416	-1142	-1112	-1119
4.88333	3.41833	-1141	-1113	-1118
4.88667	3.42067	-1142	-1112	-1117
4.89	3.423	-1141	-1112	-1117
4.89333	3.42533	-1141	-1112	-1117
4.89667	3.42767	-1142	-1112	-1117
4.9	3.43	-1142	-1111	-1117
4.90333	3.43233	-1142	-1110	-1117
4.90667	3.43467	-1142	-1110	-1117
4.91	3.437	-1142	-1111	-1117
4.91333	3.43933	-1143	-1111	-1117
4.91667	3.44167	-1143	-1110	-1118
4.92	3.444	-1142	-1110	-1118
4.92333	3.44633	-1142	-1110	-1118
4.92667	3.44867	-1142	-1110	-1118
4.93	3.451	-1141	-1110	-1118
4.93333	3.45333	-1140	-1109	-1118
4.93667	3.45567	-1140	-1108	-1118
4.94	3.458	-1140	-1108	-1118
4.94333	3.46033	-1140	-1108	-1118
4.94667	3.46267	-1140	-1108	-1119
4.95	3.465	-1140	-1108	-1119
4.95333	3.46733	-1141	-1108	-1119
4.95667	3.46967	-1141	-1107	-1119
4.96	3.472	-1140	-1107	-1119
4.96333	3.47433	-1140	-1107	-1119
4.96667	3.47667	-1140	-1107	-1119
4.97	3.479	-1140	-1108	-1119
4.97333	3.48133	-1140	-1107	-1119
4.97667	3.48367	-1140	-1107	-1118
4.98	3.486	-1141	-1107	-1118
4.98333	3.48833	-1140	-1107	-1118
4.98667	3.49067	-1140	-1107	-1118
4.99	3.493	-1140	-1108	-1118
4.99333	3.49533	-1140	-1109	-1118
4.99667	3.49767	-1140	-1109	-1119
5	3.5	-1141	-1109	-1119
5.00333	3.50233	-1141	-1109	-1119
5.00667	3.50467	-1141	-1109	-1119
5.01	3.507	-1141	-1108	-1119
5.01333	3.50933	-1141	-1108	-1118
5.01667	3.51167	-1141	-1108	-1117
5.02	3.514	-1141	-1109	-1117
5.02333	3.51633	-1141	-1109	-1117
5.02667	3.51867	-1141	-1110	-1117
5.03	3.521	-1141	-1110	-1117
5.03333	3.52333	-1141	-1111	-1117
5.03667	3.52567	-1141	-1112	-1117
5.04	3.528	-1141	-1112	-1117
5.04333	3.53033	-1141	-1112	-1118
5.04667	3.53267	-1142	-1111	-1118
5.05	3.535	-1142	-1111	-1118
5.05333	3.53733	-1142	-1110	-1118
5.05667	3.53967	-1142	-1110	-1117
5.06	3.542	-1143	-1110	-1116
5.06333	3.54433	-1143	-1111	-1116
5.06667	3.54667	-1142	-1111	-1116
5.07	3.549	-1142	-1110	-1116
5.07333	3.55133	-1142	-1110	-1117
5.07667	3.55367	-1142	-1110	-1117
5.08	3.556	-1142	-1110	-1117
5.08333	3.55833	-1142	-1109	-1117
5.08667	3.56067	-1142	-1109	-1118
5.09	3.563	-1142	-1110	-1118
5.09333	3.56533	-1141	-1111	-1118
5.09667	3.56767	-1141	-1111	-1118
5.1	3.57	-1141	-1112	-1117
5.10333	3.57233	-1141	-1113	-1116
5.10667	3.57467	-1140	-1113	-1116
5.11	3.577	-1140	-1113	-1116
5.11333	3.57933	-1140	-1113	-1116
5.11667	3.58167	-1140	-1114	-1117
5.12	3.584	-1140	-1113	-1117
5.12333	3.58633	-1140	-1113	-1117
5.12667	3.58867	-1140	-1112	-1118
5.13	3.591	-1140	-1111	-1118
5.13333	3.59333	-1141	-1110	-1118
5.13667	3.59567	-1141	-1110	-1118
5.14	3.598	-1141	-1110	-1118
5.14333	3.60033	-1141	-1110	-1117
5.14667	3.60267	-1141	-1111	-1117
5.15	3.605	-1141	-1111	-1117
5.15333	3.60733	-1141	-1111	-1117
5.15667	3.60967	-1141	-1112	-1117
5.16	3.612	-1141	-1112	-1116
5.16333	3.61433	-1141	-1113	-1115
5.16667	3.61667	-1141	-1114	-1114
5.17	3.619	-1141	-1114	-1114
5.17333	3.62133	-1141	-1115	-1114
5.17667	3.62367	-1141	-1116	-1114
5.18	3.626	-1141	-1116	-1114
5.18333	3.62833	-1141	-1117	-1115
5.18667	3.63067	-1141	-1117	-1116
5.19	3.633	-1140	-1117	-1116
5.19333	3.63533	-1141	-1117	-1117
5.19667	3.63767	-1141	-1117	-1117
5.2	3.64	-1141	-1116	-1117
5.20333	3.64233	-1142	-1115	-1118
5.20667	3.64467	-1142	-1114	-1118
5.21	3.647	-1142	-1113	-1118
5.21333	3.64933	-1142	-1112	-1118
5.21667	3.65167	-1141	-1111	-1118
5.22	3.654	-1141	-1111	-1118
5.22333	3.65633	-1141	-1112	-1118
5.22667	3.65867	-1140	-1112	-1118
5.23	3.661	-1140	-1113	-1117
5.23333	3.66333	-1140	-1113	-1117
5.23667	3.66567	-1139	-1113	-1117
5.24	3.668	-1139	-1113	-1117
5.24333	3.67033	-1139	-1114	-1117
5.24667	3.67267	-1139	-1114	-1117
5.25	3.675	-1139	-1115	-1117
5.25333	3.67733	-1139	-1115	-1117
5.25667	3.67967	-1140	-1115	-1117
5.26	3.682	-1140	-1115	-1116
5.26333	3.68433	-1141	-1114	-1115
5.26667	3.68667	-1141	-1114	-1114
5.27	3.689	-1141	-1113	-1114
5.27333	3.69133	-1141	-1113	-1115
5.27667	3.69367	-1140	-1112	-1115
5.28	3.696	-1140	-1111	-1115
5.28333	3.69833	-1141	-1111	-1116
5.28667	3.70067	-1141	-1111	-1116
5.29	3.703	-1140	-1112	-1117
5.29333	3.70533	-1140	-1112	-1117
5.29667	3.70767	-1140	-1112	-1118
5.3	3.71	-1140	-1111	-1117
5.30333	3.71233	-1140	-1111	-1117
5.30667	3.71467	-1140	-1112	-1116
5.31	3.717	-1140	-1111	-1115
5.31333	3.71933	-1140	-1111	-1115
5.31667	3.72167	-1140	-1110	-1114
5.32	3.724	-1140	-1110	-1114
5.32333	3.72633	-1140	-1110	-1113
5.32667	3.72867	-1140	-1110	-1112
5.33	3.731	-1140	-1110	-1112
5.33333	3.73333	-1140	-1109	-1112
5.33667	3.73567	-1140	-1109	-1113
5.34	3.738	-1140	-1110	-1113
5.34333	3.74033	-1141	-1111	-1114
5.34667	3.74267	-1140	-1112	-1115
5.35	3.745	-1140	-1112	-1116
5.35333	3.74733	-1140	-1113	-1116
5.35667	3.74967	-1140	-1114	-1116
5.36	3.752	-1140	-1114	-1116
5.36333	3.75433	-1140	-1114	-1115
5.36667	3.75667	-1140	-1113	-1115
5.37	3.759	-1140	-1112	-1114
5.37333	3.76133	-1140	-1112	-1113
5.37667	3.76367	-1141	-1112	-1113
5.38	3.766	-1141	-1112	-1113
5.38333	3.76833	-1141	-1113	-1114
5.38667	3.77067	-1141	-1114	-1115
5.39	3.773	-1142	-1115	-1115
5.39333	3.77533	-1142	-1115	-1115
5.39667	3.77767	-1142	-1116	-1115
5.4	3.78	-1142	-1116	-1114
5.40333	3.78233	-1142	-1116	-1114
5.40667	3.78467	-1142	-1115	-1114
5.41	3.787	-1142	-1115	-1115
5.41333	3.78933	-1142	-1115	-1115
5.41667	3.79167	-1142	-1115	-1116
5.42	3.794	-1142	-1115	-1116
5.42333	3.79633	-1142	-1116	-1117
5.42667	3.79867	-1142	-1116	-1117
5.43	3.801	-1142	-1117	-1117
5.43333	3.80333	-1142	-1117	-1117
5.43667	3.80567	-1142	-1117	-1118
5.44	3.808	-1142	-1116	-1118
5.44333	3.81033	-1141	-1116	-1118
5.44667	3.81267	-1141	-1115	-1118
5.45	3.815	-1141	-1114	-1118
5.45333	3.81733	-1140	-1113	-1118
5.45667	3.81967	-1140	-1112	-1119
5.46	3.822	-1140	-1112	-1119
5.46333	3.82433	-1140	-1111	-1119
5.46667	3.82667	-1140	-1111	-1119
5.47	3.829	-1141	-1111	-1119
5.47333	3.83133	-1141	-1110	-1119
5.47667	3.83367	-1141	-1110	-1119
5.48	3.836	-1141	-1110	-1118
5.48333	3.83833	-1141	-1109	-1118
5.48667	3.84067	-1141	-1109	-1119
5.49	3.843	-1141	-1109	-1119
5.49333	3.84533	-1141	-1110	-1119
5.49667	3.84767	-1141	-1110	-1119
5.5	3.85	-1140	-1110	-1119
5.50333	3.85233	-1140	-1110	-1119
5.50667	3.85467	-1140	-1110	-1119
5.51	3.857	-1140	-1111	-1119
5.51333	3.85933	-1140	-1111	-1119
5.51667	3.86167	-1140	-1110	-1119
5.52	3.864	-1140	-1110	-1119
5.52333	3.86633	-1140	-1111	-1119
5.52667	3.86867	-1140	-1111	-1119
5.53	3.871	-1141	-1112	-1119
5.53333	3.87333	-1142	-1112	-1119
5.53667	3.87567	-1142	-1112	-1119
5.54	3.878	-1142	-1112	-1119
5.54333	3.88033	-1143	-1113	-1119
5.54667	3.88267	-1143	-1114	-1119
5.55	3.885	-1143	-1114	-1119
5.55333	3.88733	-1143	-1115	-1119
5.55667	3.88967	-1143	-1115	-1119
5.56	3.892	-1143	-1116	-1119
5.56333	3.89433	-1142	-1116	-1119
5.56667	3.89667	-1142	-1115	-1118
5.57	3.899	-1142	-1114	-1118
5.57333	3.90133	-1143	-1113	-1117
5.57667	3.90367	-1142	-1111	-1116
5.58	3.906	-1143	-1111	-1115
5.58333	3.90833	-1142	-1111	-1114
5.58667	3.91067	-1142	-1111	-1114
5.59	3.913	-1142	-1112	-1114
5.59333	3.91533	-1142	-1113	-1115
5.59667	3.91767	-1142	-1113	-1115
5.6	3.92	-1142	-1114	-1116
5.60333	3.92233	-1142	-1115	-1116
5.60667	3.92467	-1142	-1115	-1117
5.61	3.927	-1142	-1116	-1117
5.61333	3.92933	-1142	-1116	-1117
5.61667	3.93167	-1142	-1116	-1118
5.62	3.934	-1141	-1115	-1118
5.62333	3.93633	-1141	-1115	-1118
5.62667	3.93867	-1142	-1114	-1118
5.63	3.941	-1142	-1113	-1118
5.63333	3.94333	-1142	-1113	-1118
5.63667	3.94567	-1142	-1113	-1118
5.64	3.948	-1141	-1113	-1118
5.64333	3.95033	-1141	-1114	-1118
5.64667	3.95267	-1140	-1114	-1119
5.65	3.955	-1140	-1115	-1118
5.65333	3.95733	-1140	-1116	-1117
5.65667	3.95967	-1140	-1116	-1117
5.66	3.962	-1140	-1116	-1116
5.66333	3.96433	-1140	-1115	-1116
5.66667	3.96667	-1140	-1115	-1116
5.67	3.969	-1140	-1115	-1115
5.67333	3.97133	-1139	-1115	-1114
5.67667	3.97367	-1139	-1116	-1114
5.68	3.976	-1139	-1116	-1114
5.68333	3.97833	-1140	-1115	-1114
5.68667	3.98067	-1140	-1114	-1115
5.69	3.983	-1140	-1113	-1115
5.69333	3.98533	-1140	-1112	-1116
5.69667	3.98767	-1140	-1111	-1116
5.7	3.99	-1140	-1111	-1117
5.70333	3.99233	-1140	-1110	-1117
5.70667	3.99467	-1140	-1109	-1117
5.71	3.997	-1141	-1110	-1117
5.71333	3.99933	-1141	-1110	-1118
5.71667	4.00167	-1141	-1111	-1118
5.72	4.004	-1141	-1112	-1118
5.72333	4.00633	-1141	-1113	-1118
5.72667	4.00867	-1141	-1114	-1118
5.73	4.011	-1141	-1114	-1118
5.73333	4.01333	-1141	-1114	-1118
5.73667	4.01567	-1141	-1113	-1118
5.74	4.018	-1141	-1113	-1119
5.74333	4.02033	-1141	-1113	-1119
5.74667	4.02267	-1141	-1112	-1119
5.75	4.025	-1141	-1112	-1119
5.75333	4.02733	-1141	-1111	-1119
5.75667	4.02967	-1141	-1110	-1119
5.76	4.032	-1141	-1110	-1120
5.76333	4.03433	-1141	-1110	-1120
5.76667	4.03667	-1141	-1110	-1120
5.77	4.039	-1142	-1111	-1120
5.77333	4.04133	-1142	-1112	-1120
5.77667	4.04367	-1142	-1113	-1119
5.78	4.046	-1142	-1114	-1119
5.78333	4.04833	-1141	-1114	-1117
5.78667	4.05067	-1141	-1114	-1117
5.79	4.053	-1141	-1113	-1116
5.79333	4.05533	-1141	-1112	-1116
5.79667	4.05767	-1141	-1111	-1116
5.8	4.06	-1140	-1111	-1116
5.80333	4.06233	-1140	-1110	-1117
5.80667	4.06467	-1140	-1110	-1117
5.81	4.067	-1140	-1111	-1117
5.81333	4.06933	-1140	-1112	-1117
5.81667	4.07167	-1141	-1113	-1117
5.82	4.074	-1140	-1114	-1118
5.82333	4.07633	-1140	-1114	-1118
5.82667	4.07867	-1140	-1113	-1118
5.83	4.081	-1140	-1112	-1117
5.83333	4.08333	-1140	-1112	-1118
5.83667	4.08567	-1140	-1112	-1118
5.84	4.088	-1140	-1112	-1118
5.84333	4.09033	-1140	-1112	-1118
5.84667	4.09267	-1141	-1113	-1118
5.85	4.095	-1140	-1114	-1118
5.85333	4.09733	-1140	-1115	-1118
5.85667	4.09967	-1140	-1115	-1119
5.86	4.102	-1140	-1116	-1119
5.86333	4.10433	-1140	-1116	-1118
5.86667	4.10667	-1140	-1116	-1118
5.87	4.109	-1140	-1115	-1118
5.87333	4.11133	-1140	-1114	-1119
5.87667	4.11367	-1140	-1112	-1119
5.88	4.116	-1140	-1112	-1119
5.88333	4.11833	-1140	-1111	-1119
5.88667	4.12067	-1140	-1110	-1119
5.89	4.123	-1140	-1109	-1119
5.89333	4.12533	-1141	-1110	-1119
5.89667	4.12767	-1141	-1110	-1119
5.9	4.13	-1141	-1111	-1119
5.90333	4.13233	-1141	-1111	-1119
5.90667	4.13467	-1141	-1110	-1118
5.91	4.137	-1141	-1110	-1117
5.91333	4.13933	-1141	-1110	-1117
5.91667	4.14167	-1140	-1110	-1117
5.92	4.144	-1140	-1109	-1117
5.92333	4.14633	-1140	-1110	-1117
5.92667	4.14867	-1140	-1110	-1117
5.93	4.151	-1140	-1111	-1117
5.93333	4.15333	-1140	-1111	-1117
5.93667	4.15567	-1140	-1111	-1116
5.94	4.158	-1140	-1111	-1115
5.94333	4.16033	-1140	-1110	-1114
5.94667	4.16267	-1140	-1109	-1114
5.95	4.165	-1140	-1109	-1114
5.95333	4.16733	-1140	-1109	-1114
5.95667	4.16967	-1140	-1110	-1114
5.96	4.172	-1140	-1111	-1114
5.96333	4.17433	-1140	-1112	-1114
5.96667	4.17667	-1140	-1113	-1114
5.97	4.179	-1139	-1114	-1113
5.97333	4.18133	-1139	-1114	-1113
5.97667	4.18367	-1139	-1115	-1113
5.98	4.186	-1139	-1116	-1113
5.98333	4.18833	-1139	-1116	-1113
5.98667	4.19067	-1140	-1117	-1114
5.99	4.193	-1140	-1117	-1114
5.99333	4.19533	-1140	-1117	-1115
5.99667	4.19767	-1140	-1118	-1115
6	4.2	-1139	-1118	-1115
6.00333	4.20233	-1139	-1118	-1115
6.00667	4.20467	-1139	-1118	-1115
6.01	4.207	-1139	-1118	-1114
6.01333	4.20933	-1139	-1118	-1114
6.01667	4.21167	-1139	-1118	-1113
6.02	4.214	-1140	-1118	-1113
6.02333	4.21633	-1141	-1119	-1114
6.02667	4.21867	-1141	-1118	-1114
6.03	4.221	-1141	-1118	-1115
6.03333	4.22333	-1141	-1118	-1116
6.03667	4.22567	-1140	-1117	-1116
6.04	4.228	-1140	-1115	-1116
6.04333	4.23033	-1140	-1114	-1117
6.04667	4.23267	-1140	-1113	-1117
6.05	4.235	-1139	-1112	-1117
6.05333	4.23733	-1139	-1111	-1118
6.05667	4.23967	-1139	-1111	-1118
6.06	4.242	-1139	-1112	-1118
6.06333	4.24433	-1139	-1112	-1118
6.06667	4.24667	-1139	-1112	-1118
6.07	4.249	-1140	-1112	-1118
6.07333	4.25133	-1140	-1111	-1118
6.07667	4.25367	-1140	-1111	-1118
6.08	4.256	-1140	-1111	-1119
6.08333	4.25833	-1141	-1110	-1119
6.08667	4.26067	-1141	-1110	-1119
6.09	4.263	-1141	-1109	-1119
6.09333	4.26533	-1141	-1110	-1119
6.09667	4.26767	-1141	-1110	-1119
6.1	4.27	-1140	-1110	-1119
6.10333	4.27233	-1140	-1109	-1119
6.10667	4.27467	-1140	-1109	-1119
6.11	4.277	-1140	-1110	-1119
6.11333	4.27933	-1140	-1111	-1119
6.11667	4.28167	-1139	-1111	-1119
6.12	4.284	-1139	-1112	-1119
6.12333	4.28633	-1139	-1111	-1118
6.12667	4.28867	-1139	-1111	-1117
6.13	4.291	-1139	-1110	-1117
6.13333	4.29333	-1139	-1110	-1117
6.13667	4.29567	-1139	-1111	-1117
6.14	4.298	-1139	-1112	-1117
6.14333	4.30033	-1139	-1112	-1118
6.14667	4.30267	-1139	-1113	-1118
6.15	4.305	-1139	-1114	-1118
6.15333	4.30733	-1140	-1115	-1118
6.15667	4.30967	-1140	-1116	-1118
6.16	4.312	-1140	-1116	-1118
6.16333	4.31433	-1141	-1117	-1118
6.16667	4.31667	-1140	-1117	-1117
6.17	4.319	-1140	-1117	-1116
6.17333	4.32133	-1140	-1117	-1116
6.17667	4.32367	-1140	-1116	-1116
6.18	4.326	-1140	-1115	-1116
6.18333	4.32833	-1139	-1114	-1117
6.18667	4.33067	-1139	-1113	-1117
6.19	4.333	-1140	-1112	-1117
6.19333	4.33533	-1140	-1112	-1118
6.19667	4.33767	-1140	-1111	-1118
6.2	4.34	-1140	-1112	-1118
6.20333	4.34233	-1140	-1112	-1118
6.20667	4.34467	-1141	-1113	-1118
6.21	4.347	-1140	-1114	-1117
6.21333	4.34933	-1140	-1114	-1116
6.21667	4.35167	-1140	-1114	-1116
6.22	4.354	-1139	-1114	-1116
6.22333	4.35633	-1139	-1114	-1116
6.22667	4.35867	-1139	-1115	-1116
6.23	4.361	-1138	-1115	-1117
6.23333	4.36333	-1138	-1116	-1117
6.23667	4.36567	-1138	-1116	-1117
6.24	4.368	-1138	-1116	-1117
6.24333	4.37033	-1138	-1116	-1118
6.24667	4.37267	-1139	-1115	-1118
6.25	4.375	-1139	-1114	-1117
6.25333	4.37733	-1139	-1114	-1117
6.25667	4.37967	-1140	-1113	-1116
6.26	4.382	-1140	-1113	-1115
6.26333	4.38433	-1140	-1113	-1114
6.26667	4.38667	-1140	-1112	-1114
6.27	4.389	-1140	-1112	-1114
6.27333	4.39133	-1140	-1111	-1114
6.27667	4.39367	-1140	-1111	-1115
6.28	4.396	-1139	-1112	-1115
6.28333	4.39833	-1139	-1112	-1116
6.28667	4.40067	-1139	-1113	-1116
6.29	4.403	-1139	-1114	-1116
6.29333	4.40533	-1139	-1115	-1116
6.29667	4.40767	-1139	-1115	-1116
6.3	4.41	-1138	-1115	-1116
6.30333	4.41233	-1138	-1115	-1116
6.30667	4.41467	-1139	-1114	-1116
6.31	4.417	-1139	-1115	-1116
6.31333	4.41933	-1139	-1115	-1116
6.31667	4.42167	-1139	-1116	-1115
6.32	4.424	-1139	-1116	-1114
6.32333	4.42633	-1140	-1116	-1114
6.32667	4.42867	-1139	-1117	-1114
6.33	4.431	-1139	-1117	-1115
6.33333	4.43333	-1140	-1117	-1115
6.33667	4.43567	-1140	-1118	-1116
6.34	4.438	-1139	-1118	-1116
6.34333	4.44033	-1139	-1118	-1116
6.34667	4.44267	-1139	-1118	-1116
6.35	4.445	-1139	-1119	-1115
6.35333	4.44733	-1140	-1119	-1114
6.35667	4.44967	-1140	-1119	-1114
6.36	4.452	-1140	-1119	-1114
6.36333	4.45433	-1140	-1119	-1113
6.36667	4.45667	-1140	-1119	-1112
6.37	4.459	-1140	-1119	-1112
6.37333	4.46133	-1140	-1119	-1112
6.37667	4.46367	-1140	-1119	-1112
6.38	4.466	-1140	-1119	-1113
6.38333	4.46833	-1139	-1119	-1114
6.38667	4.47067	-1139	-1119	-1115
6.39	4.473	-1139	-1119	-1115
6.39333	4.47533	-1139	-1119	-1116
6.39667	4.47767	-1139	-1119	-1117
6.4	4.48	-1139	-1119	-1117
6.40333	4.48233	-1139	-1118	-1117
6.40667	4.48467	-1139	-1118	-1118
6.41	4.487	-1140	-1119	-1118
6.41333	4.48933	-1140	-1119	-1118
6.41667	4.49167	-1140	-1119	-1118
6.42	4.494	-1140	-1119	-1117
6.42333	4.49633	-1140	-1119	-1116
6.42667	4.49867	-1140	-1119	-1116
6.43	4.501	-1140	-1119	-1116
6.43333	4.50333	-1140	-1119	-1116
6.43667	4.50567	-1140	-1119	-1116
6.44	4.508	-1139	-1119	-1117
6.44333	4.51033	-1138	-1119	-1117
6.44667	4.51267	-1138	-1119	-1117
6.45	4.515	-1138	-1119	-1118
6.45333	4.51733	-1137	-1119	-1118
6.45667	4.51967	-1137	-1119	-1118
6.46	4.522	-1138	-1119	-1118
6.46333	4.52433	-1138	-1119	-1118
6.46667	4.52667	-1138	-1119	-1118
6.47	4.529	-1138	-1119	-1118
6.47333	4.53133	-1139	-1119	-1118
6.47667	4.53367	-1139	-1119	-1119
6.48	4.536	-1139	-1119	-1119
6.48333	4.53833	-1139	-1119	-1119
6.48667	4.54067	-1139	-1119	-1119
6.49	4.543	-1139	-1119	-1119
6.49333	4.54533	-1139	-1119	-1119
6.49667	4.54767	-1138	-1119	-1119
6.5	4.55	-1138	-1119	-1119
6.50333	4.55233	-1138	-1119	-1118
6.50667	4.55467	-1139	-1119	-1118
6.51	4.557	-1139	-1119	-1117
6.51333	4.55933	-1139	-1119	-1116
6.51667	4.56167	-1139	-1119	-1116
6.52	4.564	-1139	-1118	-1115
6.52333	4.56633	-1139	-1117	-1114
6.52667	4.56867	-1139	-1116	-1113
6.53	4.571	-1139	-1115	-1113
6.53333	4.57333	-1140	-1115	-1113
6.53667	4.57567	-1140	-1115	-1114
6.54	4.578	-1139	-1115	-1115
6.54333	4.58033	-1139	-1115	-1115
6.54667	4.58267	-1139	-1116	-1116
6.55	4.585	-1139	-1116	-1116
6.55333	4.58733	-1138	-1115	-1117
6.55667	4.58967	-1138	-1115	-1117
6.56	4.592	-1138	-1114	-1117
6.56333	4.59433	-1138	-1114	-1117
6.56667	4.59667	-1138	-1114	-1118
6.57	4.599	-1138	-1115	-1118
6.57333	4.60133	-1138	-1115	-1118
6.57667	4.60367	-1138	-1116	-1118
6.58	4.606	-1137	-1116	-1118
6.58333	4.60833	-1137	-1117	-1118
6.58667	4.61067	-1137	-1117	-1119
6.59	4.613	-1138	-1117	-1118
6.59333	4.61533	-1138	-1118	-1117
6.59667	4.61767	-1139	-1118	-1116
6.6	4.62	-1139	-1118	-1116
6.60333	4.62233	-1139	-1118	-1116
6.60667	4.62467	-1139	-1118	-1116
6.61	4.627	-1139	-1119	-1117
6.61333	4.62933	-1139	-1119	-1117
6.61667	4.63167	-1139	-1119	-1117
6.62	4.634	-1139	-1119	-1118
6.62333	4.63633	-1139	-1119	-1118
6.62667	4.63867	-1139	-1119	-1118
6.63	4.641	-1139	-1119	-1118
6.63333	4.64333	-1140	-1119	-1118
6.63667	4.64567	-1140	-1119	-1118
6.64	4.648	-1139	-1119	-1118
6.64333	4.65033	-1140	-1118	-1118
6.64667	4.65267	-1140	-1117	-1119
6.65	4.655	-1140	-1117	-1119
6.65333	4.65733	-1140	-1117	-1119
6.65667	4.65967	-1140	-1117	-1119
6.66	4.662	-1140	-1117	-1119
[truncated: 8,502 more rows]

## Sheet: Fig. 3d
R.Time (min)	Volume (ml)	4°C	20°C	30°C	40°C	45°C	50°C	55°C	60°C	65°C	70°C	80°C
0	0	0	-1	-3	-4	-5	-3	-8	-7	-3	-6	2
0.00333	0.002331	0	-1	-3	-4	-5	-3	-8	-7	-3	-6	2
0.00667	0.004669	0	-1	-3	-4	-5	-3	-7	-7	-3	-6	2
0.01	0.007	-1	0	-4	-4	-1	-2	-7	-8	0	-6	2
0.01333	0.009331	-2	0	-3	-2	0	-1	-3	-5	-1	-5	0
0.01667	0.011669	-3	-1	0	0	0	-1	0	0	-2	0	-1
0.02	0.014	-4	-1	1	-1	1	-2	0	0	-3	-1	-1
0.02333	0.016331	-4	-1	1	-1	1	-2	0	0	-3	0	-2
0.02667	0.018669	-4	-1	1	-1	1	-2	1	0	-4	-1	-2
0.03	0.021	-4	-1	1	-1	1	-2	1	1	-5	-1	-3
0.03333	0.023331	-4	-2	2	-1	1	-2	1	1	-5	0	-3
0.03667	0.025669	-4	-2	2	-1	1	-3	2	1	-6	0	-4
0.04	0.028	-4	-2	2	-1	2	-3	2	1	-6	0	-4
0.04333	0.030331	-5	-2	2	-1	2	-3	2	1	-6	0	-4
0.04667	0.032669	-5	-2	2	-2	2	-2	1	1	-6	0	-4
0.05	0.035	-5	-2	2	-2	2	-3	1	1	-5	0	-4
0.05333	0.037331	-5	-1	2	-2	2	-2	1	0	-6	-1	-4
0.05667	0.039669	-5	-1	3	-2	2	-2	0	-1	-6	-1	-3
0.06	0.042	-5	0	2	-2	2	-2	0	-1	-6	-1	-3
0.06333	0.044331	-5	0	2	-2	2	-2	-1	-1	-6	-2	-3
0.06667	0.046669	-4	-1	2	-1	2	-2	-1	-1	-5	-2	-3
0.07	0.049	-4	-1	1	-1	2	-3	-1	-1	-5	-2	-3
0.07333	0.051331	-4	-1	1	0	1	-3	-2	-1	-5	-2	-3
0.07667	0.053669	-4	-1	1	0	0	-3	-2	-1	-5	-2	-3
0.08	0.056	-5	-1	1	-1	-1	-3	-2	0	-5	-2	-2
0.08333	0.058331	-5	-1	1	-1	-1	-3	-2	0	-5	-2	-2
0.08667	0.060669	-5	-1	0	-1	-1	-3	-3	0	-5	-2	-1
0.09	0.063	-5	-1	0	-1	0	-3	-3	0	-5	-2	-1
0.09333	0.065331	-5	-1	1	-1	0	-3	-3	1	-5	-2	-1
0.09667	0.067669	-4	-2	2	-1	1	-4	-3	1	-5	-2	0
0.1	0.07	-4	-2	2	-1	2	-3	-4	1	-5	-2	0
0.10333	0.072331	-3	-3	2	-1	2	-3	-4	0	-4	-1	0
0.10667	0.074669	-3	-4	3	-1	2	-3	-4	0	-4	-1	-1
0.11	0.077	-2	-4	3	-1	2	-3	-4	0	-3	-1	-1
0.11333	0.079331	-2	-4	3	-1	2	-4	-4	0	-2	-1	-2
0.11667	0.081669	-1	-4	3	-1	3	-4	-4	-1	-1	-2	-2
0.12	0.084	-1	-4	3	-2	3	-5	-4	-1	-1	-2	-2
0.12333	0.086331	-1	-4	2	-2	3	-5	-3	-1	0	-3	-3
0.12667	0.088669	-1	-4	2	-2	3	-5	-3	-1	0	-3	-3
0.13	0.091	-1	-4	2	-2	3	-5	-3	-2	0	-4	-4
0.13333	0.093331	-1	-4	2	-2	3	-5	-2	-2	0	-4	-4
0.13667	0.095669	-1	-4	2	-2	3	-5	-2	-2	-1	-5	-5
0.14	0.098	-1	-4	3	-3	3	-5	-2	-3	-1	-5	-5
0.14333	0.100331	-1	-4	3	-3	2	-4	-1	-2	-1	-5	-5
0.14667	0.102669	-1	-3	2	-3	2	-4	-2	-2	-2	-5	-5
0.15	0.105	-2	-3	2	-4	2	-5	-2	-2	-3	-5	-5
0.15333	0.107331	-2	-4	1	-4	2	-5	-2	-2	-4	-5	-5
0.15667	0.109669	-3	-4	1	-3	2	-6	-2	-2	-5	-5	-5
0.16	0.112	-3	-4	1	-3	2	-6	-3	-2	-6	-5	-4
0.16333	0.114331	-3	-5	1	-3	1	-6	-3	-1	-6	-5	-4
0.16667	0.116669	-3	-5	1	-3	1	-7	-3	-1	-6	-5	-4
0.17	0.119	-3	-5	1	-3	0	-7	-4	-1	-6	-5	-3
0.17333	0.121331	-4	-5	0	-3	0	-7	-5	-2	-7	-5	-3
0.17667	0.123669	-4	-5	0	-3	0	-7	-6	-2	-7	-5	-3
0.18	0.126	-4	-5	0	-4	-1	-7	-6	-2	-7	-6	-4
0.18333	0.128331	-5	-6	0	-4	-1	-7	-7	-2	-7	-6	-4
0.18667	0.130669	-5	-6	-1	-4	-2	-7	-7	-2	-7	-6	-4
0.19	0.133	-5	-6	-1	-5	-2	-7	-7	-3	-6	-6	-5
0.19333	0.135331	-6	-6	-1	-5	-2	-7	-7	-4	-6	-6	-6
0.19667	0.137669	-6	-6	-1	-5	-3	-7	-7	-4	-7	-6	-6
0.2	0.14	-6	-7	-1	-4	-3	-7	-7	-4	-7	-7	-6
0.20333	0.142331	-6	-7	-1	-4	-3	-7	-7	-5	-7	-7	-7
0.20667	0.144669	-7	-7	-1	-3	-4	-7	-7	-5	-8	-7	-7
0.21	0.147	-7	-7	-1	-4	-4	-7	-7	-5	-9	-7	-6
0.21333	0.149331	-7	-6	-1	-4	-4	-8	-8	-5	-9	-7	-6
0.21667	0.151669	-6	-6	-1	-4	-4	-7	-8	-5	-9	-8	-6
0.22	0.154	-6	-6	-1	-4	-4	-7	-8	-6	-10	-8	-5
0.22333	0.156331	-6	-6	-2	-4	-4	-7	-8	-6	-10	-8	-5
0.22667	0.158669	-5	-6	-2	-5	-3	-8	-8	-7	-11	-9	-5
0.23	0.161	-5	-7	-2	-5	-3	-8	-8	-7	-11	-9	-5
0.23333	0.163331	-5	-6	-2	-5	-3	-9	-8	-7	-10	-9	-5
0.23667	0.165669	-5	-6	-2	-5	-3	-9	-7	-7	-10	-9	-5
0.24	0.168	-5	-7	-2	-5	-3	-9	-7	-7	-10	-9	-5
0.24333	0.170331	-5	-7	-2	-5	-3	-9	-6	-7	-9	-9	-5
0.24667	0.172669	-5	-7	-2	-5	-3	-9	-6	-7	-9	-9	-5
0.25	0.175	-5	-6	-2	-5	-3	-9	-6	-7	-9	-8	-5
0.25333	0.177331	-5	-6	-2	-5	-3	-9	-6	-7	-9	-8	-5
0.25667	0.179669	-4	-6	-3	-4	-4	-9	-5	-7	-10	-8	-4
0.26	0.182	-4	-6	-3	-4	-4	-10	-5	-7	-10	-8	-4
0.26333	0.184331	-4	-6	-3	-3	-4	-10	-6	-7	-10	-8	-4
0.26667	0.186669	-4	-6	-3	-3	-4	-10	-6	-7	-10	-8	-4
0.27	0.189	-4	-6	-3	-3	-4	-10	-7	-7	-9	-8	-4
0.27333	0.191331	-5	-5	-3	-4	-4	-10	-7	-8	-9	-8	-4
0.27667	0.193669	-5	-5	-3	-5	-4	-11	-7	-8	-9	-8	-5
0.28	0.196	-5	-5	-3	-5	-4	-11	-7	-8	-10	-9	-4
0.28333	0.198331	-4	-6	-3	-5	-3	-11	-7	-7	-10	-9	-4
0.28667	0.200669	-4	-7	-3	-5	-3	-11	-8	-7	-11	-9	-3
0.29	0.203	-4	-7	-3	-5	-3	-11	-8	-7	-11	-9	-3
0.29333	0.205331	-4	-8	-3	-5	-3	-11	-9	-7	-12	-10	-2
0.29667	0.207669	-4	-8	-3	-5	-3	-11	-10	-8	-12	-10	-2
0.3	0.21	-5	-9	-3	-5	-3	-12	-11	-8	-12	-10	-2
0.30333	0.212331	-5	-9	-3	-4	-3	-12	-11	-8	-12	-10	-2
0.30667	0.214669	-6	-10	-3	-5	-3	-13	-11	-8	-13	-10	-2
0.31	0.217	-6	-10	-3	-5	-4	-13	-11	-8	-14	-11	-2
0.31333	0.219331	-7	-10	-3	-6	-4	-13	-11	-8	-15	-11	-2
0.31667	0.221669	-7	-10	-3	-7	-5	-13	-11	-8	-16	-11	-2
0.32	0.224	-7	-10	-3	-7	-5	-13	-11	-7	-16	-10	-2
0.32333	0.226331	-8	-10	-3	-7	-5	-13	-11	-7	-17	-10	-1
0.32667	0.228669	-8	-10	-2	-7	-5	-13	-11	-7	-17	-10	-1
0.33	0.231	-8	-11	-2	-7	-5	-13	-11	-7	-17	-10	0
0.33333	0.233331	-8	-11	-2	-7	-5	-13	-11	-7	-16	-11	0
0.33667	0.235669	-8	-11	-2	-8	-5	-13	-11	-7	-16	-12	-1
0.34	0.238	-8	-11	-3	-8	-5	-13	-11	-8	-16	-12	-2
0.34333	0.240331	-7	-12	-2	-8	-6	-13	-11	-8	-15	-12	-3
0.34667	0.242669	-7	-12	-2	-8	-6	-13	-11	-8	-15	-11	-3
0.35	0.245	-7	-11	-3	-8	-6	-13	-11	-8	-15	-11	-3
0.35333	0.247331	-7	-11	-3	-8	-6	-13	-11	-8	-15	-10	-4
0.35667	0.249669	-7	-12	-3	-8	-6	-13	-11	-8	-15	-10	-3
0.36	0.252	-7	-12	-4	-8	-6	-12	-11	-8	-15	-10	-3
0.36333	0.254331	-7	-12	-5	-8	-6	-12	-11	-8	-14	-9	-3
0.36667	0.256669	-7	-12	-5	-8	-6	-12	-11	-8	-14	-9	-3
0.37	0.259	-7	-12	-5	-9	-6	-12	-12	-8	-14	-9	-3
0.37333	0.261331	-7	-12	-6	-9	-6	-12	-12	-9	-14	-9	-3
0.37667	0.263669	-6	-11	-7	-9	-6	-12	-12	-9	-13	-10	-3
0.38	0.266	-7	-11	-7	-10	-5	-12	-12	-10	-14	-10	-2
0.38333	0.268331	-7	-12	-8	-10	-5	-12	-12	-10	-14	-11	-2
0.38667	0.270669	-7	-12	-7	-9	-4	-12	-12	-10	-15	-11	-2
0.39	0.273	-7	-12	-7	-9	-4	-12	-12	-11	-16	-11	-3
0.39333	0.275331	-7	-12	-7	-9	-5	-12	-12	-11	-17	-11	-3
0.39667	0.277669	-8	-12	-7	-9	-5	-11	-12	-12	-17	-11	-3
0.4	0.28	-8	-12	-7	-8	-5	-12	-13	-12	-18	-11	-4
0.40333	0.282331	-8	-12	-7	-8	-5	-12	-13	-12	-18	-11	-4
0.40667	0.284669	-9	-12	-7	-8	-6	-12	-14	-12	-18	-11	-4
0.41	0.287	-8	-12	-7	-7	-6	-12	-15	-12	-17	-11	-4
0.41333	0.289331	-8	-13	-7	-7	-6	-12	-16	-11	-17	-12	-4
0.41667	0.291669	-7	-13	-7	-7	-6	-13	-17	-11	-16	-12	-5
0.42	0.294	-8	-14	-7	-8	-6	-13	-18	-11	-15	-11	-5
0.42333	0.296331	-8	-15	-8	-8	-6	-13	-18	-12	-15	-11	-5
0.42667	0.298669	-8	-15	-8	-8	-6	-12	-18	-12	-15	-10	-5
0.43	0.301	-8	-15	-8	-7	-6	-12	-17	-12	-15	-10	-5
0.43333	0.303331	-9	-15	-8	-7	-5	-12	-18	-12	-15	-11	-5
0.43667	0.305669	-9	-15	-8	-6	-5	-12	-18	-12	-15	-11	-5
0.44	0.308	-9	-15	-8	-6	-5	-13	-17	-12	-16	-11	-5
0.44333	0.310331	-10	-15	-7	-7	-5	-13	-17	-12	-16	-11	-5
0.44667	0.312669	-10	-15	-7	-7	-5	-13	-17	-12	-17	-11	-5
0.45	0.315	-10	-15	-7	-7	-6	-12	-17	-12	-18	-12	-5
0.45333	0.317331	-10	-15	-7	-8	-6	-12	-17	-13	-18	-12	-5
0.45667	0.319669	-10	-14	-8	-8	-7	-12	-17	-13	-18	-12	-5
0.46	0.322	-10	-14	-8	-9	-7	-13	-18	-13	-18	-12	-4
0.46333	0.324331	-10	-14	-8	-9	-8	-13	-18	-14	-19	-11	-4
0.46667	0.326669	-10	-14	-8	-10	-8	-13	-18	-14	-19	-11	-4
0.47	0.329	-11	-14	-8	-11	-8	-13	-18	-14	-20	-11	-4
0.47333	0.331331	-11	-13	-8	-11	-8	-13	-18	-14	-20	-12	-5
0.47667	0.333669	-11	-13	-9	-11	-8	-13	-18	-14	-21	-12	-5
0.48	0.336	-11	-13	-8	-11	-9	-14	-17	-14	-22	-12	-6
0.48333	0.338331	-11	-13	-9	-11	-9	-14	-17	-14	-22	-12	-6
0.48667	0.340669	-11	-13	-9	-11	-9	-15	-17	-14	-21	-12	-6
0.49	0.343	-12	-13	-9	-11	-9	-15	-18	-14	-21	-12	-6
0.49333	0.345331	-12	-13	-9	-11	-9	-16	-18	-13	-20	-12	-6
0.49667	0.347669	-13	-13	-10	-11	-9	-16	-18	-13	-19	-12	-6
0.5	0.35	-13	-13	-10	-11	-9	-16	-18	-13	-19	-12	-6
0.50333	0.352331	-14	-12	-10	-11	-9	-17	-18	-14	-19	-12	-6
0.50667	0.354669	-14	-12	-10	-11	-9	-17	-18	-14	-19	-12	-6
0.51	0.357	-14	-12	-11	-11	-9	-16	-18	-14	-19	-13	-5
0.51333	0.359331	-14	-12	-11	-12	-10	-16	-18	-14	-20	-13	-5
0.51667	0.361669	-15	-12	-11	-12	-11	-16	-18	-14	-21	-12	-5
0.52	0.364	-15	-12	-11	-12	-11	-16	-17	-15	-21	-12	-4
0.52333	0.366331	-15	-11	-11	-12	-12	-16	-17	-15	-21	-12	-4
0.52667	0.368669	-15	-11	-11	-13	-12	-16	-17	-16	-22	-13	-4
0.53	0.371	-15	-11	-11	-13	-13	-16	-17	-17	-22	-13	-4
0.53333	0.373331	-15	-10	-11	-13	-13	-16	-17	-17	-22	-14	-4
0.53667	0.375669	-15	-11	-11	-13	-13	-16	-17	-18	-22	-15	-4
0.54	0.378	-15	-11	-11	-13	-13	-16	-17	-18	-22	-16	-5
0.54333	0.380331	-14	-12	-11	-14	-13	-15	-17	-18	-22	-16	-5
0.54667	0.382669	-14	-13	-12	-14	-13	-15	-17	-18	-21	-17	-6
0.55	0.385	-14	-13	-12	-14	-12	-15	-17	-18	-22	-17	-6
0.55333	0.387331	-14	-14	-12	-14	-12	-15	-17	-17	-22	-18	-6
0.55667	0.389669	-14	-14	-12	-14	-12	-15	-17	-17	-23	-18	-7
0.56	0.392	-14	-15	-12	-14	-12	-15	-17	-16	-22	-17	-7
0.56333	0.394331	-14	-16	-13	-14	-13	-15	-17	-16	-23	-18	-8
0.56667	0.396669	-15	-16	-13	-15	-12	-16	-17	-16	-23	-18	-8
0.57	0.399	-15	-16	-13	-15	-12	-16	-17	-16	-23	-18	-8
0.57333	0.401331	-15	-17	-13	-15	-11	-16	-18	-16	-23	-18	-8
0.57667	0.403669	-15	-17	-14	-15	-11	-16	-18	-16	-23	-19	-8
0.58	0.406	-14	-17	-13	-16	-11	-17	-17	-16	-23	-19	-8
0.58333	0.408331	-14	-18	-13	-16	-10	-17	-17	-17	-23	-19	-8
0.58667	0.410669	-14	-18	-13	-17	-10	-17	-17	-18	-24	-19	-7
0.59	0.413	-14	-18	-13	-16	-10	-17	-17	-18	-24	-20	-7
0.59333	0.415331	-14	-18	-13	-16	-9	-17	-18	-19	-24	-20	-7
0.59667	0.417669	-14	-18	-13	-16	-9	-17	-18	-19	-25	-20	-6
0.6	0.42	-14	-18	-13	-16	-9	-17	-18	-20	-25	-19	-7
0.60333	0.422331	-15	-18	-14	-17	-8	-17	-18	-20	-25	-19	-7
0.60667	0.424669	-15	-18	-14	-17	-8	-18	-19	-21	-25	-19	-7
0.61	0.427	-15	-17	-15	-17	-8	-18	-19	-21	-24	-19	-7
0.61333	0.429331	-15	-17	-15	-17	-8	-18	-19	-21	-24	-19	-7
0.61667	0.431669	-15	-18	-15	-17	-8	-17	-20	-21	-24	-19	-7
0.62	0.434	-16	-18	-15	-16	-9	-17	-20	-20	-24	-19	-7
0.62333	0.436331	-16	-18	-15	-15	-9	-17	-21	-20	-24	-20	-7
0.62667	0.438669	-17	-17	-15	-15	-9	-16	-22	-20	-24	-20	-7
0.63	0.441	-17	-17	-14	-14	-9	-16	-22	-20	-24	-20	-7
0.63333	0.443331	-17	-18	-14	-14	-9	-16	-22	-20	-24	-20	-7
0.63667	0.445669	-17	-18	-14	-13	-9	-16	-23	-19	-25	-20	-6
0.64	0.448	-18	-18	-13	-13	-9	-16	-23	-19	-25	-20	-6
0.64333	0.450331	-18	-18	-13	-13	-9	-17	-23	-19	-25	-20	-6
0.64667	0.452669	-18	-18	-13	-13	-9	-17	-23	-19	-25	-21	-6
0.65	0.455	-18	-17	-13	-13	-9	-17	-23	-19	-25	-21	-6
0.65333	0.457331	-19	-17	-12	-13	-9	-17	-24	-19	-25	-21	-5
0.65667	0.459669	-19	-17	-12	-13	-9	-17	-24	-20	-25	-21	-5
0.66	0.462	-19	-17	-13	-13	-9	-16	-24	-20	-26	-21	-5
0.66333	0.464331	-19	-16	-13	-13	-9	-16	-24	-20	-26	-21	-5
0.66667	0.466669	-18	-16	-14	-14	-9	-17	-24	-21	-26	-21	-5
0.67	0.469	-18	-16	-14	-14	-10	-17	-24	-21	-26	-21	-5
0.67333	0.471331	-18	-17	-15	-14	-10	-17	-24	-22	-25	-22	-5
0.67667	0.473669	-19	-17	-15	-14	-10	-18	-24	-22	-25	-22	-5
0.68	0.476	-19	-17	-15	-14	-11	-18	-24	-22	-25	-23	-5
0.68333	0.478331	-19	-17	-15	-13	-11	-18	-24	-22	-25	-23	-5
0.68667	0.480669	-20	-17	-15	-13	-11	-18	-24	-22	-25	-24	-5
0.69	0.483	-20	-17	-14	-13	-11	-18	-24	-23	-26	-25	-5
0.69333	0.485331	-20	-17	-14	-14	-11	-18	-25	-23	-26	-26	-5
0.69667	0.487669	-20	-17	-14	-14	-11	-19	-25	-24	-26	-26	-5
0.7	0.49	-19	-18	-15	-15	-11	-19	-26	-24	-26	-26	-5
0.70333	0.492331	-19	-18	-16	-15	-11	-19	-26	-23	-26	-25	-5
0.70667	0.494669	-19	-19	-16	-16	-11	-19	-26	-23	-27	-25	-5
0.71	0.497	-19	-19	-16	-16	-12	-19	-25	-23	-28	-25	-4
0.71333	0.499331	-18	-19	-16	-17	-12	-20	-25	-23	-28	-25	-4
0.71667	0.501669	-18	-19	-16	-18	-12	-20	-25	-23	-28	-25	-4
0.72	0.504	-18	-19	-15	-18	-12	-20	-25	-23	-28	-25	-3
0.72333	0.506331	-17	-19	-15	-19	-12	-20	-25	-23	-27	-25	-3
0.72667	0.508669	-17	-19	-14	-18	-12	-20	-25	-23	-27	-25	-4
0.73	0.511	-18	-19	-14	-18	-12	-20	-25	-23	-26	-25	-4
0.73333	0.513331	-18	-19	-14	-17	-12	-21	-26	-24	-26	-26	-4
0.73667	0.515669	-18	-18	-14	-17	-12	-21	-26	-24	-26	-26	-4
0.74	0.518	-19	-18	-14	-17	-12	-21	-26	-24	-26	-26	-4
0.74333	0.520331	-19	-18	-13	-17	-12	-21	-26	-24	-26	-27	-4
0.74667	0.522669	-19	-18	-13	-17	-12	-21	-26	-24	-25	-27	-4
0.75	0.525	-19	-18	-13	-17	-13	-21	-26	-25	-25	-28	-4
0.75333	0.527331	-19	-19	-13	-17	-14	-21	-26	-25	-25	-29	-5
0.75667	0.529669	-19	-19	-14	-17	-14	-21	-25	-25	-25	-29	-6
0.76	0.532	-18	-20	-14	-17	-14	-21	-25	-25	-25	-30	-6
0.76333	0.534331	-18	-21	-14	-17	-14	-21	-24	-25	-25	-30	-6
0.76667	0.536669	-17	-21	-14	-17	-14	-21	-24	-26	-26	-31	-7
0.77	0.539	-17	-22	-15	-17	-15	-21	-24	-25	-27	-31	-7
0.77333	0.541331	-16	-22	-15	-17	-16	-21	-24	-25	-28	-30	-7
0.77667	0.543669	-16	-22	-15	-17	-16	-21	-25	-24	-28	-30	-8
0.78	0.546	-15	-22	-15	-17	-16	-21	-25	-24	-29	-31	-8
0.78333	0.548331	-15	-22	-15	-17	-15	-21	-25	-24	-30	-31	-8
0.78667	0.550669	-15	-22	-15	-18	-15	-21	-25	-24	-30	-31	-7
0.79	0.553	-15	-22	-15	-18	-15	-21	-25	-24	-31	-30	-7
0.79333	0.555331	-15	-22	-15	-19	-14	-21	-25	-24	-31	-30	-7
0.79667	0.557669	-16	-21	-15	-19	-14	-22	-25	-24	-32	-30	-7
0.8	0.56	-16	-21	-16	-19	-13	-22	-25	-23	-32	-29	-7
0.80333	0.562331	-17	-20	-16	-19	-13	-21	-25	-23	-32	-28	-7
0.80667	0.564669	-17	-19	-16	-19	-14	-21	-25	-22	-31	-28	-7
0.81	0.567	-18	-19	-15	-18	-15	-20	-25	-21	-30	-28	-7
0.81333	0.569331	-18	-19	-15	-18	-15	-20	-25	-21	-29	-28	-6
0.81667	0.571669	-18	-19	-15	-18	-15	-20	-25	-21	-29	-29	-6
0.82	0.574	-18	-19	-15	-18	-15	-19	-25	-20	-29	-29	-7
0.82333	0.576331	-17	-20	-15	-18	-16	-19	-26	-21	-28	-29	-7
0.82667	0.578669	-17	-20	-15	-17	-16	-20	-26	-21	-28	-28	-7
0.83	0.581	-17	-20	-15	-17	-15	-20	-26	-21	-27	-28	-7
0.83333	0.583331	-17	-20	-15	-17	-15	-20	-27	-22	-26	-27	-7
0.83667	0.585669	-18	-21	-15	-17	-15	-20	-27	-22	-26	-27	-6
0.84	0.588	-18	-21	-14	-17	-15	-21	-28	-22	-26	-26	-6
0.84333	0.590331	-18	-21	-14	-17	-14	-21	-27	-23	-26	-26	-6
0.84667	0.592669	-18	-21	-14	-17	-14	-21	-27	-23	-26	-27	-6
0.85	0.595	-18	-21	-14	-17	-15	-22	-27	-23	-26	-27	-6
0.85333	0.597331	-18	-21	-14	-18	-15	-22	-26	-23	-27	-28	-6
0.85667	0.599669	-18	-21	-14	-18	-15	-22	-26	-23	-27	-28	-6
0.86	0.602	-18	-21	-14	-18	-14	-22	-25	-24	-27	-28	-6
0.86333	0.604331	-18	-21	-14	-18	-14	-23	-24	-24	-27	-29	-6
0.86667	0.606669	-18	-21	-14	-18	-14	-23	-24	-24	-27	-29	-5
0.87	0.609	-18	-21	-14	-18	-13	-23	-24	-23	-27	-30	-5
0.87333	0.611331	-18	-21	-14	-17	-13	-23	-23	-23	-27	-30	-5
0.87667	0.613669	-18	-21	-13	-17	-12	-23	-24	-23	-27	-31	-5
0.88	0.616	-18	-21	-13	-16	-12	-23	-24	-24	-27	-31	-6
0.88333	0.618331	-18	-20	-13	-16	-12	-23	-23	-25	-27	-31	-6
0.88667	0.620669	-17	-20	-14	-15	-12	-24	-23	-25	-26	-31	-7
0.89	0.623	-17	-20	-14	-15	-12	-24	-24	-25	-26	-31	-7
0.89333	0.625331	-17	-20	-14	-15	-12	-23	-24	-26	-26	-31	-7
0.89667	0.627669	-17	-20	-14	-15	-13	-23	-24	-25	-26	-31	-6
0.9	0.63	-17	-20	-14	-15	-13	-22	-24	-25	-27	-30	-6
0.90333	0.632331	-18	-20	-14	-15	-12	-22	-25	-25	-27	-30	-6
0.90667	0.634669	-18	-20	-14	-16	-12	-22	-25	-25	-28	-30	-5
0.91	0.637	-18	-19	-14	-16	-12	-22	-25	-25	-29	-30	-5
0.91333	0.639331	-19	-19	-13	-17	-13	-22	-25	-25	-29	-30	-5
0.91667	0.641669	-19	-19	-13	-18	-12	-23	-24	-25	-29	-30	-5
0.92	0.644	-19	-20	-12	-18	-12	-22	-24	-24	-30	-30	-6
0.92333	0.646331	-19	-20	-12	-19	-13	-22	-24	-25	-30	-30	-6
0.92667	0.648669	-18	-20	-12	-19	-13	-22	-23	-25	-30	-30	-6
0.93	0.651	-17	-20	-12	-18	-12	-22	-23	-25	-30	-30	-6
0.93333	0.653331	-17	-20	-12	-18	-12	-22	-23	-24	-30	-30	-7
0.93667	0.655669	-16	-20	-13	-17	-13	-22	-23	-24	-30	-30	-6
0.94	0.658	-16	-19	-13	-17	-13	-22	-23	-24	-30	-30	-6
0.94333	0.660331	-17	-19	-14	-17	-13	-22	-23	-25	-30	-30	-6
0.94667	0.662669	-17	-19	-14	-16	-14	-22	-23	-25	-30	-30	-6
0.95	0.665	-17	-19	-14	-16	-14	-22	-23	-26	-30	-30	-7
0.95333	0.667331	-16	-19	-13	-15	-13	-23	-23	-27	-30	-30	-7
0.95667	0.669669	-16	-19	-14	-15	-13	-23	-24	-27	-30	-30	-6
0.96	0.672	-15	-19	-14	-15	-13	-23	-23	-27	-30	-30	-6
0.96333	0.674331	-15	-20	-14	-16	-13	-23	-23	-28	-30	-30	-6
0.96667	0.676669	-15	-21	-14	-16	-13	-23	-24	-28	-30	-30	-6
0.97	0.679	-15	-21	-13	-16	-13	-23	-23	-29	-31	-30	-6
0.97333	0.681331	-15	-21	-13	-16	-13	-23	-23	-28	-31	-30	-6
0.97667	0.683669	-16	-21	-13	-16	-14	-23	-24	-28	-31	-30	-6
0.98	0.686	-16	-21	-13	-16	-14	-23	-24	-28	-31	-30	-7
0.98333	0.688331	-16	-21	-13	-16	-15	-23	-25	-27	-31	-30	-7
0.98667	0.690669	-15	-21	-14	-16	-14	-24	-25	-26	-31	-30	-7
0.99	0.693	-15	-21	-14	-16	-14	-24	-26	-26	-31	-30	-7
0.99333	0.695331	-15	-20	-15	-16	-14	-24	-27	-26	-31	-31	-7
0.99667	0.697669	-15	-20	-15	-16	-14	-24	-27	-26	-31	-31	-7
1	0.7	-16	-20	-16	-16	-14	-24	-27	-26	-30	-31	-7
1.00333	0.702331	-16	-20	-16	-16	-14	-24	-28	-26	-30	-31	-7
1.00667	0.704669	-16	-20	-16	-15	-14	-23	-28	-26	-30	-30	-7
1.01	0.707	-16	-20	-16	-15	-13	-23	-28	-26	-29	-31	-7
1.01333	0.709331	-16	-20	-16	-15	-13	-23	-28	-27	-29	-31	-7
1.01667	0.711669	-16	-21	-17	-15	-13	-22	-28	-27	-30	-31	-7
1.02	0.714	-16	-21	-17	-15	-13	-22	-28	-27	-30	-32	-7
1.02333	0.716331	-17	-21	-17	-15	-13	-22	-28	-27	-30	-32	-7
1.02667	0.718669	-17	-22	-17	-15	-13	-23	-28	-27	-31	-32	-7
1.03	0.721	-17	-22	-16	-16	-14	-23	-28	-28	-31	-31	-7
1.03333	0.723331	-17	-22	-16	-16	-14	-23	-28	-28	-31	-31	-7
1.03667	0.725669	-17	-22	-16	-16	-14	-23	-28	-29	-32	-31	-8
1.04	0.728	-17	-21	-15	-16	-13	-23	-28	-28	-32	-30	-8
1.04333	0.730331	-16	-21	-14	-15	-13	-22	-27	-28	-31	-30	-8
1.04667	0.732669	-16	-21	-14	-15	-13	-23	-27	-27	-31	-30	-7
1.05	0.735	-16	-21	-13	-15	-13	-23	-28	-27	-31	-30	-7
1.05333	0.737331	-16	-21	-13	-15	-14	-23	-28	-26	-31	-30	-7
1.05667	0.739669	-15	-21	-13	-15	-14	-23	-28	-26	-31	-30	-7
1.06	0.742	-15	-21	-12	-15	-13	-23	-28	-26	-31	-30	-7
1.06333	0.744331	-15	-21	-13	-15	-13	-22	-28	-26	-31	-29	-7
1.06667	0.746669	-15	-21	-13	-15	-13	-22	-28	-26	-31	-30	-7
1.07	0.749	-15	-20	-13	-15	-13	-21	-28	-25	-31	-30	-8
1.07333	0.751331	-15	-21	-13	-15	-14	-21	-28	-26	-31	-30	-8
1.07667	0.753669	-15	-21	-13	-15	-14	-20	-28	-26	-31	-30	-8
1.08	0.756	-16	-21	-13	-15	-14	-20	-28	-26	-31	-30	-8
1.08333	0.758331	-17	-22	-13	-15	-13	-19	-28	-25	-31	-30	-8
1.08667	0.760669	-17	-22	-13	-15	-13	-19	-27	-25	-31	-30	-8
1.09	0.763	-18	-22	-13	-15	-13	-18	-27	-25	-31	-30	-8
1.09333	0.765331	-18	-22	-14	-15	-13	-18	-28	-25	-31	-30	-8
1.09667	0.767669	-18	-22	-14	-15	-13	-18	-28	-25	-31	-30	-7
1.1	0.77	-18	-21	-14	-15	-12	-18	-28	-25	-31	-29	-7
1.10333	0.772331	-18	-20	-14	-15	-12	-18	-28	-25	-31	-29	-7
1.10667	0.774669	-18	-20	-14	-15	-12	-19	-28	-26	-31	-29	-7
1.11	0.777	-18	-20	-14	-16	-13	-19	-29	-26	-31	-28	-7
1.11333	0.779331	-18	-20	-14	-16	-13	-19	-29	-27	-31	-28	-8
1.11667	0.781669	-18	-20	-14	-17	-12	-19	-29	-28	-32	-28	-8
1.12	0.784	-18	-20	-14	-17	-12	-20	-29	-28	-32	-28	-8
1.12333	0.786331	-18	-20	-14	-18	-11	-20	-28	-29	-31	-28	-8
1.12667	0.788669	-17	-19	-14	-18	-11	-20	-28	-29	-31	-29	-8
1.13	0.791	-17	-19	-14	-18	-12	-20	-28	-29	-31	-29	-8
1.13333	0.793331	-16	-19	-13	-17	-12	-20	-29	-29	-31	-29	-8
1.13667	0.795669	-16	-18	-13	-17	-12	-20	-29	-28	-31	-30	-8
1.14	0.798	-16	-18	-13	-17	-12	-20	-30	-28	-31	-30	-8
1.14333	0.800331	-16	-18	-13	-16	-13	-21	-30	-27	-30	-31	-8
1.14667	0.802669	-16	-18	-13	-16	-12	-21	-30	-27	-30	-32	-7
1.15	0.805	-16	-17	-13	-16	-13	-21	-30	-27	-30	-32	-7
1.15333	0.807331	-16	-17	-13	-16	-13	-21	-30	-26	-30	-32	-7
1.15667	0.809669	-16	-17	-13	-15	-14	-21	-30	-26	-30	-32	-7
1.16	0.812	-16	-17	-13	-15	-14	-21	-29	-25	-30	-32	-8
1.16333	0.814331	-17	-17	-13	-15	-14	-21	-29	-25	-30	-31	-7
1.16667	0.816669	-17	-18	-13	-14	-14	-21	-30	-26	-31	-31	-7
1.17	0.819	-17	-18	-13	-14	-14	-20	-30	-26	-32	-31	-7
1.17333	0.821331	-17	-19	-13	-14	-14	-20	-30	-26	-32	-31	-7
1.17667	0.823669	-17	-19	-12	-14	-13	-19	-30	-26	-33	-30	-6
1.18	0.826	-17	-20	-12	-14	-12	-20	-30	-26	-32	-30	-6
1.18333	0.828331	-18	-20	-12	-14	-12	-20	-30	-26	-32	-31	-7
1.18667	0.830669	-18	-19	-12	-15	-12	-19	-31	-26	-32	-31	-7
1.19	0.833	-18	-19	-13	-15	-12	-19	-31	-26	-32	-31	-7
1.19333	0.835331	-19	-19	-13	-15	-12	-19	-32	-25	-32	-32	-6
1.19667	0.837669	-18	-19	-13	-15	-12	-19	-31	-25	-32	-32	-6
1.2	0.84	-18	-19	-14	-14	-12	-20	-31	-25	-32	-32	-5
1.20333	0.842331	-18	-19	-13	-14	-13	-20	-31	-25	-31	-31	-5
1.20667	0.844669	-17	-18	-13	-14	-12	-20	-31	-25	-31	-31	-5
1.21	0.847	-17	-18	-13	-14	-12	-21	-31	-25	-31	-31	-5
1.21333	0.849331	-17	-18	-12	-14	-13	-21	-30	-24	-31	-31	-5
1.21667	0.851669	-16	-19	-12	-14	-13	-22	-30	-24	-31	-31	-5
1.22	0.854	-16	-19	-12	-14	-13	-22	-29	-24	-30	-30	-5
1.22333	0.856331	-16	-19	-12	-13	-12	-22	-29	-24	-30	-30	-5
1.22667	0.858669	-16	-19	-12	-13	-12	-22	-29	-24	-29	-30	-5
1.23	0.861	-16	-19	-11	-12	-11	-22	-28	-24	-30	-30	-5
1.23333	0.863331	-15	-19	-11	-12	-11	-22	-27	-23	-30	-30	-6
1.23667	0.865669	-16	-18	-11	-11	-11	-21	-27	-23	-29	-30	-6
1.24	0.868	-16	-18	-11	-11	-11	-21	-27	-23	-29	-30	-6
1.24333	0.870331	-16	-18	-11	-11	-12	-20	-27	-23	-29	-31	-7
1.24667	0.872669	-16	-17	-11	-11	-12	-20	-27	-23	-29	-32	-7
1.25	0.875	-16	-17	-11	-11	-12	-20	-27	-23	-29	-32	-7
1.25333	0.877331	-16	-17	-11	-12	-12	-20	-26	-23	-28	-32	-7
1.25667	0.879669	-16	-17	-12	-12	-12	-19	-26	-24	-28	-32	-7
1.26	0.882	-15	-17	-12	-13	-12	-19	-26	-24	-29	-32	-7
1.26333	0.884331	-15	-17	-12	-13	-12	-18	-26	-24	-29	-32	-7
1.26667	0.886669	-14	-17	-13	-12	-12	-18	-26	-25	-29	-32	-7
1.27	0.889	-14	-17	-13	-12	-12	-18	-26	-25	-30	-32	-6
1.27333	0.891331	-14	-17	-12	-11	-11	-18	-26	-25	-31	-32	-6
1.27667	0.893669	-14	-18	-12	-11	-11	-17	-26	-26	-31	-32	-5
1.28	0.896	-14	-18	-11	-11	-11	-17	-27	-26	-31	-32	-5
1.28333	0.898331	-14	-18	-11	-11	-11	-17	-27	-26	-31	-32	-5
1.28667	0.900669	-14	-18	-11	-11	-11	-17	-27	-26	-30	-32	-5
1.29	0.903	-13	-18	-10	-11	-11	-17	-27	-26	-30	-31	-6
1.29333	0.905331	-13	-18	-10	-11	-11	-17	-27	-25	-30	-31	-6
1.29667	0.907669	-13	-18	-9	-12	-11	-17	-27	-25	-30	-31	-7
1.3	0.91	-13	-18	-9	-12	-11	-18	-27	-25	-30	-31	-7
1.30333	0.912331	-13	-18	-9	-12	-11	-18	-26	-25	-30	-32	-8
1.30667	0.914669	-13	-19	-9	-12	-11	-18	-26	-25	-30	-32	-8
1.31	0.917	-14	-19	-10	-12	-11	-19	-26	-25	-30	-32	-8
1.31333	0.919331	-15	-19	-10	-12	-11	-19	-26	-25	-29	-32	-8
1.31667	0.921669	-15	-19	-10	-13	-11	-19	-26	-25	-28	-32	-8
1.32	0.924	-15	-19	-10	-13	-11	-19	-27	-25	-28	-32	-8
1.32333	0.926331	-15	-19	-10	-13	-10	-19	-28	-25	-29	-33	-8
1.32667	0.928669	-16	-19	-9	-14	-10	-19	-28	-25	-29	-33	-8
1.33	0.931	-16	-20	-9	-14	-10	-18	-29	-26	-29	-34	-8
1.33333	0.933331	-17	-20	-9	-14	-9	-18	-29	-26	-29	-35	-7
1.33667	0.935669	-17	-21	-9	-15	-9	-18	-29	-26	-29	-35	-7
1.34	0.938	-17	-21	-9	-14	-9	-18	-29	-26	-29	-36	-8
1.34333	0.940331	-17	-22	-9	-14	-9	-19	-28	-26	-29	-36	-8
1.34667	0.942669	-17	-22	-9	-13	-10	-19	-29	-26	-30	-36	-8
1.35	0.945	-17	-22	-9	-13	-10	-19	-29	-26	-31	-36	-8
1.35333	0.947331	-17	-22	-10	-13	-10	-20	-29	-26	-31	-36	-7
1.35667	0.949669	-17	-22	-10	-13	-11	-20	-30	-27	-31	-37	-7
1.36	0.952	-17	-22	-10	-12	-11	-20	-30	-26	-31	-37	-7
1.36333	0.954331	-17	-21	-10	-12	-11	-19	-30	-26	-31	-37	-7
1.36667	0.956669	-17	-21	-11	-12	-10	-19	-30	-27	-32	-36	-7
1.37	0.959	-18	-21	-11	-12	-10	-20	-30	-26	-32	-36	-8
1.37333	0.961331	-18	-21	-11	-12	-10	-20	-29	-26	-32	-36	-8
1.37667	0.963669	-18	-21	-11	-13	-10	-19	-29	-26	-32	-36	-8
1.38	0.966	-17	-21	-11	-12	-10	-20	-29	-25	-32	-36	-8
1.38333	0.968331	-17	-21	-11	-12	-10	-20	-29	-25	-32	-37	-8
1.38667	0.970669	-17	-21	-11	-12	-10	-20	-29	-25	-32	-37	-8
1.39	0.973	-17	-21	-11	-12	-10	-20	-29	-25	-32	-36	-8
1.39333	0.975331	-17	-21	-11	-11	-10	-20	-28	-25	-32	-36	-8
1.39667	0.977669	-17	-21	-11	-11	-10	-20	-28	-25	-32	-36	-8
1.4	0.98	-17	-22	-11	-11	-9	-20	-28	-25	-33	-36	-7
1.40333	0.982331	-17	-23	-12	-10	-9	-20	-28	-26	-33	-36	-7
1.40667	0.984669	-17	-23	-12	-10	-9	-20	-28	-26	-33	-36	-7
1.41	0.987	-17	-23	-12	-10	-9	-20	-28	-26	-32	-36	-7
1.41333	0.989331	-17	-24	-12	-10	-8	-20	-29	-27	-32	-36	-6
1.41667	0.991669	-17	-24	-12	-10	-7	-20	-29	-27	-32	-36	-6
1.42	0.994	-16	-24	-12	-10	-7	-20	-30	-27	-32	-36	-6
1.42333	0.996331	-16	-24	-12	-11	-7	-20	-30	-28	-32	-36	-7
1.42667	0.998669	-15	-25	-12	-11	-7	-20	-30	-28	-32	-36	-7
1.43	1.001	-14	-25	-13	-12	-7	-20	-30	-28	-33	-36	-7
1.43333	1.00333	-14	-24	-13	-12	-7	-20	-30	-28	-34	-36	-7
1.43667	1.00567	-14	-24	-13	-12	-7	-20	-30	-29	-34	-37	-8
1.44	1.008	-14	-24	-13	-12	-7	-21	-30	-29	-35	-37	-8
1.44333	1.01033	-14	-25	-13	-12	-8	-21	-30	-29	-35	-37	-8
1.44667	1.01267	-14	-25	-13	-11	-8	-22	-29	-30	-35	-37	-8
1.45	1.015	-15	-25	-13	-11	-8	-22	-30	-30	-35	-37	-8
1.45333	1.01733	-15	-25	-13	-12	-9	-23	-30	-30	-34	-37	-8
1.45667	1.01967	-16	-25	-13	-12	-9	-24	-30	-31	-34	-37	-7
1.46	1.022	-17	-26	-13	-12	-10	-24	-30	-31	-34	-38	-7
1.46333	1.02433	-17	-26	-13	-12	-10	-24	-30	-30	-34	-38	-7
1.46667	1.02667	-17	-26	-12	-12	-10	-24	-30	-30	-35	-39	-7
1.47	1.029	-17	-27	-12	-12	-9	-24	-30	-30	-35	-39	-7
1.47333	1.03133	-17	-27	-12	-12	-9	-24	-30	-30	-35	-39	-8
1.47667	1.03367	-17	-27	-13	-11	-8	-24	-30	-30	-35	-39	-9
1.48	1.036	-17	-27	-13	-12	-8	-24	-30	-30	-34	-39	-9
1.48333	1.03833	-17	-27	-13	-12	-7	-25	-30	-29	-34	-38	-9
1.48667	1.04067	-18	-27	-13	-12	-8	-25	-30	-29	-34	-38	-9
1.49	1.043	-18	-27	-14	-13	-8	-25	-30	-29	-34	-38	-9
1.49333	1.04533	-18	-27	-14	-13	-8	-25	-30	-29	-34	-39	-9
1.49667	1.04767	-18	-27	-15	-13	-9	-25	-30	-29	-34	-39	-8
1.5	1.05	-18	-26	-15	-13	-10	-24	-30	-29	-34	-39	-8
1.50333	1.05233	-19	-27	-15	-14	-10	-24	-30	-29	-34	-39	-8
1.50667	1.05467	-19	-27	-15	-15	-10	-25	-31	-29	-34	-39	-9
1.51	1.057	-19	-27	-15	-16	-10	-25	-31	-28	-35	-38	-9
1.51333	1.05933	-20	-27	-15	-15	-10	-25	-31	-28	-35	-38	-10
1.51667	1.06167	-20	-27	-14	-15	-10	-25	-31	-28	-35	-38	-10
1.52	1.064	-21	-28	-14	-15	-11	-25	-31	-28	-35	-37	-11
1.52333	1.06633	-21	-28	-14	-15	-11	-25	-31	-28	-35	-37	-11
1.52667	1.06867	-21	-29	-13	-14	-11	-25	-31	-29	-35	-37	-11
1.53	1.071	-21	-29	-12	-14	-12	-25	-31	-29	-35	-37	-10
1.53333	1.07333	-21	-30	-12	-14	-12	-25	-31	-29	-36	-37	-10
1.53667	1.07567	-22	-30	-12	-14	-13	-25	-31	-30	-37	-37	-10
1.54	1.078	-22	-29	-11	-14	-13	-25	-32	-30	-37	-37	-11
1.54333	1.08033	-22	-29	-11	-13	-13	-26	-32	-31	-37	-37	-11
1.54667	1.08267	-21	-28	-11	-13	-14	-26	-33	-32	-38	-38	-11
1.55	1.085	-21	-28	-11	-13	-14	-26	-34	-32	-38	-39	-10
1.55333	1.08733	-20	-27	-12	-13	-14	-26	-34	-33	-38	-40	-10
1.55667	1.08967	-20	-27	-13	-14	-14	-26	-34	-33	-39	-40	-10
1.56	1.092	-20	-27	-13	-14	-14	-26	-34	-33	-39	-40	-9
1.56333	1.09433	-20	-27	-13	-14	-15	-26	-35	-33	-40	-40	-9
1.56667	1.09667	-20	-27	-13	-14	-15	-26	-35	-33	-40	-40	-8
1.57	1.099	-20	-26	-13	-14	-16	-27	-34	-33	-40	-40	-8
1.57333	1.10133	-21	-25	-13	-15	-16	-27	-34	-34	-41	-40	-8
1.57667	1.10367	-22	-25	-14	-15	-16	-27	-34	-34	-42	-39	-8
1.58	1.106	-22	-25	-14	-15	-16	-27	-35	-34	-42	-39	-7
1.58333	1.10833	-23	-25	-14	-15	-16	-27	-35	-34	-42	-39	-7
1.58667	1.11067	-23	-25	-14	-15	-16	-28	-35	-34	-41	-39	-7
1.59	1.113	-23	-25	-14	-15	-16	-29	-35	-34	-41	-39	-7
1.59333	1.11533	-23	-25	-14	-14	-16	-29	-35	-34	-40	-39	-7
1.59667	1.11767	-23	-26	-15	-14	-15	-30	-35	-35	-40	-38	-7
1.6	1.12	-23	-26	-15	-15	-16	-30	-35	-35	-40	-38	-6
1.60333	1.12233	-23	-26	-15	-15	-16	-30	-35	-35	-40	-38	-6
1.60667	1.12467	-23	-26	-15	-15	-17	-29	-35	-35	-40	-38	-6
1.61	1.127	-22	-27	-15	-15	-18	-29	-35	-35	-40	-38	-6
1.61333	1.12933	-22	-27	-15	-15	-19	-28	-36	-35	-40	-38	-6
1.61667	1.13167	-21	-27	-15	-15	-19	-28	-36	-35	-41	-38	-7
1.62	1.134	-21	-27	-15	-14	-20	-27	-36	-34	-41	-38	-7
1.62333	1.13633	-21	-28	-15	-14	-20	-27	-37	-34	-41	-38	-7
1.62667	1.13867	-21	-28	-15	-14	-20	-27	-37	-34	-41	-38	-7
1.63	1.141	-22	-29	-15	-14	-20	-28	-37	-34	-41	-38	-7
1.63333	1.14333	-22	-29	-16	-14	-20	-28	-37	-34	-41	-39	-7
1.63667	1.14567	-22	-29	-16	-14	-20	-28	-36	-33	-41	-39	-8
1.64	1.148	-22	-29	-17	-14	-19	-29	-36	-33	-41	-39	-8
1.64333	1.15033	-22	-30	-17	-14	-19	-29	-36	-34	-41	-39	-9
1.64667	1.15267	-22	-30	-18	-15	-19	-30	-37	-35	-41	-40	-10
1.65	1.155	-21	-29	-18	-15	-19	-30	-37	-35	-41	-40	-10
1.65333	1.15733	-21	-29	-18	-15	-19	-31	-38	-36	-40	-40	-10
1.65667	1.15967	-20	-29	-18	-15	-19	-31	-39	-36	-40	-41	-9
1.66	1.162	-20	-28	-17	-15	-19	-31	-40	-37	-40	-41	-9
1.66333	1.16433	-20	-28	-17	-15	-19	-30	-40	-37	-41	-41	-9
1.66667	1.16667	-20	-28	-17	-15	-19	-30	-41	-37	-41	-41	-9
1.67	1.169	-20	-27	-16	-15	-19	-30	-41	-37	-42	-41	-9
1.67333	1.17133	-20	-28	-16	-16	-20	-30	-41	-37	-42	-41	-9
1.67667	1.17367	-21	-28	-16	-16	-20	-30	-41	-37	-41	-41	-9
1.68	1.176	-21	-28	-16	-16	-20	-30	-40	-36	-41	-40	-9
1.68333	1.17833	-22	-27	-16	-16	-20	-30	-40	-36	-41	-40	-9
1.68667	1.18067	-22	-28	-16	-16	-20	-30	-39	-36	-42	-40	-8
1.69	1.183	-22	-28	-16	-16	-19	-30	-39	-37	-42	-40	-8
1.69333	1.18533	-22	-28	-16	-17	-19	-30	-39	-37	-41	-40	-8
1.69667	1.18767	-22	-28	-15	-18	-19	-29	-39	-38	-41	-40	-8
1.7	1.19	-22	-28	-15	-18	-19	-29	-40	-38	-41	-41	-8
1.70333	1.19233	-22	-28	-15	-19	-19	-28	-40	-39	-41	-42	-8
1.70667	1.19467	-22	-28	-15	-19	-19	-28	-41	-39	-42	-43	-8
1.71	1.197	-22	-28	-16	-20	-19	-28	-41	-40	-42	-43	-8
1.71333	1.19933	-22	-28	-16	-20	-19	-28	-41	-40	-42	-44	-9
1.71667	1.20167	-21	-28	-16	-20	-19	-28	-41	-41	-42	-44	-9
1.72	1.204	-21	-29	-17	-20	-19	-29	-40	-40	-43	-44	-9
1.72333	1.20633	-21	-29	-17	-20	-20	-29	-40	-40	-42	-44	-9
1.72667	1.20867	-21	-29	-17	-19	-20	-29	-41	-41	-42	-43	-9
1.73	1.211	-21	-29	-17	-19	-20	-30	-41	-41	-42	-44	-9
1.73333	1.21333	-21	-30	-17	-20	-20	-31	-42	-41	-43	-44	-9
1.73667	1.21567	-21	-30	-18	-20	-21	-32	-42	-41	-43	-45	-9
1.74	1.218	-20	-31	-19	-20	-21	-32	-42	-41	-44	-46	-9
1.74333	1.22033	-20	-31	-19	-20	-21	-33	-43	-41	-44	-47	-9
1.74667	1.22267	-20	-31	-19	-20	-21	-33	-43	-41	-44	-47	-8
1.75	1.225	-20	-31	-19	-20	-21	-34	-43	-41	-44	-48	-8
1.75333	1.22733	-20	-31	-19	-20	-21	-34	-42	-42	-45	-48	-8
1.75667	1.22967	-21	-31	-19	-21	-21	-35	-42	-42	-46	-49	-7
1.76	1.232	-21	-32	-19	-21	-20	-35	-42	-43	-46	-48	-7
1.76333	1.23433	-22	-33	-20	-21	-20	-36	-42	-43	-46	-48	-6
1.76667	1.23667	-22	-33	-20	-22	-20	-36	-43	-43	-46	-48	-6
1.77	1.239	-23	-34	-21	-22	-20	-36	-43	-43	-47	-47	-5
1.77333	1.24133	-23	-34	-21	-22	-20	-36	-43	-42	-47	-47	-5
1.77667	1.24367	-23	-34	-21	-22	-20	-36	-43	-42	-47	-48	-5
1.78	1.246	-23	-34	-21	-23	-21	-35	-42	-42	-47	-48	-5
1.78333	1.24833	-23	-34	-22	-23	-21	-35	-42	-42	-47	-49	-5
1.78667	1.25067	-22	-34	-22	-23	-22	-35	-42	-42	-46	-49	-5
1.79	1.253	-22	-33	-23	-24	-22	-35	-42	-42	-46	-49	-6
1.79333	1.25533	-22	-33	-24	-24	-22	-35	-42	-42	-46	-50	-6
1.79667	1.25767	-22	-33	-25	-24	-23	-36	-42	-42	-46	-50	-6
1.8	1.26	-23	-34	-25	-24	-23	-36	-41	-42	-46	-51	-6
1.80333	1.26233	-24	-34	-26	-24	-24	-36	-41	-42	-47	-52	-6
1.80667	1.26467	-24	-34	-25	-24	-24	-36	-42	-43	-47	-52	-6
1.81	1.267	-25	-34	-25	-24	-24	-35	-42	-43	-48	-52	-7
1.81333	1.26933	-25	-34	-25	-24	-24	-35	-42	-44	-48	-52	-7
1.81667	1.27167	-25	-34	-26	-24	-24	-36	-43	-44	-48	-53	-6
1.82	1.274	-26	-34	-26	-24	-23	-36	-43	-45	-48	-53	-6
1.82333	1.27633	-27	-34	-26	-24	-23	-36	-43	-45	-48	-53	-6
1.82667	1.27867	-27	-34	-26	-25	-24	-36	-43	-45	-49	-54	-6
1.83	1.281	-28	-34	-26	-25	-24	-36	-43	-46	-49	-54	-6
1.83333	1.28333	-28	-35	-26	-26	-24	-36	-43	-46	-49	-54	-6
1.83667	1.28567	-27	-35	-26	-26	-24	-37	-44	-46	-49	-54	-6
1.84	1.288	-26	-35	-26	-27	-25	-37	-44	-46	-49	-54	-6
1.84333	1.29033	-26	-35	-25	-27	-25	-38	-44	-46	-49	-54	-6
1.84667	1.29267	-26	-35	-25	-27	-24	-38	-44	-47	-50	-54	-6
1.85	1.295	-26	-36	-24	-27	-24	-38	-44	-46	-50	-55	-7
1.85333	1.29733	-27	-36	-24	-27	-24	-39	-44	-46	-51	-55	-7
1.85667	1.29967	-27	-36	-24	-28	-25	-39	-44	-46	-51	-55	-7
1.86	1.302	-28	-36	-24	-28	-25	-40	-45	-46	-52	-54	-8
1.86333	1.30433	-28	-36	-24	-28	-25	-40	-46	-47	-53	-54	-8
1.86667	1.30667	-29	-36	-24	-27	-25	-40	-46	-47	-54	-54	-7
1.87	1.309	-29	-36	-25	-27	-25	-40	-46	-48	-55	-54	-7
1.87333	1.31133	-29	-36	-25	-27	-25	-40	-47	-48	-55	-53	-7
1.87667	1.31367	-30	-36	-26	-27	-26	-40	-47	-49	-55	-53	-7
1.88	1.316	-30	-36	-26	-28	-26	-40	-48	-50	-56	-53	-7
1.88333	1.31833	-31	-36	-26	-28	-27	-40	-48	-50	-56	-53	-8
1.88667	1.32067	-30	-37	-27	-29	-27	-40	-49	-49	-56	-53	-8
1.89	1.323	-30	-37	-27	-29	-27	-40	-49	-50	-55	-53	-8
1.89333	1.32533	-30	-37	-27	-29	-28	-40	-50	-50	-55	-53	-7
1.89667	1.32767	-30	-38	-27	-28	-28	-40	-50	-50	-54	-53	-7
1.9	1.33	-31	-38	-27	-28	-29	-40	-50	-50	-54	-52	-7
1.90333	1.33233	-31	-38	-27	-27	-29	-41	-49	-50	-55	-52	-7
1.90667	1.33467	-31	-39	-27	-27	-30	-41	-50	-50	-55	-51	-6
1.91	1.337	-32	-39	-28	-27	-30	-41	-51	-50	-55	-51	-6
1.91333	1.33933	-32	-40	-28	-27	-30	-41	-52	-50	-55	-51	-6
1.91667	1.34167	-32	-40	-28	-28	-30	-42	-53	-50	-55	-51	-6
1.92	1.344	-32	-40	-29	-28	-29	-42	-54	-50	-55	-52	-6
1.92333	1.34633	-31	-40	-29	-29	-29	-42	-54	-50	-56	-52	-7
1.92667	1.34867	-31	-40	-30	-29	-29	-42	-54	-50	-56	-52	-7
1.93	1.351	-31	-40	-30	-29	-29	-42	-55	-50	-56	-52	-7
1.93333	1.35333	-31	-40	-31	-29	-29	-42	-55	-50	-56	-51	-8
1.93667	1.35567	-31	-40	-32	-29	-29	-42	-55	-50	-57	-51	-8
1.94	1.358	-32	-40	-32	-29	-28	-41	-55	-49	-57	-51	-7
1.94333	1.36033	-32	-40	-33	-29	-28	-40	-55	-49	-58	-52	-7
1.94667	1.36267	-32	-41	-33	-29	-27	-40	-55	-49	-58	-53	-7
1.95	1.365	-32	-41	-33	-29	-27	-40	-55	-49	-59	-53	-7
1.95333	1.36733	-33	-41	-32	-29	-27	-40	-54	-49	-59	-54	-7
1.95667	1.36967	-33	-41	-32	-30	-27	-40	-54	-49	-59	-54	-8
1.96	1.372	-34	-42	-32	-30	-28	-41	-54	-49	-60	-54	-8
1.96333	1.37433	-34	-42	-32	-30	-28	-41	-54	-49	-60	-55	-9
1.96667	1.37667	-34	-42	-31	-30	-29	-42	-53	-50	-60	-55	-9
1.97	1.379	-34	-43	-31	-29	-30	-42	-54	-51	-60	-56	-9
1.97333	1.38133	-34	-43	-31	-29	-30	-42	-54	-51	-60	-56	-9
1.97667	1.38367	-34	-44	-30	-29	-31	-43	-55	-51	-60	-56	-9
1.98	1.386	-35	-45	-29	-30	-32	-43	-55	-51	-60	-57	-8
1.98333	1.38833	-35	-45	-29	-30	-33	-43	-55	-51	-61	-57	-8
1.98667	1.39067	-35	-45	-29	-30	-33	-43	-56	-51	-61	-58	-8
1.99	1.393	-35	-46	-30	-30	-33	-43	-56	-51	-61	-58	-8
1.99333	1.39533	-35	-47	-30	-30	-33	-44	-57	-51	-61	-58	-8
1.99667	1.39767	-35	-47	-30	-31	-33	-44	-57	-51	-61	-57	-8
2	1.4	-35	-47	-30	-31	-33	-44	-57	-52	-61	-57	-8
2.00333	1.40233	-35	-47	-30	-32	-34	-45	-57	-52	-61	-58	-8
2.00667	1.40467	-36	-46	-30	-32	-34	-46	-58	-53	-61	-58	-7
2.01	1.407	-36	-46	-30	-32	-34	-46	-58	-53	-61	-59	-6
2.01333	1.40933	-36	-45	-30	-32	-34	-46	-58	-53	-61	-59	-6
2.01667	1.41167	-37	-45	-30	-33	-34	-46	-58	-53	-61	-59	-6
2.02	1.414	-37	-45	-30	-33	-34	-46	-59	-53	-61	-59	-6
2.02333	1.41633	-37	-45	-30	-33	-34	-46	-59	-53	-61	-59	-6
2.02667	1.41867	-37	-44	-30	-33	-34	-46	-60	-53	-60	-60	-6
2.03	1.421	-38	-44	-31	-33	-34	-46	-60	-53	-60	-60	-6
2.03333	1.42333	-38	-44	-32	-33	-34	-46	-60	-54	-60	-60	-5
2.03667	1.42567	-38	-44	-32	-32	-34	-46	-60	-54	-60	-60	-6
2.04	1.428	-38	-44	-33	-32	-34	-46	-60	-55	-60	-60	-6
2.04333	1.43033	-38	-44	-33	-32	-34	-47	-60	-55	-60	-60	-6
2.04667	1.43267	-38	-43	-33	-32	-34	-47	-60	-55	-61	-61	-6
2.05	1.435	-38	-43	-34	-32	-34	-47	-60	-56	-61	-61	-6
2.05333	1.43733	-38	-43	-34	-32	-34	-47	-60	-56	-61	-62	-5
2.05667	1.43967	-38	-43	-34	-32	-34	-47	-60	-56	-61	-62	-5
2.06	1.442	-38	-43	-34	-32	-35	-48	-60	-57	-61	-62	-5
2.06333	1.44433	-39	-43	-34	-33	-35	-48	-61	-57	-61	-63	-5
2.06667	1.44667	-39	-44	-35	-33	-35	-49	-61	-57	-61	-63	-5
2.07	1.449	-39	-44	-35	-33	-36	-49	-62	-57	-61	-62	-5
2.07333	1.45133	-39	-44	-36	-33	-36	-50	-62	-57	-62	-62	-5
2.07667	1.45367	-39	-44	-36	-33	-36	-51	-62	-58	-63	-62	-5
2.08	1.456	-40	-45	-37	-33	-37	-51	-63	-58	-63	-63	-5
2.08333	1.45833	-40	-45	-37	-33	-37	-51	-63	-58	-64	-63	-6
2.08667	1.46067	-40	-45	-37	-33	-38	-52	-63	-59	-65	-63	-6
2.09	1.463	-41	-46	-37	-33	-38	-52	-63	-59	-65	-63	-6
2.09333	1.46533	-41	-46	-37	-34	-38	-52	-63	-58	-66	-63	-6
2.09667	1.46767	-41	-47	-38	-34	-38	-52	-63	-58	-66	-64	-6
2.1	1.47	-42	-47	-38	-34	-39	-52	-64	-58	-65	-63	-6
2.10333	1.47233	-42	-48	-39	-35	-39	-52	-64	-58	-65	-63	-6
2.10667	1.47467	-42	-48	-39	-35	-40	-52	-64	-58	-65	-63	-6
2.11	1.477	-41	-49	-39	-35	-40	-52	-64	-58	-66	-63	-6
2.11333	1.47933	-41	-49	-39	-35	-41	-52	-65	-58	-66	-63	-6
2.11667	1.48167	-41	-49	-38	-35	-41	-53	-65	-58	-67	-63	-7
2.12	1.484	-40	-49	-38	-34	-41	-54	-65	-58	-67	-64	-7
2.12333	1.48633	-40	-49	-38	-34	-41	-54	-65	-58	-67	-64	-7
2.12667	1.48867	-40	-50	-38	-34	-41	-54	-65	-58	-67	-65	-7
2.13	1.491	-41	-50	-38	-34	-41	-54	-65	-58	-67	-65	-7
2.13333	1.49333	-41	-50	-39	-34	-42	-54	-66	-58	-67	-65	-7
2.13667	1.49567	-41	-49	-39	-34	-42	-54	-66	-58	-66	-65	-7
2.14	1.498	-41	-50	-39	-34	-42	-54	-67	-58	-66	-65	-7
2.14333	1.50033	-40	-50	-39	-34	-43	-54	-67	-59	-66	-65	-7
2.14667	1.50267	-40	-50	-39	-34	-44	-54	-67	-59	-66	-66	-7
2.15	1.505	-39	-50	-40	-34	-44	-54	-67	-59	-66	-66	-7
2.15333	1.50733	-39	-50	-40	-35	-44	-54	-66	-59	-66	-66	-7
2.15667	1.50967	-39	-50	-39	-35	-45	-55	-66	-59	-66	-66	-7
2.16	1.512	-39	-50	-39	-35	-45	-55	-66	-59	-67	-66	-7
2.16333	1.51433	-39	-50	-39	-36	-45	-55	-66	-60	-67	-67	-7
2.16667	1.51667	-40	-50	-40	-36	-45	-55	-67	-60	-67	-67	-7
2.17	1.519	-40	-51	-40	-36	-45	-54	-67	-60	-68	-67	-7
2.17333	1.52133	-40	-52	-41	-36	-45	-54	-67	-61	-68	-67	-7
2.17667	1.52367	-41	-52	-41	-37	-44	-54	-67	-62	-68	-67	-7
2.18	1.526	-41	-52	-42	-37	-43	-54	-67	-62	-68	-67	-6
2.18333	1.52833	-42	-52	-43	-37	-42	-54	-67	-63	-68	-67	-7
2.18667	1.53067	-42	-53	-43	-38	-43	-54	-66	-63	-68	-68	-7
2.19	1.533	-42	-53	-44	-38	-43	-53	-66	-63	-68	-68	-6
2.19333	1.53533	-42	-53	-44	-38	-43	-54	-66	-63	-68	-68	-6
2.19667	1.53767	-42	-54	-44	-39	-43	-54	-67	-63	-69	-68	-6
2.2	1.54	-42	-54	-44	-39	-43	-55	-67	-62	-69	-68	-6
2.20333	1.54233	-43	-54	-44	-39	-43	-55	-68	-62	-69	-68	-6
2.20667	1.54467	-43	-53	-44	-39	-43	-55	-68	-62	-69	-68	-6
2.21	1.547	-43	-53	-44	-39	-44	-55	-68	-62	-69	-68	-5
2.21333	1.54933	-43	-54	-44	-39	-44	-55	-68	-62	-69	-68	-5
2.21667	1.55167	-43	-54	-44	-40	-45	-56	-69	-63	-68	-68	-5
2.22	1.554	-44	-54	-44	-40	-46	-56	-69	-63	-69	-68	-5
2.22333	1.55633	-44	-54	-44	-40	-46	-56	-69	-64	-69	-68	-6
2.22667	1.55867	-44	-53	-44	-41	-47	-56	-70	-64	-69	-68	-6
2.23	1.561	-44	-53	-44	-41	-47	-57	-70	-65	-69	-69	-6
2.23333	1.56333	-44	-53	-44	-41	-48	-57	-71	-65	-68	-69	-6
2.23667	1.56567	-44	-53	-44	-41	-48	-57	-71	-66	-68	-70	-7
2.24	1.568	-44	-53	-44	-42	-48	-58	-70	-66	-68	-70	-7
2.24333	1.57033	-45	-53	-44	-42	-48	-58	-70	-66	-68	-70	-6
2.24667	1.57267	-45	-53	-44	-43	-48	-59	-69	-66	-69	-70	-6
2.25	1.575	-45	-54	-44	-43	-47	-59	-68	-66	-69	-71	-5
2.25333	1.57733	-46	-54	-44	-43	-47	-59	-68	-66	-69	-71	-5
2.25667	1.57967	-46	-55	-45	-44	-46	-59	-68	-66	-70	-71	-4
2.26	1.582	-47	-55	-44	-44	-46	-59	-68	-66	-70	-71	-4
2.26333	1.58433	-47	-55	-44	-44	-46	-59	-68	-66	-71	-72	-4
2.26667	1.58667	-48	-56	-44	-44	-46	-59	-69	-66	-71	-72	-3
2.27	1.589	-48	-56	-44	-43	-46	-58	-69	-66	-70	-73	-3
2.27333	1.59133	-48	-56	-44	-43	-46	-58	-69	-65	-71	-73	-3
2.27667	1.59367	-47	-56	-44	-42	-46	-58	-69	-65	-71	-74	-3
2.28	1.596	-47	-56	-44	-42	-46	-58	-70	-65	-72	-74	-4
2.28333	1.59833	-47	-56	-44	-41	-46	-58	-70	-66	-73	-74	-4
2.28667	1.60067	-47	-56	-44	-41	-47	-57	-71	-66	-73	-74	-5
2.29	1.603	-47	-56	-44	-41	-47	-57	-71	-66	-72	-74	-5
2.29333	1.60533	-47	-57	-44	-41	-48	-57	-72	-67	-72	-73	-6
2.29667	1.60767	-47	-57	-45	-41	-48	-57	-73	-68	-72	-73	-6
2.3	1.61	-47	-57	-45	-41	-48	-58	-74	-68	-72	-73	-6
2.30333	1.61233	-48	-58	-45	-41	-48	-58	-74	-68	-72	-72	-6
2.30667	1.61467	-48	-58	-46	-41	-48	-59	-75	-68	-72	-72	-7
2.31	1.617	-48	-59	-46	-41	-48	-59	-75	-69	-72	-72	-7
2.31333	1.61933	-48	-60	-47	-41	-48	-59	-75	-69	-72	-72	-7
2.31667	1.62167	-48	-60	-47	-41	-49	-59	-75	-68	-72	-72	-7
2.32	1.624	-47	-60	-47	-42	-49	-59	-75	-68	-72	-73	-7
2.32333	1.62633	-47	-60	-47	-42	-50	-59	-75	-67	-72	-73	-7
2.32667	1.62867	-48	-60	-47	-43	-50	-59	-75	-67	-72	-72	-6
2.33	1.631	-48	-60	-47	-44	-50	-59	-75	-67	-72	-72	-5
2.33333	1.63333	-48	-60	-47	-44	-50	-59	-75	-67	-72	-73	-5
2.33667	1.63567	-49	-60	-47	-45	-50	-59	-76	-68	-73	-73	-4
2.34	1.638	-49	-60	-47	-45	-50	-60	-76	-68	-73	-73	-4
2.34333	1.64033	-49	-60	-47	-44	-50	-60	-76	-68	-73	-73	-4
2.34667	1.64267	-49	-60	-47	-44	-50	-60	-76	-69	-73	-72	-4
2.35	1.645	-48	-60	-48	-43	-50	-61	-76	-70	-73	-72	-5
2.35333	1.64733	-48	-60	-48	-43	-50	-60	-77	-70	-73	-72	-5
2.35667	1.64967	-48	-61	-48	-43	-50	-60	-77	-70	-73	-72	-6
2.36	1.652	-48	-61	-48	-42	-51	-60	-78	-70	-73	-73	-6
2.36333	1.65433	-48	-61	-48	-42	-51	-61	-78	-71	-74	-73	-6
2.36667	1.65667	-48	-61	-48	-42	-52	-62	-78	-71	-74	-73	-7
2.37	1.659	-48	-61	-48	-42	-52	-62	-78	-71	-74	-73	-6
2.37333	1.66133	-48	-61	-48	-42	-51	-63	-79	-71	-74	-73	-6
2.37667	1.66367	-48	-60	-49	-42	-51	-64	-78	-71	-74	-74	-5
2.38	1.666	-49	-60	-49	-42	-51	-64	-78	-71	-74	-74	-5
2.38333	1.66833	-48	-60	-49	-41	-52	-64	-79	-71	-74	-75	-5
2.38667	1.67067	-48	-61	-49	-41	-52	-64	-79	-71	-75	-75	-5
2.39	1.673	-48	-61	-49	-41	-52	-64	-79	-71	-75	-76	-5
2.39333	1.67533	-48	-62	-49	-41	-52	-64	-80	-72	-76	-76	-5
2.39667	1.67767	-48	-62	-49	-41	-52	-63	-80	-72	-76	-77	-4
2.4	1.68	-48	-61	-50	-41	-51	-63	-80	-72	-76	-77	-4
2.40333	1.68233	-49	-61	-50	-42	-51	-63	-80	-72	-76	-76	-4
2.40667	1.68467	-50	-60	-50	-43	-51	-63	-79	-72	-76	-76	-3
2.41	1.687	-50	-60	-50	-43	-51	-63	-79	-73	-76	-76	-3
2.41333	1.68933	-50	-60	-50	-44	-51	-63	-79	-73	-76	-76	-4
2.41667	1.69167	-51	-60	-51	-45	-51	-63	-79	-72	-76	-76	-4
2.42	1.694	-52	-60	-51	-46	-51	-64	-79	-72	-76	-76	-4
2.42333	1.69633	-52	-60	-51	-46	-52	-64	-79	-72	-76	-77	-5
2.42667	1.69867	-53	-59	-52	-47	-52	-64	-79	-71	-76	-78	-5
2.43	1.701	-54	-59	-52	-47	-52	-64	-79	-71	-77	-78	-4
2.43333	1.70333	-54	-59	-53	-47	-52	-64	-80	-71	-77	-79	-4
2.43667	1.70567	-55	-59	-53	-47	-52	-64	-80	-71	-78	-79	-5
2.44	1.708	-55	-60	-53	-47	-52	-64	-80	-71	-78	-80	-5
2.44333	1.71033	-55	-60	-53	-47	-52	-64	-80	-71	-78	-80	-5
2.44667	1.71267	-55	-60	-53	-47	-52	-64	-80	-71	-78	-80	-5
2.45	1.715	-56	-60	-53	-47	-52	-65	-80	-72	-78	-80	-5
2.45333	1.71733	-56	-60	-52	-46	-52	-65	-80	-72	-78	-80	-5
2.45667	1.71967	-56	-61	-52	-46	-52	-65	-80	-72	-78	-80	-5
2.46	1.722	-55	-61	-52	-46	-53	-65	-80	-72	-79	-80	-5
2.46333	1.72433	-55	-62	-52	-46	-54	-66	-80	-72	-79	-80	-5
2.46667	1.72667	-55	-62	-52	-46	-54	-66	-80	-72	-79	-80	-4
2.47	1.729	-54	-62	-53	-45	-55	-66	-80	-73	-79	-80	-4
2.47333	1.73133	-54	-62	-54	-46	-55	-67	-80	-73	-78	-79	-3
2.47667	1.73367	-54	-62	-54	-46	-55	-67	-80	-73	-78	-78	-3
2.48	1.736	-53	-62	-54	-47	-55	-67	-81	-73	-78	-78	-3
2.48333	1.73833	-53	-62	-54	-47	-56	-68	-81	-73	-78	-78	-3
2.48667	1.74067	-53	-63	-54	-47	-55	-68	-81	-73	-78	-78	-2
2.49	1.743	-53	-64	-54	-48	-55	-68	-82	-73	-78	-78	-2
2.49333	1.74533	-53	-64	-54	-48	-55	-68	-82	-73	-79	-79	-3
2.49667	1.74767	-53	-65	-54	-48	-55	-68	-82	-73	-79	-79	-3
2.5	1.75	-53	-66	-54	-48	-55	-68	-83	-74	-79	-79	-3
2.50333	1.75233	-53	-66	-54	-48	-55	-69	-83	-74	-80	-79	-4
2.50667	1.75467	-54	-67	-54	-48	-56	-69	-83	-75	-80	-79	-4
2.51	1.757	-54	-67	-54	-48	-56	-69	-84	-75	-80	-79	-5
2.51333	1.75933	-54	-67	-53	-48	-56	-69	-84	-75	-80	-79	-5
2.51667	1.76167	-54	-67	-53	-48	-57	-68	-84	-76	-80	-80	-6
2.52	1.764	-54	-68	-53	-48	-57	-68	-84	-76	-81	-81	-6
2.52333	1.76633	-54	-68	-52	-48	-57	-68	-84	-76	-81	-81	-7
2.52667	1.76867	-54	-67	-52	-48	-57	-68	-83	-75	-81	-82	-7
2.53	1.771	-54	-66	-52	-48	-58	-67	-83	-75	-81	-82	-7
2.53333	1.77333	-54	-66	-51	-48	-58	-67	-83	-76	-81	-82	-7
2.53667	1.77567	-54	-66	-51	-49	-58	-67	-83	-76	-81	-82	-7
2.54	1.778	-54	-66	-51	-50	-59	-67	-83	-77	-82	-82	-7
2.54333	1.78033	-54	-65	-50	-50	-58	-67	-84	-77	-82	-82	-7
2.54667	1.78267	-54	-65	-50	-50	-58	-67	-84	-76	-83	-82	-6
2.55	1.785	-54	-65	-50	-50	-58	-68	-85	-76	-82	-82	-6
2.55333	1.78733	-54	-65	-50	-50	-59	-68	-85	-76	-82	-82	-6
2.55667	1.78967	-54	-66	-49	-50	-59	-69	-85	-76	-82	-82	-6
2.56	1.792	-54	-65	-50	-50	-59	-69	-84	-77	-82	-83	-6
2.56333	1.79433	-54	-65	-50	-50	-59	-69	-84	-77	-82	-83	-6
2.56667	1.79667	-54	-65	-50	-49	-60	-69	-84	-77	-82	-83	-6
2.57	1.799	-55	-64	-50	-50	-60	-69	-84	-77	-81	-83	-6
2.57333	1.80133	-55	-64	-50	-50	-60	-69	-83	-76	-82	-84	-5
2.57667	1.80367	-55	-64	-50	-50	-60	-69	-83	-76	-82	-83	-5
2.58	1.806	-55	-64	-50	-50	-60	-69	-83	-76	-82	-83	-5
2.58333	1.80833	-55	-65	-50	-50	-60	-69	-83	-76	-82	-83	-5
2.58667	1.81067	-55	-65	-50	-50	-60	-69	-84	-76	-83	-83	-5
2.59	1.813	-56	-65	-50	-50	-61	-69	-84	-76	-83	-83	-5
2.59333	1.81533	-55	-65	-50	-50	-61	-69	-85	-76	-83	-83	-5
2.59667	1.81767	-55	-65	-50	-50	-60	-69	-85	-75	-84	-83	-5
2.6	1.82	-55	-65	-50	-50	-60	-70	-86	-75	-84	-84	-5
2.60333	1.82233	-55	-65	-51	-51	-60	-70	-86	-75	-84	-84	-5
2.60667	1.82467	-55	-66	-51	-51	-59	-70	-86	-76	-83	-84	-5
2.61	1.827	-55	-66	-52	-51	-59	-69	-86	-76	-84	-84	-4
2.61333	1.82933	-55	-66	-53	-52	-59	-69	-86	-76	-84	-84	-4
2.61667	1.83167	-55	-66	-53	-52	-60	-70	-86	-76	-84	-84	-4
2.62	1.834	-56	-66	-54	-52	-60	-69	-86	-75	-84	-84	-4
2.62333	1.83633	-57	-66	-54	-53	-60	-70	-86	-75	-85	-83	-4
2.62667	1.83867	-57	-66	-54	-53	-60	-70	-86	-75	-85	-83	-4
2.63	1.841	-57	-66	-55	-53	-60	-70	-86	-75	-85	-83	-4
2.63333	1.84333	-57	-66	-55	-54	-60	-71	-86	-76	-85	-83	-4
2.63667	1.84567	-58	-65	-55	-54	-59	-70	-86	-77	-86	-82	-5
2.64	1.848	-58	-65	-55	-54	-59	-70	-86	-77	-86	-83	-5
2.64333	1.85033	-58	-65	-55	-54	-60	-70	-86	-78	-86	-83	-5
2.64667	1.85267	-57	-64	-55	-54	-60	-70	-86	-78	-87	-83	-5
2.65	1.855	-57	-65	-55	-55	-60	-70	-87	-78	-87	-83	-5
2.65333	1.85733	-57	-64	-56	-55	-60	-71	-87	-78	-86	-83	-5
2.65667	1.85967	-57	-64	-56	-56	-60	-71	-88	-78	-86	-83	-5
2.66	1.862	-58	-65	-56	-56	-59	-72	-89	-78	-86	-83	-6
2.66333	1.86433	-58	-65	-56	-56	-59	-73	-88	-78	-85	-83	-6
2.66667	1.86667	-58	-65	-56	-56	-59	-73	-88	-78	-85	-83	-5
2.67	1.869	-58	-65	-56	-56	-59	-72	-88	-77	-85	-83	-5
2.67333	1.87133	-58	-65	-56	-56	-59	-72	-88	-77	-86	-83	-5
2.67667	1.87367	-58	-65	-56	-56	-59	-72	-88	-77	-86	-84	-4
2.68	1.876	-58	-65	-56	-55	-59	-72	-89	-78	-86	-84	-4
2.68333	1.87833	-58	-65	-56	-55	-59	-72	-89	-77	-86	-84	-4
2.68667	1.88067	-58	-65	-56	-55	-60	-72	-89	-77	-86	-84	-4
2.69	1.883	-58	-65	-56	-55	-60	-72	-90	-78	-86	-84	-4
2.69333	1.88533	-58	-65	-56	-55	-60	-73	-90	-78	-86	-85	-4
2.69667	1.88767	-58	-65	-56	-55	-61	-74	-90	-79	-86	-85	-4
2.7	1.89	-58	-66	-56	-55	-62	-74	-89	-79	-86	-86	-3
2.70333	1.89233	-57	-66	-56	-55	-62	-74	-89	-80	-86	-86	-4
2.70667	1.89467	-56	-66	-56	-55	-62	-74	-90	-80	-87	-86	-3
2.71	1.897	-56	-66	-57	-56	-62	-73	-90	-81	-87	-87	-3
2.71333	1.89933	-57	-66	-57	-56	-61	-73	-90	-81	-87	-87	-3
2.71667	1.90167	-57	-67	-57	-56	-61	-73	-90	-80	-88	-87	-3
2.72	1.904	-56	-67	-56	-56	-61	-73	-90	-80	-88	-88	-3
2.72333	1.90633	-56	-67	-56	-56	-60	-72	-90	-80	-88	-88	-3
2.72667	1.90867	-56	-67	-56	-56	-60	-72	-90	-80	-89	-89	-3
2.73	1.911	-56	-66	-56	-56	-60	-72	-90	-80	-89	-90	-3
2.73333	1.91333	-56	-67	-56	-56	-60	-72	-89	-81	-90	-90	-3
2.73667	1.91567	-56	-67	-56	-56	-60	-72	-89	-81	-90	-91	-4
2.74	1.918	-57	-67	-56	-56	-60	-73	-89	-81	-91	-91	-4
2.74333	1.92033	-57	-67	-57	-56	-60	-74	-89	-81	-91	-92	-5
2.74667	1.92267	-57	-66	-57	-57	-60	-74	-88	-81	-91	-92	-5
2.75	1.925	-58	-67	-58	-57	-60	-74	-88	-81	-90	-92	-6
2.75333	1.92733	-58	-67	-58	-57	-59	-75	-88	-82	-90	-92	-6
2.75667	1.92967	-58	-67	-58	-57	-59	-75	-89	-82	-90	-92	-6
2.76	1.932	-58	-67	-58	-57	-59	-75	-89	-82	-90	-93	-6
2.76333	1.93433	-58	-67	-58	-56	-59	-76	-90	-82	-89	-93	-6
2.76667	1.93667	-58	-67	-58	-56	-60	-76	-91	-83	-89	-93	-6
2.77	1.939	-58	-67	-58	-56	-60	-76	-92	-83	-89	-93	-6
2.77333	1.94133	-59	-67	-58	-57	-61	-76	-92	-83	-89	-93	-5
2.77667	1.94367	-59	-67	-58	-58	-61	-77	-93	-83	-89	-94	-6
2.78	1.946	-59	-67	-58	-58	-62	-77	-93	-83	-90	-94	-6
2.78333	1.94833	-59	-66	-58	-59	-62	-77	-93	-83	-90	-94	-6
2.78667	1.95067	-59	-66	-59	-59	-63	-77	-92	-83	-91	-94	-6
2.79	1.953	-59	-66	-59	-58	-63	-78	-92	-84	-91	-94	-6
2.79333	1.95533	-59	-66	-59	-58	-63	-78	-92	-84	-91	-94	-6
2.79667	1.95767	-60	-66	-60	-58	-63	-79	-92	-85	-92	-94	-6
2.8	1.96	-60	-66	-60	-58	-63	-79	-92	-85	-92	-94	-6
2.80333	1.96233	-60	-66	-60	-58	-63	-79	-92	-85	-92	-94	-7
2.80667	1.96467	-60	-67	-61	-58	-64	-79	-92	-85	-92	-94	-8
2.81	1.967	-59	-67	-61	-58	-64	-79	-92	-85	-92	-94	-8
2.81333	1.96933	-58	-68	-61	-58	-64	-79	-91	-85	-92	-94	-8
2.81667	1.97167	-58	-68	-61	-58	-64	-79	-91	-85	-91	-94	-9
2.82	1.974	-57	-69	-62	-59	-64	-79	-90	-85	-91	-93	-9
2.82333	1.97633	-57	-70	-62	-59	-64	-80	-90	-85	-91	-93	-9
2.82667	1.97867	-58	-71	-63	-60	-63	-81	-89	-85	-91	-92	-10
2.83	1.981	-58	-71	-63	-60	-63	-81	-89	-85	-91	-92	-9
2.83333	1.98333	-58	-71	-63	-60	-63	-81	-89	-85	-91	-91	-9
2.83667	1.98567	-58	-72	-63	-60	-64	-81	-89	-85	-91	-91	-9
2.84	1.988	-58	-72	-63	-60	-65	-80	-89	-85	-91	-91	-9
2.84333	1.99033	-59	-72	-63	-60	-65	-80	-90	-86	-92	-91	-8
2.84667	1.99267	-59	-72	-63	-60	-65	-80	-90	-87	-92	-91	-8
2.85	1.995	-60	-72	-63	-60	-65	-80	-90	-88	-92	-92	-8
2.85333	1.99733	-60	-73	-62	-60	-66	-80	-91	-88	-93	-92	-8
2.85667	1.99967	-60	-73	-62	-60	-66	-80	-91	-89	-93	-92	-8
2.86	2.002	-59	-74	-62	-59	-66	-80	-91	-89	-93	-93	-8
2.86333	2.00433	-59	-74	-62	-59	-66	-81	-91	-89	-94	-93	-9
2.86667	2.00667	-59	-74	-63	-59	-66	-81	-91	-89	-94	-93	-8
2.87	2.009	-59	-74	-63	-59	-66	-82	-92	-88	-94	-93	-8
2.87333	2.01133	-59	-74	-63	-59	-66	-82	-92	-88	-94	-94	-8
2.87667	2.01367	-59	-73	-63	-59	-67	-82	-93	-88	-93	-94	-8
2.88	2.016	-59	-74	-63	-58	-67	-82	-93	-88	-93	-94	-8
2.88333	2.01833	-59	-74	-63	-58	-66	-83	-94	-88	-93	-95	-8
2.88667	2.02067	-59	-74	-63	-58	-66	-83	-94	-88	-92	-96	-8
2.89	2.023	-59	-74	-63	-58	-66	-83	-94	-88	-92	-97	-8
2.89333	2.02533	-60	-74	-63	-58	-66	-83	-94	-88	-92	-97	-8
2.89667	2.02767	-60	-74	-63	-58	-66	-83	-94	-89	-91	-97	-8
2.9	2.03	-60	-74	-63	-58	-65	-83	-95	-89	-91	-97	-8
2.90333	2.03233	-59	-73	-62	-58	-65	-83	-95	-89	-91	-97	-8
2.90667	2.03467	-59	-74	-62	-58	-65	-83	-95	-89	-90	-96	-7
2.91	2.037	-58	-74	-63	-58	-65	-83	-95	-89	-91	-96	-7
2.91333	2.03933	-58	-75	-63	-57	-65	-82	-96	-89	-91	-95	-7
2.91667	2.04167	-58	-75	-63	-57	-65	-82	-96	-88	-91	-95	-7
2.92	2.044	-58	-75	-63	-57	-65	-83	-96	-88	-91	-95	-7
2.92333	2.04633	-59	-75	-63	-57	-65	-83	-96	-88	-91	-95	-7
2.92667	2.04867	-59	-76	-63	-56	-65	-83	-95	-88	-91	-95	-6
2.93	2.051	-60	-76	-63	-56	-65	-83	-95	-87	-92	-95	-6
2.93333	2.05333	-60	-76	-63	-56	-66	-83	-94	-87	-93	-96	-6
2.93667	2.05567	-61	-76	-63	-57	-66	-83	-94	-86	-93	-96	-7
2.94	2.058	-61	-76	-63	-57	-66	-83	-94	-86	-94	-96	-7
2.94333	2.06033	-61	-76	-63	-57	-67	-83	-94	-86	-94	-97	-7
2.94667	2.06267	-62	-77	-63	-57	-67	-83	-95	-86	-95	-97	-7
2.95	2.065	-62	-77	-64	-57	-66	-83	-95	-86	-95	-97	-6
2.95333	2.06733	-62	-77	-64	-57	-66	-83	-96	-86	-95	-98	-6
2.95667	2.06967	-62	-77	-64	-57	-66	-83	-96	-86	-96	-98	-6
2.96	2.072	-62	-76	-65	-57	-66	-83	-97	-87	-96	-99	-6
2.96333	2.07433	-62	-76	-65	-57	-67	-83	-97	-87	-96	-100	-6
2.96667	2.07667	-61	-76	-65	-57	-66	-83	-97	-87	-97	-100	-5
2.97	2.079	-60	-76	-65	-57	-66	-83	-97	-87	-97	-101	-5
2.97333	2.08133	-60	-75	-65	-57	-66	-83	-97	-87	-97	-101	-5
2.97667	2.08367	-60	-76	-65	-57	-66	-83	-97	-87	-97	-101	-5
2.98	2.086	-60	-76	-66	-57	-66	-83	-98	-87	-97	-101	-6
2.98333	2.08833	-60	-75	-66	-57	-66	-83	-98	-87	-97	-101	-6
2.98667	2.09067	-60	-75	-66	-57	-66	-83	-98	-87	-97	-101	-7
2.99	2.093	-60	-76	-67	-56	-67	-84	-98	-87	-97	-101	-8
2.99333	2.09533	-60	-76	-67	-56	-67	-84	-97	-87	-97	-102	-8
2.99667	2.09767	-61	-76	-66	-56	-67	-84	-97	-86	-97	-102	-8
3	2.1	-61	-76	-66	-56	-67	-84	-97	-86	-97	-101	-8
3.00333	2.10233	-61	-76	-66	-57	-67	-84	-97	-86	-96	-101	-8
3.00667	2.10467	-61	-76	-67	-57	-67	-84	-98	-85	-96	-101	-8
3.01	2.107	-61	-75	-67	-58	-67	-84	-98	-86	-95	-101	-7
3.01333	2.10933	-61	-75	-67	-58	-67	-83	-98	-86	-95	-102	-7
3.01667	2.11167	-61	-75	-67	-59	-67	-83	-97	-86	-95	-102	-7
3.02	2.114	-61	-75	-67	-59	-68	-83	-97	-86	-95	-102	-6
3.02333	2.11633	-61	-75	-66	-59	-67	-83	-98	-86	-95	-102	-6
3.02667	2.11867	-61	-74	-66	-59	-67	-82	-98	-86	-95	-102	-6
3.03	2.121	-61	-75	-66	-59	-67	-82	-98	-87	-95	-101	-6
3.03333	2.12333	-61	-75	-65	-59	-67	-82	-98	-86	-96	-101	-7
3.03667	2.12567	-61	-75	-65	-59	-67	-82	-98	-86	-96	-100	-7
3.04	2.128	-61	-76	-64	-59	-67	-81	-98	-86	-96	-100	-7
3.04333	2.13033	-61	-76	-65	-59	-67	-81	-98	-86	-97	-100	-8
3.04667	2.13267	-62	-76	-65	-60	-67	-82	-99	-87	-97	-100	-9
3.05	2.135	-62	-76	-66	-61	-67	-82	-99	-87	-97	-100	-9
3.05333	2.13733	-62	-76	-66	-61	-66	-82	-99	-88	-96	-100	-9
3.05667	2.13967	-62	-76	-67	-62	-66	-82	-99	-88	-96	-100	-9
3.06	2.142	-62	-75	-67	-62	-66	-82	-99	-88	-96	-100	-9
3.06333	2.14433	-62	-75	-68	-62	-66	-82	-99	-88	-96	-100	-9
3.06667	2.14667	-62	-74	-68	-62	-67	-83	-98	-88	-96	-100	-8
3.07	2.149	-62	-74	-68	-62	-67	-83	-98	-88	-96	-100	-8
3.07333	2.15133	-62	-74	-67	-62	-67	-84	-98	-88	-95	-100	-8
3.07667	2.15367	-62	-74	-67	-63	-67	-85	-98	-88	-95	-100	-8
3.08	2.156	-62	-75	-67	-63	-68	-86	-98	-88	-95	-100	-8
3.08333	2.15833	-62	-75	-66	-63	-68	-86	-98	-87	-95	-100	-8
3.08667	2.16067	-62	-76	-66	-64	-68	-87	-98	-87	-96	-100	-8
3.09	2.163	-62	-77	-66	-64	-68	-87	-99	-87	-96	-100	-8
3.09333	2.16533	-62	-77	-66	-64	-68	-87	-99	-88	-96	-100	-8
3.09667	2.16767	-62	-78	-66	-64	-68	-87	-99	-88	-96	-100	-8
3.1	2.17	-62	-78	-66	-64	-68	-87	-99	-88	-97	-100	-8
3.10333	2.17233	-62	-78	-66	-64	-67	-87	-98	-89	-97	-101	-8
3.10667	2.17467	-61	-78	-66	-64	-67	-87	-99	-89	-97	-101	-8
3.11	2.177	-61	-78	-66	-64	-67	-86	-99	-90	-97	-101	-8
3.11333	2.17933	-61	-77	-67	-64	-67	-86	-99	-90	-97	-102	-8
3.11667	2.18167	-61	-77	-68	-64	-67	-86	-100	-90	-97	-102	-8
3.12	2.184	-62	-77	-68	-64	-67	-85	-100	-90	-97	-102	-8
3.12333	2.18633	-62	-76	-69	-65	-67	-85	-100	-90	-97	-101	-7
3.12667	2.18867	-62	-76	-69	-65	-68	-85	-100	-90	-98	-101	-7
3.13	2.191	-62	-76	-69	-65	-68	-85	-100	-90	-98	-101	-7
3.13333	2.19333	-62	-75	-69	-65	-68	-85	-100	-90	-98	-100	-7
3.13667	2.19567	-62	-75	-69	-65	-69	-85	-100	-90	-98	-100	-7
3.14	2.198	-62	-75	-69	-65	-69	-85	-100	-90	-98	-99	-7
3.14333	2.20033	-61	-76	-69	-65	-70	-85	-100	-91	-98	-99	-7
3.14667	2.20267	-61	-76	-70	-65	-70	-85	-100	-91	-98	-99	-7
3.15	2.205	-62	-77	-70	-66	-71	-84	-101	-92	-98	-100	-8
3.15333	2.20733	-62	-77	-69	-66	-71	-84	-101	-92	-99	-100	-8
3.15667	2.20967	-62	-77	-69	-66	-71	-84	-101	-92	-100	-100	-8
3.16	2.212	-62	-77	-69	-66	-71	-84	-101	-93	-100	-100	-8
3.16333	2.21433	-63	-78	-69	-67	-71	-84	-101	-93	-101	-100	-8
3.16667	2.21667	-63	-78	-69	-67	-70	-84	-100	-93	-102	-100	-7
3.17	2.219	-63	-78	-69	-66	-70	-85	-100	-93	-102	-100	-6
3.17333	2.22133	-63	-78	-70	-66	-70	-86	-100	-94	-103	-101	-6
3.17667	2.22367	-63	-77	-70	-65	-70	-87	-100	-94	-103	-101	-6
3.18	2.226	-63	-77	-71	-65	-70	-87	-101	-94	-104	-102	-6
3.18333	2.22833	-63	-77	-71	-64	-71	-87	-101	-95	-104	-102	-7
3.18667	2.23067	-64	-77	-71	-64	-71	-87	-101	-95	-104	-103	-7
3.19	2.233	-64	-77	-71	-64	-71	-87	-100	-96	-104	-103	-7
3.19333	2.23533	-64	-77	-72	-65	-71	-87	-100	-96	-103	-103	-7
3.19667	2.23767	-64	-77	-72	-65	-72	-87	-100	-97	-103	-103	-7
3.2	2.24	-64	-78	-72	-65	-72	-87	-100	-97	-103	-103	-7
3.20333	2.24233	-64	-78	-72	-65	-73	-87	-101	-97	-103	-103	-8
3.20667	2.24467	-64	-79	-73	-65	-73	-87	-101	-97	-102	-103	-8
3.21	2.247	-64	-79	-73	-65	-72	-86	-101	-96	-102	-103	-8
3.21333	2.24933	-64	-79	-74	-65	-73	-86	-101	-96	-102	-103	-8
3.21667	2.25167	-64	-79	-74	-65	-73	-86	-102	-96	-102	-103	-8
3.22	2.254	-65	-79	-74	-65	-73	-85	-102	-96	-102	-104	-8
3.22333	2.25633	-65	-78	-74	-65	-73	-84	-103	-95	-102	-104	-8
3.22667	2.25867	-65	-78	-73	-65	-73	-84	-103	-95	-102	-104	-8
3.23	2.261	-65	-78	-72	-65	-72	-85	-104	-95	-102	-103	-8
3.23333	2.26333	-66	-78	-72	-64	-72	-85	-105	-96	-102	-103	-9
3.23667	2.26567	-66	-78	-72	-64	-71	-86	-105	-96	-102	-103	-8
3.24	2.268	-67	-77	-72	-64	-71	-86	-106	-96	-103	-103	-8
3.24333	2.27033	-67	-77	-72	-64	-71	-86	-105	-96	-103	-103	-8
3.24667	2.27267	-66	-77	-72	-64	-71	-86	-105	-96	-102	-103	-8
3.25	2.275	-66	-78	-72	-64	-72	-86	-104	-96	-102	-103	-8
3.25333	2.27733	-65	-78	-72	-65	-72	-86	-104	-97	-102	-103	-8
3.25667	2.27967	-65	-79	-72	-65	-73	-86	-104	-97	-101	-103	-8
3.26	2.282	-65	-79	-72	-66	-73	-86	-103	-98	-101	-104	-8
3.26333	2.28433	-65	-79	-71	-66	-74	-86	-103	-98	-101	-104	-8
3.26667	2.28667	-66	-80	-71	-67	-74	-87	-103	-98	-101	-104	-8
3.27	2.289	-66	-80	-71	-67	-74	-87	-103	-98	-102	-104	-8
3.27333	2.29133	-67	-80	-71	-67	-75	-88	-103	-97	-101	-103	-8
3.27667	2.29367	-67	-80	-71	-67	-75	-89	-103	-97	-101	-103	-9
3.28	2.296	-68	-80	-71	-68	-75	-89	-102	-97	-101	-103	-9
3.28333	2.29833	-68	-80	-71	-68	-75	-89	-102	-98	-101	-103	-9
3.28667	2.30067	-68	-80	-71	-68	-75	-90	-103	-98	-100	-103	-9
3.29	2.303	-67	-80	-71	-67	-74	-89	-102	-98	-100	-103	-9
3.29333	2.30533	-67	-80	-71	-67	-74	-89	-102	-98	-100	-104	-10
3.29667	2.30767	-67	-80	-71	-67	-74	-89	-102	-98	-100	-104	-11
3.3	2.31	-68	-80	-71	-66	-74	-89	-102	-98	-101	-105	-11
3.30333	2.31233	-69	-80	-70	-66	-74	-89	-102	-98	-102	-105	-11
3.30667	2.31467	-69	-80	-70	-65	-75	-89	-101	-97	-102	-105	-10
3.31	2.317	-69	-80	-70	-65	-75	-90	-102	-97	-103	-105	-10
3.31333	2.31933	-69	-81	-69	-65	-75	-90	-102	-96	-103	-106	-10
3.31667	2.32167	-68	-81	-69	-65	-75	-90	-101	-96	-103	-106	-10
3.32	2.324	-68	-81	-69	-65	-76	-90	-101	-95	-104	-106	-10
3.32333	2.32633	-67	-81	-69	-65	-76	-91	-101	-95	-104	-106	-10
3.32667	2.32867	-67	-81	-69	-65	-76	-91	-101	-95	-104	-106	-10
3.33	2.331	-67	-81	-69	-65	-76	-91	-101	-95	-104	-107	-10
3.33333	2.33333	-67	-81	-69	-65	-75	-91	-101	-95	-104	-107	-10
3.33667	2.33567	-67	-81	-69	-65	-75	-91	-101	-94	-103	-107	-10
3.34	2.338	-67	-81	-69	-65	-76	-91	-101	-94	-103	-108	-10
3.34333	2.34033	-67	-81	-69	-65	-76	-92	-101	-94	-102	-108	-10
3.34667	2.34267	-68	-82	-69	-65	-77	-92	-101	-94	-102	-108	-10
3.35	2.345	-68	-82	-69	-65	-77	-93	-101	-94	-102	-107	-10
3.35333	2.34733	-68	-82	-69	-65	-77	-93	-101	-94	-102	-107	-10
3.35667	2.34967	-69	-81	-70	-65	-77	-94	-101	-94	-101	-107	-10
3.36	2.352	-69	-81	-70	-64	-77	-94	-102	-94	-102	-107	-10
3.36333	2.35433	-69	-81	-70	-64	-77	-94	-103	-95	-101	-107	-9
3.36667	2.35667	-69	-80	-70	-64	-76	-94	-103	-95	-101	-107	-9
3.37	2.359	-68	-80	-70	-64	-76	-94	-104	-96	-101	-107	-8
3.37333	2.36133	-69	-80	-70	-64	-76	-94	-104	-96	-101	-107	-9
3.37667	2.36367	-69	-80	-70	-64	-75	-94	-105	-96	-102	-107	-9
3.38	2.366	-69	-80	-70	-64	-75	-94	-105	-96	-101	-108	-10
3.38333	2.36833	-70	-80	-70	-64	-76	-94	-106	-96	-101	-108	-10
3.38667	2.37067	-70	-80	-71	-64	-76	-94	-105	-96	-102	-108	-10
3.39	2.373	-70	-80	-71	-64	-76	-94	-105	-96	-102	-108	-11
3.39333	2.37533	-70	-80	-71	-65	-76	-94	-105	-96	-102	-108	-11
3.39667	2.37767	-70	-79	-71	-65	-76	-94	-105	-97	-102	-109	-11
3.4	2.38	-70	-79	-71	-66	-77	-94	-106	-97	-102	-109	-11
3.40333	2.38233	-70	-78	-71	-66	-77	-95	-106	-97	-103	-109	-11
3.40667	2.38467	-70	-78	-70	-66	-77	-95	-106	-97	-103	-109	-11
3.41	2.387	-70	-78	-70	-66	-78	-95	-106	-97	-103	-109	-11
3.41333	2.38933	-70	-78	-71	-66	-78	-96	-106	-97	-103	-109	-11
3.41667	2.39167	-70	-78	-71	-65	-78	-96	-106	-98	-102	-109	-10
3.42	2.394	-69	-78	-72	-65	-78	-96	-106	-98	-102	-109	-10
3.42333	2.39633	-69	-79	-72	-64	-79	-96	-106	-98	-101	-109	-10
3.42667	2.39867	-69	-79	-72	-64	-78	-96	-106	-98	-101	-109	-10
3.43	2.401	-69	-79	-72	-63	-78	-96	-106	-99	-101	-110	-9
3.43333	2.40333	-69	-79	-72	-63	-78	-97	-107	-99	-101	-110	-9
3.43667	2.40567	-69	-79	-72	-63	-79	-97	-107	-99	-101	-110	-9
3.44	2.408	-69	-79	-72	-63	-79	-97	-108	-99	-101	-111	-8
3.44333	2.41033	-69	-79	-73	-63	-80	-96	-108	-99	-102	-112	-8
3.44667	2.41267	-69	-80	-74	-63	-80	-96	-109	-99	-102	-113	-8
3.45	2.415	-69	-80	-74	-63	-80	-96	-109	-100	-102	-113	-7
3.45333	2.41733	-68	-80	-75	-63	-80	-96	-109	-100	-102	-114	-6
3.45667	2.41967	-68	-80	-75	-63	-79	-96	-108	-100	-103	-114	-6
3.46	2.422	-68	-80	-75	-62	-79	-96	-108	-99	-103	-114	-5
3.46333	2.42433	-67	-80	-76	-62	-79	-95	-108	-99	-103	-114	-5
3.46667	2.42667	-68	-80	-76	-62	-79	-95	-107	-99	-104	-114	-5
3.47	2.429	-68	-81	-76	-62	-79	-95	-107	-98	-105	-114	-5
3.47333	2.43133	-68	-81	-76	-62	-79	-95	-107	-98	-105	-113	-5
3.47667	2.43367	-68	-81	-76	-63	-79	-95	-107	-99	-105	-114	-5
3.48	2.436	-68	-82	-76	-64	-80	-95	-107	-99	-105	-114	-5
3.48333	2.43833	-68	-82	-75	-64	-80	-95	-107	-99	-104	-114	-5
3.48667	2.44067	-69	-82	-75	-65	-80	-95	-107	-99	-104	-114	-5
3.49	2.443	-69	-83	-74	-66	-80	-95	-106	-99	-104	-115	-6
3.49333	2.44533	-69	-83	-74	-66	-80	-95	-106	-99	-104	-115	-6
3.49667	2.44767	-69	-83	-74	-66	-80	-95	-107	-99	-104	-114	-6
3.5	2.45	-69	-83	-74	-67	-80	-95	-107	-100	-104	-114	-6
3.50333	2.45233	-69	-83	-74	-67	-80	-95	-108	-100	-104	-114	-6
3.50667	2.45467	-69	-82	-74	-67	-80	-95	-108	-100	-104	-114	-6
3.51	2.457	-68	-82	-74	-67	-80	-95	-108	-101	-104	-114	-5
3.51333	2.45933	-68	-82	-74	-67	-80	-95	-109	-101	-104	-113	-5
3.51667	2.46167	-68	-82	-74	-67	-80	-94	-109	-102	-104	-113	-5
3.52	2.464	-67	-82	-74	-67	-80	-94	-108	-102	-104	-113	-5
3.52333	2.46633	-67	-82	-74	-67	-80	-94	-108	-102	-104	-113	-5
3.52667	2.46867	-67	-82	-74	-67	-79	-94	-107	-102	-104	-113	-5
3.53	2.471	-68	-83	-74	-67	-79	-93	-106	-102	-104	-113	-5
3.53333	2.47333	-68	-83	-74	-68	-79	-93	-106	-102	-104	-113	-6
3.53667	2.47567	-68	-84	-74	-69	-79	-93	-106	-102	-104	-114	-6
3.54	2.478	-68	-84	-73	-69	-79	-93	-106	-102	-104	-114	-7
3.54333	2.48033	-67	-84	-73	-70	-79	-93	-106	-102	-104	-114	-7
3.54667	2.48267	-68	-84	-73	-70	-79	-93	-106	-102	-104	-114	-8
3.55	2.485	-68	-84	-74	-70	-79	-93	-106	-103	-103	-114	-8
3.55333	2.48733	-68	-84	-74	-70	-79	-94	-106	-103	-103	-114	-9
3.55667	2.48967	-68	-84	-75	-70	-79	-94	-106	-103	-104	-115	-9
3.56	2.492	-68	-84	-75	-70	-79	-94	-106	-102	-104	-115	-8
3.56333	2.49433	-68	-84	-76	-70	-80	-94	-107	-102	-105	-115	-9
3.56667	2.49667	-69	-84	-76	-70	-79	-94	-107	-102	-105	-115	-9
3.57	2.499	-69	-84	-76	-70	-79	-94	-108	-102	-105	-115	-9
3.57333	2.50133	-69	-84	-76	-69	-79	-95	-108	-102	-106	-115	-10
3.57667	2.50367	-69	-84	-76	-69	-79	-96	-109	-102	-106	-114	-10
3.58	2.506	-69	-84	-77	-69	-79	-96	-109	-102	-107	-114	-10
3.58333	2.50833	-70	-84	-77	-69	-79	-96	-110	-102	-107	-114	-10
3.58667	2.51067	-70	-83	-77	-69	-79	-96	-110	-103	-107	-114	-10
3.59	2.513	-70	-84	-76	-69	-79	-96	-110	-103	-107	-114	-10
3.59333	2.51533	-70	-84	-76	-70	-79	-96	-110	-103	-106	-115	-10
3.59667	2.51767	-69	-84	-76	-71	-78	-96	-111	-103	-106	-115	-10
3.6	2.52	-69	-84	-76	-71	-78	-96	-111	-103	-105	-116	-10
3.60333	2.52233	-69	-83	-76	-71	-79	-95	-111	-104	-105	-116	-10
3.60667	2.52467	-70	-83	-76	-72	-79	-95	-110	-104	-105	-116	-9
3.61	2.527	-70	-82	-75	-72	-80	-95	-110	-104	-105	-117	-9
3.61333	2.52933	-70	-82	-75	-72	-80	-95	-110	-104	-105	-117	-8
3.61667	2.53167	-71	-82	-76	-73	-80	-95	-110	-105	-105	-118	-8
3.62	2.534	-72	-82	-76	-73	-80	-95	-110	-105	-104	-117	-8
3.62333	2.53633	-73	-83	-76	-73	-80	-95	-110	-105	-105	-117	-8
3.62667	2.53867	-72	-83	-77	-73	-79	-96	-111	-105	-105	-116	-8
3.63	2.541	-72	-83	-77	-73	-79	-95	-111	-105	-105	-116	-8
3.63333	2.54333	-72	-84	-78	-73	-79	-95	-111	-104	-105	-116	-8
3.63667	2.54567	-72	-84	-78	-73	-79	-95	-111	-104	-105	-116	-8
3.64	2.548	-72	-84	-78	-73	-79	-95	-110	-103	-106	-116	-8
3.64333	2.55033	-72	-84	-78	-73	-79	-95	-110	-103	-107	-116	-9
3.64667	2.55267	-73	-85	-78	-73	-80	-96	-110	-102	-107	-116	-9
3.65	2.555	-73	-85	-78	-73	-80	-97	-111	-102	-108	-117	-9
3.65333	2.55733	-74	-85	-78	-73	-80	-97	-111	-102	-108	-117	-9
3.65667	2.55967	-74	-85	-78	-74	-80	-98	-111	-103	-108	-117	-9
3.66	2.562	-74	-85	-78	-74	-80	-98	-111	-103	-108	-117	-9
3.66333	2.56433	-74	-85	-78	-74	-80	-99	-111	-103	-108	-117	-9
3.66667	2.56667	-74	-85	-78	-73	-79	-99	-111	-103	-108	-117	-9
3.67	2.569	-74	-85	-79	-73	-79	-99	-111	-103	-108	-118	-9
3.67333	2.57133	-75	-86	-79	-73	-79	-99	-111	-103	-108	-118	-9
3.67667	2.57367	-75	-86	-78	-73	-79	-99	-111	-103	-107	-118	-9
3.68	2.576	-75	-86	-78	-73	-79	-98	-110	-103	-107	-118	-10
3.68333	2.57833	-75	-86	-79	-73	-79	-99	-110	-103	-107	-118	-10
3.68667	2.58067	-75	-85	-79	-73	-79	-99	-110	-103	-107	-119	-11
3.69	2.583	-75	-85	-79	-73	-79	-99	-111	-103	-108	-119	-11
3.69333	2.58533	-75	-84	-79	-73	-79	-99	-111	-103	-109	-119	-11
3.69667	2.58767	-75	-84	-79	-73	-79	-98	-111	-103	-109	-119	-11
3.7	2.59	-74	-84	-78	-73	-79	-98	-110	-103	-109	-119	-11
3.70333	2.59233	-74	-84	-78	-73	-80	-98	-110	-104	-109	-119	-11
3.70667	2.59467	-74	-85	-78	-72	-80	-99	-110	-104	-109	-120	-11
3.71	2.597	-75	-85	-78	-72	-79	-99	-110	-105	-109	-119	-11
3.71333	2.59933	-75	-85	-78	-72	-79	-99	-110	-105	-108	-119	-11
3.71667	2.60167	-75	-86	-79	-72	-79	-100	-110	-106	-108	-119	-11
3.72	2.604	-75	-85	-79	-72	-80	-100	-111	-106	-108	-119	-11
3.72333	2.60633	-75	-85	-79	-72	-80	-100	-111	-106	-108	-119	-10
3.72667	2.60867	-75	-85	-79	-72	-80	-100	-112	-106	-107	-118	-10
3.73	2.611	-75	-86	-79	-72	-79	-100	-112	-107	-107	-118	-9
3.73333	2.61333	-75	-86	-79	-72	-79	-100	-113	-108	-107	-117	-9
3.73667	2.61567	-75	-86	-80	-72	-80	-99	-113	-108	-107	-117	-9
3.74	2.618	-75	-86	-80	-72	-81	-99	-114	-108	-106	-117	-9
3.74333	2.62033	-75	-86	-80	-72	-81	-99	-114	-108	-107	-116	-9
3.74667	2.62267	-75	-86	-80	-72	-82	-99	-114	-108	-107	-116	-9
3.75	2.625	-75	-86	-79	-72	-82	-99	-115	-109	-107	-117	-9
3.75333	2.62733	-75	-86	-80	-72	-83	-99	-115	-109	-106	-117	-9
3.75667	2.62967	-75	-86	-80	-73	-83	-99	-115	-109	-106	-117	-9
3.76	2.632	-76	-86	-79	-73	-83	-100	-115	-109	-106	-117	-9
3.76333	2.63433	-77	-86	-79	-73	-83	-100	-114	-108	-107	-117	-9
3.76667	2.63667	-77	-86	-79	-73	-82	-100	-115	-108	-107	-116	-9
3.77	2.639	-77	-87	-79	-74	-82	-101	-115	-109	-107	-116	-9
3.77333	2.64133	-78	-87	-79	-74	-82	-101	-115	-109	-107	-117	-9
3.77667	2.64367	-77	-87	-80	-74	-82	-101	-115	-109	-108	-117	-9
3.78	2.646	-77	-87	-79	-74	-82	-100	-115	-109	-108	-117	-10
3.78333	2.64833	-77	-87	-79	-74	-82	-100	-115	-110	-108	-117	-10
3.78667	2.65067	-77	-87	-79	-74	-82	-100	-116	-109	-109	-117	-11
3.79	2.653	-76	-87	-79	-74	-82	-101	-116	-109	-109	-117	-11
3.79333	2.65533	-76	-88	-78	-74	-82	-101	-117	-108	-109	-118	-11
3.79667	2.65767	-75	-88	-78	-74	-82	-101	-117	-108	-110	-118	-12
3.8	2.66	-75	-88	-78	-74	-82	-101	-117	-107	-110	-119	-12
3.80333	2.66233	-74	-89	-79	-74	-83	-101	-118	-107	-110	-119	-12
3.80667	2.66467	-74	-89	-79	-74	-83	-101	-118	-107	-110	-120	-12
3.81	2.667	-74	-89	-79	-74	-83	-101	-118	-107	-110	-120	-11
3.81333	2.66933	-74	-88	-79	-74	-83	-101	-118	-106	-111	-120	-11
3.81667	2.67167	-74	-88	-79	-74	-83	-101	-118	-106	-111	-120	-11
3.82	2.674	-75	-87	-79	-74	-83	-101	-118	-105	-111	-120	-11
3.82333	2.67633	-75	-88	-79	-74	-83	-101	-118	-105	-112	-121	-11
3.82667	2.67867	-75	-88	-80	-74	-83	-102	-118	-105	-112	-121	-11
3.83	2.681	-75	-88	-80	-74	-84	-102	-118	-105	-112	-120	-11
3.83333	2.68333	-75	-87	-80	-74	-84	-102	-117	-105	-113	-119	-11
3.83667	2.68567	-75	-87	-80	-74	-84	-102	-117	-105	-113	-119	-11
3.84	2.688	-75	-87	-80	-74	-84	-102	-117	-105	-113	-118	-12
3.84333	2.69033	-75	-86	-80	-73	-84	-102	-118	-104	-112	-118	-12
3.84667	2.69267	-76	-86	-80	-73	-84	-102	-118	-105	-112	-117	-12
3.85	2.695	-76	-86	-80	-73	-83	-102	-118	-105	-112	-117	-12
3.85333	2.69733	-76	-85	-80	-73	-83	-103	-118	-106	-112	-117	-12
3.85667	2.69967	-77	-85	-81	-73	-83	-103	-118	-106	-112	-117	-12
3.86	2.702	-77	-85	-81	-74	-84	-103	-118	-107	-113	-118	-12
3.86333	2.70433	-77	-85	-80	-74	-84	-104	-117	-108	-113	-118	-11
3.86667	2.70667	-77	-85	-80	-74	-85	-104	-117	-108	-113	-118	-11
3.87	2.709	-77	-85	-80	-75	-85	-104	-117	-108	-112	-118	-11
3.87333	2.71133	-78	-85	-80	-75	-84	-103	-117	-109	-112	-119	-12
3.87667	2.71367	-77	-86	-80	-75	-84	-103	-117	-109	-111	-119	-12
3.88	2.716	-77	-86	-80	-75	-84	-103	-117	-109	-111	-119	-11
3.88333	2.71833	-77	-87	-79	-75	-85	-103	-116	-109	-110	-119	-11
3.88667	2.72067	-76	-87	-79	-75	-85	-103	-116	-108	-110	-119	-11
3.89	2.723	-76	-87	-80	-75	-85	-103	-116	-108	-110	-119	-11
3.89333	2.72533	-76	-87	-80	-76	-84	-103	-116	-108	-111	-120	-11
3.89667	2.72767	-76	-87	-80	-76	-84	-103	-116	-107	-111	-121	-11
3.9	2.73	-75	-87	-79	-75	-83	-103	-116	-107	-112	-121	-11
3.90333	2.73233	-75	-87	-79	-75	-83	-103	-116	-107	-112	-121	-10
3.90667	2.73467	-75	-87	-79	-75	-83	-103	-117	-107	-111	-122	-10
3.91	2.737	-75	-86	-79	-75	-83	-103	-118	-107	-111	-122	-9
3.91333	2.73933	-75	-86	-79	-74	-83	-103	-119	-107	-112	-122	-9
3.91667	2.74167	-76	-86	-79	-74	-84	-103	-119	-107	-112	-122	-9
3.92	2.744	-75	-86	-80	-74	-85	-103	-119	-107	-112	-122	-9
3.92333	2.74633	-75	-86	-80	-74	-85	-103	-119	-108	-113	-122	-10
3.92667	2.74867	-75	-86	-81	-74	-85	-103	-119	-108	-113	-122	-10
3.93	2.751	-75	-87	-82	-74	-85	-104	-119	-108	-113	-122	-9
3.93333	2.75333	-75	-87	-83	-74	-85	-104	-119	-108	-113	-122	-9
3.93667	2.75567	-76	-87	-83	-75	-85	-103	-119	-108	-113	-122	-8
3.94	2.758	-76	-87	-84	-75	-85	-103	-120	-107	-112	-122	-8
3.94333	2.76033	-76	-87	-84	-76	-85	-103	-120	-107	-112	-122	-8
3.94667	2.76267	-76	-87	-84	-76	-85	-102	-120	-107	-112	-122	-9
3.95	2.765	-75	-87	-85	-76	-84	-102	-120	-107	-112	-122	-9
3.95333	2.76733	-75	-87	-85	-76	-84	-101	-120	-106	-111	-122	-9
3.95667	2.76967	-75	-87	-85	-77	-84	-101	-120	-106	-111	-122	-9
3.96	2.772	-74	-87	-86	-77	-84	-101	-119	-106	-111	-122	-8
3.96333	2.77433	-74	-88	-86	-77	-84	-102	-118	-106	-111	-122	-8
3.96667	2.77667	-74	-88	-86	-77	-84	-102	-118	-106	-112	-122	-8
3.97	2.779	-75	-88	-86	-77	-84	-103	-118	-106	-112	-122	-8
3.97333	2.78133	-75	-88	-86	-77	-84	-103	-118	-106	-113	-123	-8
3.97667	2.78367	-75	-88	-86	-77	-84	-104	-118	-106	-113	-123	-8
3.98	2.786	-76	-87	-86	-77	-84	-104	-118	-106	-113	-123	-8
3.98333	2.78833	-76	-87	-86	-77	-84	-104	-118	-106	-112	-123	-8
3.98667	2.79067	-77	-87	-86	-77	-84	-104	-119	-106	-112	-123	-8
3.99	2.793	-77	-87	-86	-76	-84	-104	-119	-106	-112	-123	-8
3.99333	2.79533	-78	-88	-86	-77	-84	-103	-119	-106	-112	-124	-8
3.99667	2.79767	-78	-88	-86	-77	-83	-103	-119	-107	-113	-124	-8
4	2.8	-78	-88	-86	-77	-83	-103	-120	-108	-113	-124	-8
4.00333	2.80233	-78	-87	-86	-77	-84	-103	-120	-108	-114	-124	-8
4.00667	2.80467	-79	-87	-86	-78	-84	-103	-120	-109	-114	-124	-9
4.01	2.807	-79	-88	-86	-78	-84	-102	-120	-109	-114	-124	-9
4.01333	2.80933	-79	-88	-86	-78	-84	-102	-120	-110	-114	-123	-9
4.01667	2.81167	-80	-88	-85	-78	-85	-102	-120	-110	-114	-123	-9
4.02	2.814	-80	-88	-85	-78	-85	-102	-121	-111	-114	-123	-10
4.02333	2.81633	-80	-88	-85	-78	-86	-102	-121	-111	-114	-123	-10
4.02667	2.81867	-80	-88	-86	-78	-86	-102	-120	-111	-114	-123	-10
4.03	2.821	-80	-89	-86	-78	-86	-102	-121	-111	-114	-123	-10
4.03333	2.82333	-80	-89	-86	-79	-87	-103	-120	-111	-114	-122	-9
4.03667	2.82567	-80	-90	-87	-79	-87	-103	-120	-110	-114	-122	-9
4.04	2.828	-80	-90	-87	-79	-87	-103	-120	-110	-114	-122	-10
4.04333	2.83033	-80	-90	-87	-80	-88	-103	-120	-110	-114	-122	-10
4.04667	2.83267	-80	-91	-87	-80	-88	-104	-120	-110	-114	-122	-10
4.05	2.835	-79	-91	-87	-81	-88	-104	-121	-111	-114	-122	-9
4.05333	2.83733	-79	-91	-86	-81	-87	-104	-121	-111	-115	-122	-9
4.05667	2.83967	-79	-91	-86	-81	-86	-104	-121	-111	-115	-122	-9
4.06	2.842	-79	-91	-86	-81	-86	-105	-121	-112	-115	-122	-8
4.06333	2.84433	-79	-91	-86	-82	-85	-105	-121	-112	-115	-122	-8
4.06667	2.84667	-79	-91	-85	-82	-84	-105	-121	-112	-116	-122	-8
4.07	2.849	-79	-92	-85	-82	-84	-106	-121	-112	-116	-121	-9
4.07333	2.85133	-79	-92	-85	-81	-84	-106	-121	-111	-117	-122	-9
4.07667	2.85367	-80	-91	-85	-81	-84	-107	-122	-111	-116	-122	-9
4.08	2.856	-80	-91	-86	-81	-85	-107	-122	-111	-116	-122	-9
4.08333	2.85833	-80	-91	-86	-81	-85	-107	-122	-112	-116	-123	-9
4.08667	2.86067	-80	-91	-86	-81	-86	-107	-123	-112	-117	-124	-9
4.09	2.863	-80	-91	-86	-81	-87	-107	-123	-112	-117	-124	-9
4.09333	2.86533	-80	-91	-86	-81	-87	-107	-123	-112	-117	-125	-9
4.09667	2.86767	-79	-91	-86	-81	-87	-107	-123	-112	-117	-125	-9
4.1	2.87	-79	-91	-86	-81	-87	-106	-124	-111	-116	-125	-9
4.10333	2.87233	-79	-91	-86	-82	-88	-106	-124	-111	-116	-125	-9
4.10667	2.87467	-80	-91	-86	-82	-87	-106	-124	-110	-116	-125	-10
4.11	2.877	-80	-91	-86	-82	-87	-106	-124	-110	-116	-125	-10
4.11333	2.87933	-80	-91	-86	-82	-86	-106	-124	-110	-116	-125	-10
4.11667	2.88167	-81	-90	-87	-82	-85	-107	-124	-110	-115	-125	-10
4.12	2.884	-81	-90	-87	-82	-85	-107	-124	-110	-115	-126	-10
4.12333	2.88633	-81	-90	-87	-82	-85	-107	-124	-110	-115	-126	-10
4.12667	2.88867	-81	-90	-87	-82	-85	-107	-124	-110	-115	-126	-10
4.13	2.891	-81	-90	-87	-83	-85	-107	-124	-110	-115	-126	-10
4.13333	2.89333	-81	-90	-87	-83	-86	-107	-124	-110	-115	-126	-10
4.13667	2.89567	-82	-90	-87	-83	-86	-108	-123	-109	-115	-126	-10
4.14	2.898	-82	-90	-87	-83	-86	-108	-123	-110	-114	-127	-9
4.14333	2.90033	-83	-90	-87	-83	-86	-108	-123	-110	-114	-126	-9
4.14667	2.90267	-83	-91	-87	-82	-87	-108	-122	-110	-113	-126	-9
4.15	2.905	-83	-91	-87	-82	-87	-108	-122	-111	-113	-126	-9
4.15333	2.90733	-83	-91	-87	-82	-86	-108	-121	-112	-113	-126	-9
4.15667	2.90967	-83	-91	-86	-82	-86	-108	-121	-113	-112	-125	-9
4.16	2.912	-82	-91	-85	-82	-86	-108	-121	-113	-112	-125	-9
4.16333	2.91433	-83	-91	-85	-82	-86	-108	-122	-113	-111	-124	-10
4.16667	2.91667	-83	-92	-84	-81	-86	-108	-123	-113	-111	-124	-10
4.17	2.919	-82	-92	-84	-81	-86	-108	-123	-113	-111	-123	-10
4.17333	2.92133	-83	-92	-84	-81	-87	-108	-124	-113	-112	-123	-10
4.17667	2.92367	-83	-92	-84	-81	-87	-108	-124	-113	-112	-123	-10
4.18	2.926	-83	-92	-84	-81	-87	-108	-124	-113	-113	-123	-10
4.18333	2.92833	-83	-92	-84	-81	-88	-108	-125	-113	-113	-124	-10
4.18667	2.93067	-84	-92	-84	-81	-88	-107	-125	-114	-113	-124	-10
4.19	2.933	-84	-92	-84	-81	-88	-107	-125	-114	-113	-124	-10
4.19333	2.93533	-84	-92	-84	-81	-89	-108	-125	-114	-114	-124	-10
4.19667	2.93767	-85	-92	-84	-81	-88	-108	-125	-114	-115	-124	-10
4.2	2.94	-85	-92	-84	-81	-88	-108	-125	-113	-115	-124	-10
4.20333	2.94233	-85	-92	-84	-81	-88	-108	-125	-113	-115	-124	-10
4.20667	2.94467	-85	-92	-84	-81	-89	-108	-125	-113	-114	-124	-10
4.21	2.947	-84	-92	-84	-81	-89	-108	-126	-113	-114	-124	-10
4.21333	2.94933	-84	-92	-84	-82	-89	-108	-126	-113	-114	-124	-9
4.21667	2.95167	-84	-93	-85	-81	-89	-108	-126	-113	-114	-124	-9
4.22	2.954	-84	-93	-85	-81	-89	-109	-126	-113	-115	-123	-9
4.22333	2.95633	-84	-93	-85	-81	-90	-110	-126	-113	-115	-123	-8
4.22667	2.95867	-85	-93	-86	-81	-90	-110	-126	-113	-115	-123	-8
4.23	2.961	-85	-93	-86	-81	-90	-110	-126	-113	-115	-123	-8
4.23333	2.96333	-85	-93	-86	-81	-90	-109	-125	-113	-115	-123	-8
4.23667	2.96567	-85	-93	-86	-81	-90	-109	-125	-112	-115	-123	-8
4.24	2.968	-85	-93	-87	-81	-89	-109	-125	-112	-115	-123	-9
4.24333	2.97033	-85	-92	-87	-80	-89	-109	-125	-112	-115	-123	-9
4.24667	2.97267	-84	-92	-87	-80	-89	-109	-126	-113	-115	-123	-9
4.25	2.975	-83	-92	-87	-80	-89	-108	-125	-112	-115	-124	-9
4.25333	2.97733	-83	-92	-87	-80	-90	-108	-125	-112	-116	-124	-9
4.25667	2.97967	-82	-92	-86	-80	-90	-108	-126	-111	-116	-124	-9
4.26	2.982	-82	-93	-86	-81	-90	-108	-126	-111	-116	-124	-9
4.26333	2.98433	-82	-93	-86	-81	-91	-108	-126	-111	-117	-125	-9
4.26667	2.98667	-82	-93	-86	-81	-91	-108	-126	-111	-117	-125	-9
4.27	2.989	-82	-94	-87	-81	-91	-108	-127	-111	-118	-126	-9
4.27333	2.99133	-81	-94	-86	-80	-91	-108	-128	-111	-118	-126	-9
4.27667	2.99367	-80	-94	-86	-80	-91	-108	-128	-112	-118	-127	-9
4.28	2.996	-80	-94	-86	-80	-90	-108	-128	-112	-118	-128	-9
4.28333	2.99833	-80	-94	-87	-80	-90	-108	-128	-111	-118	-128	-9
4.28667	3.00067	-79	-94	-87	-80	-90	-108	-127	-111	-118	-128	-9
4.29	3.003	-78	-93	-86	-80	-90	-108	-127	-110	-118	-128	-8
4.29333	3.00533	-78	-93	-86	-80	-91	-108	-126	-110	-118	-128	-8
4.29667	3.00767	-77	-93	-87	-80	-91	-108	-126	-110	-118	-128	-8
4.3	3.01	-77	-94	-87	-80	-92	-107	-125	-111	-118	-128	-7
4.30333	3.01233	-77	-94	-87	-81	-92	-106	-125	-112	-118	-127	-8
4.30667	3.01467	-77	-95	-87	-81	-93	-106	-126	-112	-118	-127	-8
4.31	3.017	-77	-96	-87	-81	-93	-106	-126	-113	-118	-126	-8
4.31333	3.01933	-77	-96	-87	-81	-93	-106	-126	-113	-118	-126	-8
4.31667	3.02167	-77	-96	-87	-80	-93	-106	-127	-113	-118	-126	-9
4.32	3.024	-78	-96	-87	-80	-93	-106	-127	-114	-117	-126	-9
4.32333	3.02633	-78	-96	-88	-79	-92	-106	-127	-114	-117	-126	-9
4.32667	3.02867	-78	-96	-88	-79	-92	-106	-127	-114	-116	-126	-9
4.33	3.031	-79	-96	-89	-79	-92	-107	-127	-115	-116	-126	-9
4.33333	3.03333	-79	-96	-89	-79	-93	-107	-127	-115	-116	-126	-9
4.33667	3.03567	-79	-97	-89	-79	-93	-107	-126	-116	-116	-127	-10
4.34	3.038	-79	-97	-89	-80	-93	-107	-126	-115	-116	-127	-10
4.34333	3.04033	-78	-97	-89	-80	-94	-107	-126	-115	-117	-127	-10
4.34667	3.04267	-78	-97	-89	-81	-94	-107	-127	-115	-117	-127	-11
4.35	3.045	-78	-97	-89	-81	-94	-107	-127	-115	-117	-128	-11
4.35333	3.04733	-78	-97	-89	-81	-94	-108	-128	-115	-117	-128	-11
4.35667	3.04967	-79	-97	-89	-81	-95	-108	-128	-115	-118	-128	-11
4.36	3.052	-79	-97	-89	-81	-95	-108	-129	-114	-118	-128	-11
4.36333	3.05433	-79	-97	-89	-81	-94	-108	-129	-114	-119	-128	-11
4.36667	3.05667	-80	-97	-88	-81	-94	-109	-129	-114	-119	-128	-11
4.37	3.059	-80	-97	-88	-81	-94	-109	-129	-114	-119	-129	-11
4.37333	3.06133	-81	-96	-88	-81	-94	-109	-130	-114	-120	-130	-11
4.37667	3.06367	-81	-96	-89	-81	-95	-109	-130	-115	-120	-130	-12
4.38	3.066	-81	-95	-89	-81	-95	-109	-130	-116	-120	-130	-12
4.38333	3.06833	-81	-95	-89	-81	-94	-109	-130	-117	-120	-130	-12
4.38667	3.07067	-82	-95	-89	-82	-94	-109	-130	-117	-120	-130	-12
4.39	3.073	-82	-95	-89	-83	-94	-109	-129	-118	-120	-131	-13
4.39333	3.07533	-82	-95	-90	-83	-94	-109	-129	-119	-120	-130	-13
4.39667	3.07767	-81	-95	-90	-84	-94	-108	-129	-119	-119	-130	-13
4.4	3.08	-81	-95	-90	-84	-93	-108	-128	-119	-119	-130	-13
4.40333	3.08233	-81	-95	-89	-84	-93	-107	-128	-119	-119	-130	-13
4.40667	3.08467	-81	-95	-89	-84	-94	-107	-128	-120	-119	-131	-13
4.41	3.087	-81	-95	-89	-84	-94	-106	-128	-120	-119	-131	-13
4.41333	3.08933	-81	-96	-89	-83	-94	-106	-128	-120	-119	-131	-13
4.41667	3.09167	-81	-96	-88	-83	-94	-106	-128	-120	-119	-132	-13
4.42	3.094	-80	-96	-88	-83	-93	-106	-128	-119	-119	-132	-13
4.42333	3.09633	-80	-96	-87	-82	-93	-106	-127	-120	-119	-132	-13
4.42667	3.09867	-80	-96	-87	-83	-93	-107	-127	-120	-119	-132	-13
4.43	3.101	-80	-97	-87	-83	-94	-107	-127	-121	-119	-132	-13
4.43333	3.10333	-80	-97	-87	-83	-93	-108	-127	-121	-118	-131	-14
4.43667	3.10567	-80	-97	-87	-84	-93	-108	-127	-122	-118	-130	-14
4.44	3.108	-81	-98	-87	-84	-93	-109	-127	-122	-117	-129	-14
4.44333	3.11033	-81	-98	-87	-84	-92	-109	-128	-122	-117	-128	-14
4.44667	3.11267	-81	-99	-87	-83	-92	-109	-128	-123	-117	-128	-14
4.45	3.115	-81	-99	-88	-83	-92	-110	-128	-123	-117	-128	-14
4.45333	3.11733	-81	-99	-88	-83	-92	-110	-129	-123	-117	-129	-14
4.45667	3.11967	-81	-99	-88	-82	-93	-110	-129	-124	-117	-129	-13
4.46	3.122	-81	-99	-89	-82	-93	-110	-130	-124	-118	-129	-13
4.46333	3.12433	-82	-100	-89	-82	-93	-110	-130	-124	-118	-129	-13
4.46667	3.12667	-82	-100	-89	-82	-94	-111	-130	-124	-117	-129	-13
4.47	3.129	-82	-100	-89	-82	-94	-111	-131	-123	-117	-129	-13
4.47333	3.13133	-83	-100	-89	-82	-95	-111	-131	-123	-116	-129	-12
4.47667	3.13367	-83	-100	-89	-82	-95	-111	-131	-122	-116	-129	-12
4.48	3.136	-83	-100	-89	-83	-95	-111	-131	-122	-116	-129	-12
4.48333	3.13833	-83	-100	-89	-83	-95	-111	-131	-122	-116	-129	-12
4.48667	3.14067	-83	-100	-88	-84	-95	-111	-131	-122	-116	-129	-12
4.49	3.143	-84	-100	-88	-84	-95	-112	-131	-122	-117	-128	-12
4.49333	3.14533	-84	-100	-88	-83	-95	-112	-131	-122	-117	-128	-11
4.49667	3.14767	-84	-100	-88	-83	-95	-112	-131	-122	-118	-128	-11
4.5	3.15	-83	-99	-88	-84	-95	-112	-130	-122	-118	-128	-11
4.50333	3.15233	-83	-99	-88	-84	-96	-111	-130	-121	-118	-128	-11
4.50667	3.15467	-83	-99	-88	-84	-96	-111	-129	-121	-118	-128	-11
4.51	3.157	-82	-99	-89	-85	-96	-111	-129	-121	-118	-128	-10
4.51333	3.15933	-82	-99	-89	-85	-96	-111	-129	-121	-118	-128	-10
4.51667	3.16167	-82	-98	-89	-85	-96	-111	-130	-121	-118	-129	-10
4.52	3.164	-83	-98	-89	-85	-96	-111	-130	-122	-118	-129	-10
4.52333	3.16633	-83	-98	-90	-84	-96	-111	-131	-122	-118	-129	-10
4.52667	3.16867	-83	-98	-90	-84	-96	-111	-131	-122	-118	-129	-10
4.53	3.171	-84	-98	-90	-84	-96	-111	-131	-122	-118	-129	-10
4.53333	3.17333	-83	-98	-90	-83	-95	-112	-131	-122	-118	-129	-10
4.53667	3.17567	-83	-98	-90	-83	-95	-112	-131	-121	-118	-129	-9
4.54	3.178	-83	-98	-90	-82	-95	-112	-131	-121	-118	-129	-9
4.54333	3.18033	-82	-98	-90	-82	-96	-111	-131	-121	-118	-129	-9
4.54667	3.18267	-82	-98	-89	-81	-96	-111	-131	-121	-119	-129	-9
4.55	3.185	-83	-98	-89	-81	-96	-111	-131	-121	-119	-129	-9
4.55333	3.18733	-83	-98	-89	-81	-97	-111	-132	-121	-120	-130	-9
4.55667	3.18967	-83	-98	-89	-81	-97	-111	-132	-122	-120	-130	-9
4.56	3.192	-83	-99	-90	-80	-97	-111	-132	-122	-121	-131	-9
4.56333	3.19433	-83	-100	-90	-80	-97	-111	-132	-122	-122	-131	-9
4.56667	3.19667	-84	-100	-90	-81	-96	-112	-131	-122	-122	-131	-9
4.57	3.199	-84	-101	-90	-81	-96	-112	-131	-122	-123	-131	-9
4.57333	3.20133	-84	-101	-91	-81	-96	-112	-131	-122	-123	-131	-9
4.57667	3.20367	-85	-101	-91	-82	-96	-112	-130	-122	-122	-131	-9
4.58	3.206	-85	-101	-91	-82	-96	-112	-130	-122	-122	-131	-9
4.58333	3.20833	-85	-102	-91	-82	-96	-113	-130	-122	-122	-130	-10
4.58667	3.21067	-85	-102	-91	-82	-96	-113	-129	-122	-122	-130	-10
4.59	3.213	-86	-102	-91	-82	-96	-113	-130	-122	-122	-129	-10
4.59333	3.21533	-86	-102	-92	-82	-96	-113	-130	-122	-121	-129	-11
4.59667	3.21767	-86	-101	-92	-82	-96	-113	-131	-122	-121	-129	-11
4.6	3.22	-86	-101	-92	-82	-96	-113	-132	-122	-121	-129	-10
4.60333	3.22233	-86	-101	-92	-82	-96	-113	-132	-122	-121	-130	-10
4.60667	3.22467	-86	-101	-93	-82	-96	-113	-132	-122	-121	-130	-10
4.61	3.227	-86	-101	-93	-82	-96	-113	-133	-122	-122	-131	-10
4.61333	3.22933	-87	-100	-93	-82	-96	-113	-133	-122	-122	-131	-10
4.61667	3.23167	-87	-101	-92	-82	-97	-113	-133	-122	-123	-132	-10
4.62	3.234	-88	-101	-92	-82	-97	-113	-133	-122	-123	-132	-10
4.62333	3.23633	-88	-100	-91	-82	-97	-113	-133	-122	-123	-132	-11
4.62667	3.23867	-88	-100	-91	-82	-97	-113	-133	-123	-123	-131	-11
4.63	3.241	-88	-100	-91	-83	-98	-113	-133	-123	-123	-131	-12
4.63333	3.24333	-88	-99	-91	-83	-98	-112	-134	-123	-123	-131	-12
4.63667	3.24567	-88	-99	-91	-83	-99	-112	-134	-122	-123	-131	-12
4.64	3.248	-88	-99	-91	-83	-99	-112	-134	-122	-123	-131	-12
4.64333	3.25033	-88	-99	-91	-83	-99	-112	-133	-122	-123	-131	-12
4.64667	3.25267	-88	-100	-91	-83	-99	-112	-133	-122	-122	-131	-13
4.65	3.255	-88	-100	-90	-83	-100	-112	-133	-122	-122	-131	-13
4.65333	3.25733	-88	-100	-90	-82	-100	-113	-133	-123	-121	-130	-13
4.65667	3.25967	-88	-100	-90	-82	-100	-113	-132	-123	-121	-130	-13
4.66	3.262	-89	-100	-90	-82	-100	-112	-132	-123	-121	-131	-12
4.66333	3.26433	-89	-100	-90	-82	-101	-112	-131	-124	-121	-131	-12
4.66667	3.26667	-89	-100	-90	-82	-100	-112	-131	-124	-121	-131	-11
4.67	3.269	-89	-100	-90	-82	-100	-112	-131	-124	-122	-131	-11
4.67333	3.27133	-89	-99	-90	-82	-100	-112	-131	-124	-122	-132	-11
4.67667	3.27367	-89	-99	-90	-82	-100	-112	-131	-124	-121	-132	-11
4.68	3.276	-88	-98	-90	-82	-100	-112	-131	-125	-121	-133	-11
4.68333	3.27833	-88	-98	-90	-82	-99	-112	-131	-124	-121	-133	-11
4.68667	3.28067	-88	-99	-90	-82	-99	-113	-132	-124	-121	-134	-11
4.69	3.283	-88	-99	-90	-82	-99	-113	-132	-124	-121	-134	-11
4.69333	3.28533	-88	-99	-90	-82	-99	-113	-132	-124	-122	-134	-11
4.69667	3.28767	-88	-100	-90	-82	-99	-113	-132	-123	-121	-134	-11
4.7	3.29	-87	-100	-90	-82	-99	-114	-132	-123	-121	-134	-11
4.70333	3.29233	-87	-100	-89	-82	-99	-115	-132	-124	-120	-133	-11
4.70667	3.29467	-87	-100	-90	-82	-98	-115	-132	-124	-120	-133	-11
4.71	3.297	-86	-100	-90	-82	-98	-116	-132	-124	-120	-133	-11
4.71333	3.29933	-86	-100	-89	-82	-97	-117	-132	-124	-120	-133	-11
4.71667	3.30167	-86	-99	-89	-82	-98	-117	-132	-124	-121	-133	-11
4.72	3.304	-86	-99	-89	-82	-98	-118	-132	-124	-121	-133	-11
4.72333	3.30633	-86	-99	-89	-82	-98	-118	-132	-124	-120	-133	-11
4.72667	3.30867	-86	-99	-89	-82	-98	-118	-131	-124	-120	-133	-11
4.73	3.311	-86	-99	-89	-82	-98	-118	-131	-124	-120	-132	-12
4.73333	3.31333	-86	-99	-88	-81	-98	-117	-131	-124	-120	-132	-12
4.73667	3.31567	-86	-99	-89	-81	-98	-118	-131	-123	-120	-132	-12
4.74	3.318	-86	-99	-89	-82	-97	-118	-131	-122	-121	-132	-12
4.74333	3.32033	-85	-99	-89	-82	-97	-118	-132	-122	-121	-132	-13
4.74667	3.32267	-85	-99	-88	-82	-97	-118	-132	-122	-121	-133	-12
4.75	3.325	-86	-99	-88	-82	-97	-118	-132	-122	-121	-132	-12
4.75333	3.32733	-86	-99	-88	-82	-97	-118	-132	-122	-121	-133	-12
4.75667	3.32967	-86	-99	-88	-82	-97	-118	-132	-123	-121	-133	-12
4.76	3.332	-86	-99	-89	-82	-98	-118	-132	-123	-121	-133	-13
4.76333	3.33433	-87	-99	-89	-83	-98	-118	-133	-124	-121	-134	-13
4.76667	3.33667	-87	-99	-88	-83	-98	-118	-133	-124	-121	-134	-13
4.77	3.339	-86	-99	-88	-83	-99	-118	-133	-124	-121	-134	-13
4.77333	3.34133	-86	-100	-89	-84	-99	-117	-133	-125	-121	-134	-13
4.77667	3.34367	-85	-100	-89	-84	-99	-117	-133	-125	-122	-134	-13
4.78	3.346	-85	-100	-89	-85	-99	-117	-134	-125	-123	-134	-12
4.78333	3.34833	-85	-100	-89	-85	-99	-116	-134	-125	-123	-134	-12
4.78667	3.35067	-85	-100	-90	-85	-100	-116	-135	-125	-123	-134	-12
4.79	3.353	-85	-101	-90	-84	-100	-116	-135	-125	-123	-134	-12
4.79333	3.35533	-85	-101	-90	-84	-100	-116	-135	-125	-124	-134	-11
4.79667	3.35767	-85	-101	-90	-84	-100	-116	-135	-125	-124	-134	-11
4.8	3.36	-86	-101	-90	-85	-100	-117	-135	-124	-123	-134	-10
4.80333	3.36233	-86	-101	-89	-85	-100	-117	-134	-124	-123	-134	-10
4.80667	3.36467	-87	-101	-90	-85	-100	-117	-134	-124	-123	-134	-9
4.81	3.367	-87	-102	-90	-85	-100	-118	-134	-124	-123	-134	-9
4.81333	3.36933	-87	-102	-90	-85	-101	-118	-134	-124	-123	-135	-8
4.81667	3.37167	-88	-101	-90	-85	-101	-118	-134	-125	-122	-135	-8
4.82	3.374	-88	-101	-91	-85	-101	-118	-135	-125	-122	-135	-8
4.82333	3.37633	-89	-101	-91	-85	-101	-118	-134	-126	-122	-135	-8
4.82667	3.37867	-89	-101	-91	-85	-102	-118	-134	-126	-123	-135	-7
4.83	3.381	-89	-101	-91	-85	-102	-119	-134	-127	-124	-135	-7
4.83333	3.38333	-89	-101	-90	-84	-103	-118	-133	-127	-124	-135	-7
4.83667	3.38567	-89	-101	-90	-84	-103	-118	-133	-127	-124	-135	-7
4.84	3.388	-88	-101	-91	-84	-103	-118	-133	-127	-125	-135	-8
4.84333	3.39033	-89	-101	-91	-85	-104	-118	-133	-126	-125	-135	-8
4.84667	3.39267	-89	-101	-92	-85	-104	-118	-133	-126	-125	-135	-8
4.85	3.395	-89	-101	-92	-85	-104	-117	-134	-126	-125	-135	-8
4.85333	3.39733	-89	-100	-92	-85	-104	-117	-133	-126	-125	-136	-8
4.85667	3.39967	-89	-100	-92	-86	-104	-117	-133	-126	-125	-136	-9
4.86	3.402	-90	-100	-92	-86	-103	-117	-133	-126	-126	-136	-9
4.86333	3.40433	-89	-100	-92	-88	-103	-117	-133	-126	-126	-136	-9
4.86667	3.40667	-89	-100	-92	-90	-103	-117	-133	-126	-126	-135	-9
4.87	3.409	-88	-100	-91	-90	-102	-118	-133	-126	-126	-135	-9
4.87333	3.41133	-88	-101	-92	-91	-102	-118	-133	-127	-126	-134	-9
4.87667	3.41367	-88	-101	-92	-91	-101	-118	-133	-127	-126	-134	-9
4.88	3.416	-88	-101	-93	-91	-101	-119	-133	-127	-126	-134	-9
4.88333	3.41833	-88	-100	-93	-90	-101	-119	-133	-127	-126	-135	-9
4.88667	3.42067	-87	-101	-93	-90	-100	-119	-133	-128	-127	-135	-9
4.89	3.423	-88	-101	-93	-89	-100	-119	-132	-127	-126	-135	-9
4.89333	3.42533	-88	-101	-93	-89	-100	-119	-132	-128	-126	-136	-9
4.89667	3.42767	-88	-101	-93	-88	-100	-119	-132	-129	-126	-136	-9
4.9	3.43	-88	-101	-94	-88	-100	-119	-132	-129	-126	-136	-9
4.90333	3.43233	-89	-101	-94	-88	-100	-119	-132	-130	-126	-137	-9
4.90667	3.43467	-89	-102	-94	-88	-100	-119	-132	-130	-126	-137	-10
4.91	3.437	-90	-102	-94	-88	-101	-119	-132	-130	-126	-137	-10
4.91333	3.43933	-90	-102	-95	-88	-101	-118	-132	-130	-126	-136	-11
4.91667	3.44167	-90	-103	-94	-88	-101	-118	-133	-130	-126	-136	-11
4.92	3.444	-90	-103	-94	-87	-101	-117	-133	-130	-126	-136	-12
4.92333	3.44633	-91	-103	-94	-87	-101	-117	-133	-130	-126	-136	-12
4.92667	3.44867	-91	-103	-94	-87	-101	-117	-134	-130	-126	-135	-13
4.93	3.451	-92	-103	-95	-87	-101	-117	-134	-130	-126	-135	-13
4.93333	3.45333	-92	-103	-94	-87	-101	-117	-134	-129	-125	-135	-12
4.93667	3.45567	-91	-103	-94	-87	-101	-116	-134	-129	-125	-134	-12
4.94	3.458	-91	-103	-94	-86	-101	-116	-134	-129	-125	-133	-12
4.94333	3.46033	-90	-103	-94	-86	-101	-116	-134	-129	-125	-133	-11
4.94667	3.46267	-90	-103	-94	-86	-101	-115	-135	-129	-125	-132	-11
4.95	3.465	-90	-103	-94	-86	-101	-115	-135	-129	-125	-132	-11
4.95333	3.46733	-89	-103	-94	-86	-101	-115	-136	-129	-125	-132	-10
4.95667	3.46967	-90	-103	-95	-86	-100	-116	-136	-129	-125	-132	-10
4.96	3.472	-90	-103	-96	-86	-101	-116	-137	-129	-126	-133	-9
4.96333	3.47433	-90	-103	-97	-87	-101	-116	-137	-130	-127	-133	-9
4.96667	3.47667	-90	-104	-97	-87	-101	-117	-138	-130	-127	-133	-9
4.97	3.479	-90	-104	-98	-88	-100	-118	-139	-130	-128	-133	-9
4.97333	3.48133	-90	-104	-98	-88	-100	-118	-139	-130	-128	-133	-10
4.97667	3.48367	-91	-103	-98	-88	-100	-118	-140	-130	-128	-133	-10
4.98	3.486	-91	-103	-97	-88	-100	-118	-140	-130	-128	-134	-10
4.98333	3.48833	-91	-103	-97	-87	-101	-118	-141	-130	-129	-134	-10
4.98667	3.49067	-91	-103	-96	-87	-101	-118	-141	-130	-129	-134	-10
4.99	3.493	-91	-102	-95	-87	-101	-118	-140	-130	-129	-134	-10
4.99333	3.49533	-91	-102	-95	-87	-101	-119	-140	-130	-130	-133	-10
4.99667	3.49767	-91	-103	-95	-88	-102	-119	-140	-130	-130	-133	-11
5	3.5	-90	-103	-94	-88	-102	-120	-140	-131	-131	-133	-11
5.00333	3.50233	-90	-103	-94	-88	-102	-120	-140	-130	-131	-133	-11
5.00667	3.50467	-90	-102	-94	-89	-102	-121	-140	-130	-131	-134	-12
5.01	3.507	-90	-102	-94	-89	-102	-121	-139	-130	-131	-134	-12
5.01333	3.50933	-90	-102	-94	-89	-103	-121	-139	-129	-131	-135	-13
5.01667	3.51167	-90	-102	-94	-90	-103	-121	-138	-129	-130	-135	-13
5.02	3.514	-90	-102	-94	-90	-104	-121	-139	-129	-129	-135	-13
5.02333	3.51633	-90	-103	-95	-90	-104	-121	-139	-128	-129	-135	-13
5.02667	3.51867	-90	-103	-95	-91	-105	-120	-139	-128	-129	-135	-14
5.03	3.521	-90	-103	-95	-91	-105	-120	-139	-128	-128	-135	-13
5.03333	3.52333	-89	-104	-95	-91	-106	-120	-139	-129	-128	-135	-13
5.03667	3.52567	-89	-104	-95	-91	-106	-121	-140	-129	-128	-136	-13
5.04	3.528	-89	-103	-95	-91	-105	-121	-140	-129	-128	-136	-13
5.04333	3.53033	-89	-104	-95	-91	-105	-121	-140	-129	-129	-136	-12
5.04667	3.53267	-89	-104	-95	-91	-105	-121	-141	-130	-129	-136	-12
5.05	3.535	-89	-105	-94	-90	-104	-121	-141	-130	-129	-136	-13
5.05333	3.53733	-89	-105	-94	-90	-104	-121	-141	-131	-130	-136	-13
5.05667	3.53967	-89	-105	-95	-90	-103	-121	-141	-131	-130	-136	-13
5.06	3.542	-89	-105	-95	-90	-103	-121	-141	-131	-130	-136	-12
5.06333	3.54433	-90	-105	-95	-90	-103	-121	-142	-131	-129	-136	-12
5.06667	3.54667	-90	-105	-96	-90	-103	-121	-142	-130	-129	-136	-12
5.07	3.549	-90	-105	-96	-90	-102	-121	-142	-130	-129	-136	-12
5.07333	3.55133	-91	-104	-96	-91	-102	-121	-142	-130	-129	-137	-11
5.07667	3.55367	-91	-104	-96	-91	-102	-121	-142	-130	-128	-137	-11
5.08	3.556	-90	-103	-96	-91	-102	-121	-142	-130	-129	-138	-11
5.08333	3.55833	-90	-103	-96	-92	-102	-121	-142	-130	-128	-138	-12
5.08667	3.56067	-91	-103	-96	-92	-102	-122	-141	-130	-128	-138	-12
5.09	3.563	-91	-103	-97	-92	-102	-122	-141	-130	-128	-138	-12
5.09333	3.56533	-91	-103	-97	-93	-102	-122	-141	-130	-128	-138	-12
5.09667	3.56767	-91	-103	-97	-93	-102	-122	-140	-130	-128	-138	-12
5.1	3.57	-92	-103	-97	-93	-102	-122	-140	-130	-127	-138	-12
5.10333	3.57233	-92	-104	-97	-94	-102	-123	-140	-130	-127	-138	-12
5.10667	3.57467	-92	-104	-97	-94	-102	-122	-140	-130	-127	-138	-12
5.11	3.577	-92	-103	-97	-94	-101	-122	-140	-130	-128	-138	-12
5.11333	3.57933	-92	-103	-97	-94	-101	-122	-140	-131	-128	-137	-12
5.11667	3.58167	-92	-103	-97	-94	-100	-122	-140	-131	-128	-138	-12
5.12	3.584	-92	-104	-97	-93	-100	-121	-140	-131	-128	-138	-12
5.12333	3.58633	-92	-104	-98	-93	-100	-121	-139	-131	-128	-138	-12
5.12667	3.58867	-92	-104	-98	-93	-99	-121	-139	-131	-129	-139	-13
5.13	3.591	-91	-104	-98	-93	-99	-121	-140	-130	-129	-139	-13
5.13333	3.59333	-91	-105	-98	-93	-99	-122	-140	-130	-129	-139	-13
5.13667	3.59567	-92	-105	-98	-93	-99	-122	-140	-130	-129	-139	-13
5.14	3.598	-91	-105	-98	-93	-99	-122	-140	-129	-129	-139	-13
5.14333	3.60033	-92	-105	-98	-92	-99	-122	-140	-129	-130	-140	-13
5.14667	3.60267	-92	-105	-97	-92	-99	-122	-140	-129	-130	-140	-12
5.15	3.605	-92	-105	-97	-91	-99	-122	-140	-129	-131	-141	-12
5.15333	3.60733	-92	-105	-97	-91	-100	-122	-140	-130	-131	-141	-12
5.15667	3.60967	-92	-106	-97	-91	-100	-122	-140	-130	-131	-141	-11
5.16	3.612	-92	-106	-98	-91	-100	-122	-140	-129	-131	-141	-11
5.16333	3.61433	-93	-106	-98	-91	-101	-122	-141	-129	-131	-141	-10
5.16667	3.61667	-93	-106	-97	-91	-101	-122	-142	-129	-132	-141	-10
5.17	3.619	-93	-107	-97	-92	-101	-122	-142	-130	-132	-141	-10
5.17333	3.62133	-93	-107	-97	-92	-102	-122	-142	-130	-132	-141	-10
5.17667	3.62367	-93	-107	-97	-93	-103	-121	-143	-131	-132	-141	-10
5.18	3.626	-93	-107	-96	-93	-103	-121	-143	-131	-132	-141	-11
5.18333	3.62833	-93	-107	-96	-93	-103	-121	-143	-132	-132	-141	-11
5.18667	3.63067	-93	-107	-96	-93	-103	-121	-143	-132	-132	-141	-11
5.19	3.633	-93	-107	-95	-93	-103	-122	-142	-132	-132	-141	-11
5.19333	3.63533	-93	-106	-95	-93	-103	-122	-142	-133	-132	-140	-11
5.19667	3.63767	-92	-106	-94	-93	-104	-123	-142	-133	-132	-140	-12
5.2	3.64	-92	-106	-95	-93	-104	-123	-142	-133	-132	-140	-12
5.20333	3.64233	-91	-106	-95	-93	-104	-123	-142	-133	-132	-140	-11
5.20667	3.64467	-91	-106	-95	-93	-104	-123	-142	-134	-133	-139	-11
5.21	3.647	-91	-106	-95	-93	-104	-123	-142	-134	-133	-139	-11
5.21333	3.64933	-91	-105	-95	-93	-103	-123	-142	-135	-133	-139	-11
5.21667	3.65167	-91	-105	-96	-93	-103	-123	-142	-135	-133	-138	-11
5.22	3.654	-91	-105	-96	-93	-103	-123	-142	-135	-133	-138	-12
5.22333	3.65633	-91	-104	-96	-93	-102	-123	-142	-135	-133	-138	-12
5.22667	3.65867	-92	-104	-96	-93	-102	-124	-143	-134	-134	-138	-13
5.23	3.661	-92	-103	-96	-94	-102	-123	-143	-134	-133	-138	-13
5.23333	3.66333	-92	-103	-96	-95	-101	-123	-142	-133	-134	-137	-13
5.23667	3.66567	-92	-102	-96	-95	-101	-124	-142	-133	-134	-138	-13
5.24	3.668	-93	-103	-96	-95	-101	-124	-142	-133	-133	-138	-13
5.24333	3.67033	-93	-103	-95	-95	-101	-123	-142	-133	-133	-139	-12
5.24667	3.67267	-93	-103	-95	-95	-101	-123	-142	-133	-133	-139	-12
5.25	3.675	-93	-103	-95	-94	-101	-123	-141	-133	-132	-140	-11
5.25333	3.67733	-93	-104	-95	-94	-101	-123	-141	-133	-132	-140	-12
5.25667	3.67967	-93	-104	-95	-93	-102	-123	-141	-133	-132	-140	-11
5.26	3.682	-92	-105	-95	-93	-102	-124	-141	-133	-131	-141	-11
5.26333	3.68433	-92	-105	-95	-93	-102	-124	-141	-133	-131	-142	-11
5.26667	3.68667	-92	-105	-95	-92	-102	-123	-141	-132	-131	-142	-11
5.27	3.689	-92	-105	-95	-91	-102	-123	-141	-133	-130	-142	-11
5.27333	3.69133	-92	-105	-95	-91	-102	-123	-141	-133	-130	-142	-11
5.27667	3.69367	-92	-105	-95	-92	-102	-123	-141	-133	-130	-142	-11
5.28	3.696	-91	-104	-96	-92	-102	-124	-142	-133	-130	-141	-11
5.28333	3.69833	-91	-104	-96	-92	-102	-123	-142	-133	-130	-141	-11
5.28667	3.70067	-91	-104	-97	-92	-101	-123	-142	-134	-131	-141	-10
5.29	3.703	-91	-104	-97	-92	-102	-123	-142	-135	-131	-141	-10
5.29333	3.70533	-91	-104	-97	-92	-102	-123	-142	-135	-132	-142	-10
5.29667	3.70767	-91	-105	-98	-92	-101	-123	-142	-135	-133	-142	-10
5.3	3.71	-91	-105	-98	-92	-101	-123	-142	-135	-133	-142	-10
5.30333	3.71233	-91	-105	-98	-92	-102	-123	-143	-135	-134	-142	-10
5.30667	3.71467	-91	-105	-98	-92	-102	-124	-143	-136	-134	-142	-11
5.31	3.717	-92	-106	-98	-92	-102	-124	-143	-136	-134	-142	-12
5.31333	3.71933	-92	-106	-98	-92	-103	-123	-143	-136	-134	-141	-12
5.31667	3.72167	-92	-106	-99	-92	-103	-123	-143	-135	-134	-141	-12
5.32	3.724	-92	-106	-100	-93	-103	-123	-144	-135	-135	-140	-12
5.32333	3.72633	-93	-106	-100	-93	-104	-123	-144	-135	-135	-140	-12
[truncated: 8,903 more rows]

## Sheet: Fig. 3e
Temperature(??C)	hP2X3 apo	hP2X3 apo + ATP
[truncated: 15 more rows]

[truncated: 17 more sheets: Fig. 4a, Fig. 4b, Fig. 4c, Fig. 4d, Fig. 5, Fig. 6a, Fig. 6b, Fig. 6c, Fig. 7a&b, Fig. 7c, Fig. 7d, Fig. S1a, Fig. S1b, Fig. S2a, Fig. S2b, Fig. S2c, Fig. S2d]
